# Supplementary material for: Accuracy of online discussion forums on common childhood ailments
Source: J Med Libr Assoc. 2018 Oct 1;106(4):455–63. doi: 10.5195/jmla.2018.355 (PMC6148614; doi:10.5195/jmla.2018.355)
Supplement: Appendix A [file jmla-106-455-s001.xlsx]

## Sheet: 355-2921-1-SP.csv-1
Accuracy of online discussion forums on common childhood ailments
Alison Farrell
APPENDIX A
BabyCenter.com data
Section	Question # (I assign)	Date	Title	Question	Answer
Children's Health	1	2018-10-17	My daughter is 19 months and sometimes when she poops, she gets up on her tippy toes and cries.	She screams until she is done and it's usually a hard poop. I have no idea if I should really be worried about this because it's not all the time and she's fine once she's done. Should I bring her to a specialist?	N/A
Children's Health	1	2018-10-17	N/A	N/A	Sounds like she's getting some constipation. Make sure she drinks enough during the day and gets more fiber in her diet. She could snack on prunes (dried plum), kiwi fruit is excellent if you can get it, oats, etc. You shouldn't need a specialist unless adjustments to her diet don't work. My daughter gets some constipation since she stopped breastfeeding and I'm pretty sure it's because she's not…
Children's Health	2	2018-10-14	Is my child safe with her grandmother?	My MIL is elderly. She's had several serious falls resulting in broken wrists, head injuries, etc. She has a helper come once a week to do big cleaning that she can't handle, but otherwise is OK on her own. She does not drive. She has essential tremor, which is basically like Parkinson's but without the dementia, though she is definitely showing signs of slowing down mentally, too. She lives on t…	N/A
Children's Health	2	2018-10-14	N/A	N/A	As mothers I think we always have a right to get upset when it comes down to our child's well being. I guess if it was a long time, lets say more than 2 hours than it would be a problem. This is because like you stated she can barley take care of her self. My grandmother also has had falls and injuries and needs help from time to time but if I really need a sitter and I know it wont take me longe…
Children's Health	3	2018-10-04	Why does my baby scream/cry with a death grip on my neck when handing him over to his mom's step dad	I only have my son 48 hours, on the weekends. His mom's parents most likely see him every day cause they live next door to each other. I am a very concerned dad because whenever I drop my son (18 months now) off to his mom's mom and step dad he cries and screams and has a death grip on my neck...I can hear him crying til I drive away!	N/A
Children's Health	3	2018-10-05	N/A	N/A	I would think she would be more concerned. Yes it is definitely worth a shot to see what a lawyer thinks. I'm not positive, but it could be hard without some kind of proof. How often does he see his mom's mom and step dad? Is there a reason he is going there?
Children's Health	3	2018-10-05	N/A	N/A	I would think she would be more concerned. Yes it is definitely worth a shot to see what a lawyer thinks. I'm not positive, but it could be hard without some kind of proof. How often does he see his mom's mom and step dad? Is there a reason he is going there?
Children's Health	3	2018-10-05	N/A	N/A	It's called the baby exchange where we meet in a neutral location. I believe my son sees her mom and step dad daily because they live right next door to my son's mom and babysit for her a lot.
Children's Health	3	2018-10-05	N/A	N/A	My son's mom is aware but all she said is "Ya, that's what my mom said". So she knows it's going on but doesn't do anything to change it. He doesn't cry when dropped off to his mom or aunt. Do you think I could go to my lawyer and have the parenting plan changed where they weren't allowed to pick him up?
Children's Health	4	2018-09-28	Acid reflux	My baby is 2 weeks old. I do not know if she has acid reflux. She gets the hiccups a lot and is fussy after certain feelings. She is gaining weight and doesn't spit up very often. She doesn't have issues with sleeping on her back, but it takes a while to put her back to sleep after feelings. Am I jumping to conclusions??? Or is it acid reflux?	N/A
Children's Health	4	2018-09-28	N/A	N/A	It does not sound like she has bad acid reflux in my opinion. Getting hiccups a lot is normal for newborns. It's common for it to be difficult to get babies to sleep, unfortunately. You might want to post this on your Birth Board. I'm sure you'll get many replies.
Children's Health	5	2018-09-21	My 3 year old has Mrsa and refuses the antibiotics help!	He had a boil and pimple on his butt they cut and squeezed pus out I do the three baths a day and ointment on spots but I can't get even one full dosage of his prescribed antibiotics I even had it change to capsules from liquid and have tried to hide both in everything really need advice on how to get the antibiotic to him any suggestions I know they are important and don't know what to do!!!!	N/A
Children's Health	5	2018-09-23	N/A	N/A	I know it sounds bad, but sometimes you just have to make them. I have a kid with food allergies that will not take his allergy meds... if he doesn't take them, he could die... so when he's resistant, I hold his cheek, dad holds his body/hands and I put it in his mouth and tilt his head back to he has to swallow. After the first couple of times, he stopped resisting and knew that if he just took …
Children's Health	6	2018-09-19	My 10 month old fell off the bed 2 times and got a horrible large bump awhile back.	my son fell of the bed 2 months ago, the second time around i took him to the hospital and they said as long as he acts fine and didn't pass out then theirs nothing to worry about. the bump both times were very large. Even though they told me just to ice and that they would not xray due to high radiation could he have still fractured his skull? i ask because like i said its been 2 months and he s…	N/A
Children's Health	6	2018-09-19	N/A	N/A	Maybe it's time to get a second opinion...sometimes a mother's intuition is correct.
Children's Health	7	2018-09-12	buy Amoxicillin online	Hello I would like to buy Amoxicillin online for my baby without a prescription preferably generic from the usa or canada ? I appreciate any reviews if you safely buy Amoxicillin online	N/A
Children's Health	7	2018-09-12	N/A	N/A	I would never buy any kind of medication online, especially while pregnant or for a baby, bc you never really know what you're getting, where it's coming from, or what the actual strength is. People have died from buying simple medications online bc they were the wrong ones. I would just talk to your doctor about getting some.
Children's Health	7	2018-09-12	N/A	N/A	I haven't heard anything bad from anyone that does but if your doctor doesn't give it to you I dont see nothing wrong with if you buy amoxicillin online instead.
Children's Health	8	2018-09-09	Buy Antibiotics online	Hi I would like to buy antibiotics online for my baby without a prescription preferably generic from the USA or canada ? I appreciate any reviews if you safely buy antibiotics online	N/A
Children's Health	8	2018-09-12	N/A	N/A	Why? If your baby needs antibiotics, his/her Dr will prescribe when needed. I wouldn't take any medications bought online. You just never know what you are getting.
Children's Health	8	2018-09-09	N/A	N/A	I haven't heard anything bad from anyone that does but if your doctor doesn't give it to you I dont see nothing wrong with if you buy antibiotics online instead.
Children's Health	9	2018-08-10	How to deal with anxious child and major dental procedures?	My 7 year old has to have two teeth pulled, one root canal and one filling. Her siblings didn't have these issues. She does love candy but would brush everyday (maybe not that well given the procedures). We are hesitant about general anesthesia and are going with two separate procedures using nitrus oxide. We've been talking to her and are trying to reassure her. She's nervous generally at the de…	N/A
Children's Health	9	2018-08-10	N/A	N/A	I just went through this today. I showed my daughter a few child friendly videos from youtube so shed have a better idea of what to expect. We were worried about it because she was upset, but the did give her nitrous to calm her. Throughout the root canal (she goes back tomorrow to complete more) she was nervous, but the nitrous helped so much. they continuously checked on her and adjusted it. We…
Children's Health	10	2018-08-05	will i lose my pregnancy?	just this morning, my nephew who is on the lower end of functioning autism had a very large melt down where myself, my sister, and my dad could not restrain him from his violent attacks on all three of us. i am 6 weeks pregnant and he struck me several times in my stomach. i also believe that in my attempts to restrain him, i have pulled a muscle in my left lower quadrant of my abdomen. i have mi…	N/A
Children's Health	10	2018-08-05	N/A	N/A	I will highly recommend setting up an appointment for that. I have a brother who has the condition also. It worsens everyday. Unless he takes his pills. You would usually have pain in the lower back or pelvic area or abdomen. I heard of many symptoms like irregular uterine bleeding, vaginal bleeding, uterine contraction, or vaginal discharge. I hope this helps out a little. I hope and pray that y…
Children's Health	11	2018-07-15	dealing with eczema?	my BE is 4 1/2 months old and suffers from eczema anyone have any natural approaches to soothing a baby with eczema?	N/A
Children's Health	11	2018-07-15	N/A	N/A	I switched to Cetaphil lotion and cleanser and that helped tremendously. Also, I used an anti-itch cream on the spots that were really bad.
Children's Health	12	2018-07-13	is it normal my baby's belly button ?	hello . greetings , I live in rural area with little to no medical care . my son is 2 and half months old , his belly button is pumped out . ( as you can see from the picture attached ) https://postimg.org/image/o0qcukj8h/ we went to a local doctor and he said it will go by itself after few months . I searched online and was scared that it maybe Hernia . please if any expert would inform me , is …	N/A
Children's Health	12	2018-07-13	N/A	N/A	Hy there.my first born got that belly button,bt ppl tells me that my brother must wake up early in the morning and kick the button nt to hard just to touch it with hs feet than he must leave the house until late,dan i try that n it works nw my baby doesnt hv a belly button anymr.
Children's Health	12	2018-07-13	N/A	N/A	Hi there, I had a belly button like that as a child and had it for the first 5 or 6 years until it grew back. Im not for old folks tale but a friend of mine's grandma put a 5cents coin on her belly button and bandaged it until the belly button grew back. I never had problems with my belly button until I got pregnant and 'bang' its back, until now and my baby is one years old but the doctor sed it…
Children's Health	12	2018-07-13	N/A	N/A	Hi there, I had a belly button like that as a child and had it for the first 5 or 6 years until it grew back. Im not for old folks tale but a friend of mine's grandma put a 5cents coin on her belly button and bandaged it until the belly button grew back. I never had problems with my belly button until I got pregnant and 'bang' its back, until now and my baby is one years old but the doctor sed it…
Children's Health	12	2018-07-13	N/A	N/A	First off for a medical question, particularly with babies, I would always trust what the medical professionals say. It's great to come on here and find our advice about feeding etc, but medical questions really need to be answered by a medical professional. Also, I can't actually see the photo attached. I do know that baby belly buttons can form outwards or inwards, depending on where the umbili…
Children's Health	13	2018-07-09	my daughter got stitches and I'm freaking out!	My 5 yr old daughter fell off the couch and split her face wide open right between her eyes. We took her to the hospital where a plastic surgeon stitched her up with 7 dissolvable stitches. Two months later, her scar is looking terrible! Bright red and a little thick with 7 little stitch marks on either side. The stitch marks are fading slowly but i am freaking out about how bad it looks. Does an…	N/A
Children's Health	13	2018-07-09	N/A	N/A	Rub it with Vitamin E Cream. That stuff is absolutely amazing. After a surgery that my husband had, that's what they gave us to help the scarring. Best part? It's over the counter.
Children's Health	14	2018-07-09	Dehydration; when to go get fluids? Please help!	So far morning sickness cannot be confined to morning, unfortunately... :( For about 35 hours i have been throwing up every 1-2 hours, its been really hard on me. Im concerned about when i should try to go get fluids. Ive only left the bed to rinse my puke bowl (so nice i know) and to go to the bathroom. I have diarrhea and am peeing very very little amounts everytime i throw up. (but my pee is s…	N/A
Children's Health	14	2018-07-09	N/A	N/A	I would. It sounds like you need them.
Children's Health	15	2018-06-29	Does my baby need protection?	I want to take my 8 month old to the fireworks display, with the rest of the family. Does she need to wear earphones, to protect her hearing? I f so, where do you get them?	N/A
Children's Health	15	2018-07-02	N/A	N/A	I think that her hearing will be fine but she might be seriously terrified. Baby Banz makes some really cute headphones that will actually fit little ones. You can get them at Buy Buy Baby. I'm sure there are other types but I'm not familiar with them. I would really recommend getting headphones of some type. I made the mistake of taking my DS1 to fireworks without headphones or anything. THIS. W…
Children's Health	16	2018-06-26	My toddler went unconscious after hitting head on ground is this normal ?	My 2 yr daughter once hit her head on a wooden sofa and was unconscious i called 911 at once by the time they reached she was crying and then was normal . today after 4 months she hit her head on ground as she fell from park bench and she was again unconscious for few seconds . After few seconds she gains conscious and cried for few minutes then she was fine and was playing & eating . I am soo wo…	N/A
Children's Health	16	2018-06-28	N/A	N/A	No, they do not normally become unconscious. You should take her to a hospital or Pediatrician when this happens to be checked for a concussion, even if she wakes up and seems fine. Look for signs of concussion for the next few days, as well, even if the doctor doesn't see signs at the time you went, because it can take a few days to appear. You did the right thing calling 911.
Children's Health	16	2018-07-02	N/A	N/A	If she's behaving normally and neuro says that she doesn't need an MRI I don't think that you need one. When anyone experiences sudden head trama it isn't uncommon for them to black our briefly. But if your daughter is functioning normally she's going to be okay.
Children's Health	16	2018-06-27	N/A	N/A	I think you should take her to neurologist to be checked. I don't know if a concern or not, but if it were me I would for piece of mind. Good Luck!
Children's Health	16	2018-07-31	N/A	N/A	And yes, get the MRI. As I said, always better to be safe than sorry.
Children's Health	16	2018-07-31	N/A	N/A	Take her to the hospital when that happens. It's better to be safe than sorry. I don't take ANY risks involving my children. I'm not that lazy or carefree.
Children's Health	16	2018-07-29	N/A	N/A	It happened twice. I would get the MRI anyway regardless of what the doctors say. Let the pediatrician who suggested it write the script if you need one. I have post concussion syndrome and it's no fun at age 32. I can't imagine at age 2. Definitely get the MRI.
Children's Health	16	2018-07-01	N/A	N/A	Go for the MRI, if your Pediatrician will write a referal for it, and especially if insurance will cover it. Your Ped. is just being thorough, but I would look into the MRI further since he or she is recommending it.
Children's Health	16	2018-06-29	N/A	N/A	Yes u all r right , I was soo worried so we went to pediatric at once she checked my daughter and she referred to neurologist. Neuro. Checked her thoroughly and said she is fine no need for MRI or scanning . Keep watching if she faints without hitting head then it will be matter of concern. But pediatric says go for MRI ,so now I am confused wat to do ?
Children's Health	17	2018-06-26	My two year old with a fever of 99.4 for one week.	My two year old has been having fever initially with runny nose and cough in the range of 99 for the last one week. It has never gone beyond 100. I have been giving him cold press on the forehead, rub vicks on his chest and back, and try to give ginger and honey with apple cider vinegar. It has taken care of his cold and cough. But not fever. Today, he showed a temperature of 99.4. I hate to give…	N/A
Children's Health	17	2018-06-26	N/A	N/A	He might be getting his 2 year molars. My kids always have a low grade temperature when their molars come in.
Children's Health	18	2018-06-20	Coffee Ground Poop?	My LO is 9mo and this afternoon pooped a stinky black poop. Yesterday he tried blueberries for the first time but it didn't look like a "blueberry poop from the pics I could find. (hoping that's all it is though) The best way to describe it is that it looks like a pile of coffee grounds. I have texted my FIL who is a dr and he said it's not normal and to keep an eye on the next poop. Google has m…	N/A
Children's Health	18	2018-06-22	N/A	N/A	I have an issue with blueberries as well but it is usually more explosive, so it could be that but I don't think it is. Sorry TMI. I would take him to the doctor to make sure he doesn't have stomach ulcer or bleeding. Also something I have too. Not to scare you more, but black poop means the issue is within the stomach and if it was bloody poop the issue is in the colon. I hope he feels better.
Children's Health	19	2018-06-10	Is it normal or safe?	my girlfriend is 6 weeks and 4 days pregnant according from transvaginal u/s but no fetal pole and no subchorionic hemorrhange but she is experiencing bleeding. is it normal or safe? Please answer my questions based on your experiences. Thank you!!! hoping for a miracle	N/A
Children's Health	19	2018-06-10	N/A	N/A	I bleed heavily (I had a subchorionic hemorrhange) around 6 weeks and carried my baby to term. Bleeding doesn't mean automatic miscarriage. Good Luck and stay optimistic!! :)
Children's Health	19	2018-06-10	N/A	N/A	Typically you see the fetal pole between 5 and 6 weeks of pregnancy in a trans-vaginal u/s but an error in the dating could be the reason they cannot see it. In early pregnancy is varies so much day to day as to what should be seen and when. If they can't see it that could be a sign of a miscarriage too. When have they asked to check her again? Typically I think they would want to check her again…
Children's Health	19	2018-06-10	N/A	N/A	Bleeding is considered normal in early pregnancy. But bleeding with cramping could be a bad sign. If she is worried she should contact Dr.
Children's Health	19	2018-06-22	N/A	N/A	it is normal
Children's Health	19	2018-06-10	N/A	N/A	Yes I they were able to see it at 6 weeks but again the timing could be off and that's why they couldn't see it. If her hCG levels are dropping and they are still showing no fetal pole that could be bad.
Children's Health	19	2018-06-10	N/A	N/A	but your baby has a fetal pole that time ? because our baby still don't have a fetal pole
Children's Health	19	2018-06-10	N/A	N/A	she was scheduled to do u/s again after a week or if her bleeding don't stop. i'm very optimistic that her pregnancy will continue
Children's Health	19	2018-06-10	N/A	N/A	she is not experiencing cramping but u/s stated that no fetal pole noticed. is her pregnancy can still procede?
Children's Health	20	2018-06-04	Should I give the shots again in case i am wrong?	At my daughters most recent appt (9 months) our Pediatrician told us she did not receive her 6 month shots and needed to do them at this appt. Between my husband and I we are 99% certain that she did receive them. They have no information backing up our claim and are putting it on us that she did recieve them. I am beyond furious and questioning whether i should be cautious and give her the shots…	N/A
Children's Health	20	2018-06-04	N/A	N/A	Which shots are they? I would think that, if you did decided to re-do the shots, you might want to wait awhile first. It isn't really that important that you get them all so soon. If it were me, I'd wait a couple months and get the ones that are vital.
Baby	21	2018-10-31	dose anyone have a baby up for adoption for free?	hello all. I am 19 and I would love to adopt a baby girl who is 9 months old I would love to adopt this baby for free with NO PAYMENT.	N/A
Baby	21	2018-10-31	N/A	N/A	Is this a serious question?
Baby	21	2018-11-02	N/A	N/A	Yes why don't you wait till your older. And you haven't answered why you only want a 9 month old?? Sounds fishy to me.... your probably some sick f*ck wanting to use the baby for some twisted sh*t. Like previously mentioned if you want a baby go get yourself knocked up it's actually easy to do lol!! But by the sounds of it your lack of brain capacity you should not have a child. Stop asking for b…
Baby	21	2018-11-03	N/A	N/A	to the person that has a baby I will not use your child for anything like that I will take very good care of your child and love your baby like my own because I want to adopt a 9 month old first and then have a baby of my own
Baby	21	2018-11-02	N/A	N/A	First of all you are 19 and can probably not take care of yourself, let alone a baby. Second, IT IS ILLEGAL TO SOLICIT FOR A BABY ONLINE!!!!!!!!!!!!!!!!!!!!!!! Again children are not pets, that's why the adoption process is very lengthy!!! Please stop posting and asking for someone's baby!!! Again IT IS ILLEGAL!!!!!!!!
Baby	21	2018-11-02	N/A	N/A	I am looking to adopt a 9 month old please do not say things like that to me I know its not the right thing to do some people use you or others for money and I am not looking to adopt a 9 month old for money I would love to have a 9 month old and this is a serious question I do not want kids of my own yet I might have a mischarge I would love to adopt one and then have one of my own. please if an…
Baby	21	2018-11-02	N/A	N/A	I am looking to adopt a 9 month old please do not say things like that to me I know its not the right thing to do some people use you or others for money and I am not looking to adopt a 9 month old for money I would love to have a 9 month old and this is a serious question I do not want kids of my own yet I might have a mischarge I would love to adopt one and then have one of my own. please if an…
Baby	21	2018-10-31	N/A	N/A	yes it is a serious question
Baby	21	2018-11-01	N/A	N/A	It is illegal to sell babies or give babies away online!!!! How f**cked are people in this world!!!!??? Children are NOT pets and deserve the best parents who can provide the best home for them that is why it is a lengthy and expensive process to adopt! But it is the legal way. If you want a baby go get knocked up or adopt the legal way!! Get a f*cking brain
Baby	22	2018-10-29	My 12 week old will hold her head to mainly one side,	My 12 week old will hold her head to mainly one side,some time she hold straight please answer me.	N/A
Baby	22	2018-10-29	N/A	N/A	My daughter did the same thing for the first little while. She had a side she preferred so during the day I would just make sure to try and prop her head the other direction as much as possible. She stopped doing it once she got older
Baby	23	2018-10-28	Similac or Enfamil?	i'm currently breastfeeding my baby and have a great supply, but sometimes at night I like to pump and freeze that milk and supplement with formula so I can grow my frozen supply. I have different kinds of Similac and Enfamil and I'm just trying to figure out which brand moms like better! :) Give me all opinions and advice!	N/A
Baby	23	2018-10-29	N/A	N/A	Well it all depends on your baby really. Some babies will react differently to different formulas. My daughter did alright with similac but still would spit up a fair amount. Good start was hell, it hurt her stomach so bad all she did was cry in pain on and off all day and night the first time I tried it with her. Enfamil worked the best for my daughter. Was so much easier on her tummy, easier fo…
Baby	24	2018-10-28	what are these bumps on my son.	my son is almost 8 months old. he has rash like bumps on the back of his knee on one of his legs, their not red or seem to be itchy or even bother him. its like a patch and is scattered around the outside of the patch. i want to know if its something i need to worry about and what it is. i just noticed them today and it the weekend so i cant go see his doc, someone help please	N/A
Baby	24	2018-10-31	N/A	N/A	Sounds like eczema maybe. If you are worried take him to see ihs pediatrician.
Baby	25	2018-10-28	anyone looking for a mum for there baby?	hey all if anyone has a baby or a child up for adoption boy or girl email me at CatrionaChilds@gmail.com I will get back to you soon.	N/A
Baby	25	2018-10-28	N/A	N/A	If your looking to adopt please seek out a adoption agency. ITs not legal to buy babies online not to mention not safe. Please do this the proper legal way
Baby	26	2018-10-25	How do I get rid of lice in my 2 month old??????	I just found out my infant has lice.. and I can't use lice shampoo because it's dangerous to there scalp so does anyone know a safe way to get rid of it....	N/A
Baby	26	2018-10-26	N/A	N/A	I would speak to a dr to see what is the best way to get rid of them but if you google it there are some home treatments you can try. I've heard of people smearing mayonnaise on the babies head and then putting a shower cap on the babies head. This apparently suffocates the lice. I don't know how long to keep it on though. Then after wash it out and take a. Dry fine tooth comb and brush the nits …
Baby	27	2018-10-25	Accidentally diluted baby formula for a month	We switched from one milk brand to another. The first one was one scoop to 2 oz so i had assumed all formula ratios were the same. I just found out tonight that her new formula (Enfamil) was supposed to be 1:1! Lo is 10 months old and we switched last month. I am very worried. How will this affect my baby? I had noticed her feeding more lately and i thought it was because she liked the new brand'…	N/A
Baby	27	2018-10-25	N/A	N/A	no I doubt it will harm her at all. At 10 months even giving just water alone is fine. I was giving my daughter sips of water out of her sippy cup at 7-8 months old. And as previous person stated I as well hope you are giving her more than just formula at this age. She should be on solids now too for nutrition
Baby	27	2018-10-25	N/A	N/A	At 10 months I hope you give your baby something more then baby formula? She is more then old enough to eat solid food, even more, 2-3 months from now, she should be eating almost everything. I dont think that anything could be really wrong. It might mess with her diagestive, so she migh have diarrhea or be constipated.
Baby	28	2018-10-25	AVOIDING FLAT SPOTS!>!>	My 4 month old daughter is only sleeping on her right side in her crib. She will fall asleep on her left because we position stuffed animals and books so she will fall asleep on that side. 15 minutes later she will flip to the right side of her face. We will go in and try to have her switch sides about 4 times before we have to call it a night ourselves. The pediatrician is saying we have to get …	N/A
Baby	28	2018-10-25	N/A	N/A	You sould really not use them, but if you roll them up tightly and cover them up with a sheet, it will be no harm. Maybe try also using a gentle bed light (you can buy the ones that can be attaced to the side of the crib or just put one close to the crib), she might be interested in that in fall asleep on that side any probably also stay in the position. The same goes with gentle music. Have you …
Baby	28	2018-10-25	N/A	N/A	You could try rolled blankets or wedges but place them under the fitted sheet in her crib so they won't go over her face at all. My daughter hated tummy time and only slept in certain positions as well so that's what I did until she was able to roll herself around
Baby	29	2018-10-25	considering adoption for my baby?	Would not expose everything here so just send me a message if you are interested in adopting ( clodet75@post.cz )	N/A
Baby	29	2018-10-25	N/A	N/A	I agree with the previous answer. This really isnt a proper way.
Baby	29	2018-10-25	N/A	N/A	You really should go the safe and legal way and go through an adoption agency rather than posting online
Baby	30	2018-10-24	dry milk(formula)	Please help me...... My daughter is five months old but her wieght is about 4.7 kilograms... doctor said me give her dry milk(formula) because my breastmilk isn't enough but my baby doesn't drink dry milk ...now my question is how can i give her dry milk ...do you have a solution for my problem???..	N/A
Baby	30	2018-10-25	N/A	N/A	At five months you can start feeding her with solid foods also...
Baby	30	2018-10-24	N/A	N/A	You could start by mixing a little bit in with some pumped breast milk until she gets use to it then gradually increase the amount of formula
Baby	31	2018-10-23	Formula feeds.	Hi there i am currently switching from bf to ff. The instructions say to give LO 7 scoops of formula in 210ml of water 3 times a day. What if my LO wants to have more than 3 bottles a day? Is that okay? At this point she really wouldn't be finishing a whole bottle anyway. I should add.. LO is 7 months next week.	N/A
Baby	31	2018-10-23	N/A	N/A	I personally would follow those instructions for ONE bottle. See how much she will actually eat at once and adjust accordingly. Thats 30mL per scoop. If she doesnt want a full 7 scoop bottle make what she will eat and feed her on demand. If you think she shouldnt be that hungry start with 2 scoops and see if that keeps her happy for awhile.. If you have her on baby food too then go ahead and try …
Baby	32	2018-10-21	Friend is pregnant and boyfriend abandoned them	I have a friend with a little girl and a boy on the way her boyfriend abandoned them and she now has no support if there is anyone that has any items they would be willing to give her I am trying to help the best I can but don't have much to give her	N/A
Baby	32	2018-10-21	N/A	N/A	Daytona beach, fl
Baby	32	2018-10-21	N/A	N/A	Daytona beach, fl
Baby	32	2018-10-21	N/A	N/A	Where do you live?
Baby	33	2018-10-21	When will my baby's naps stretch out?	My 3 month old is a champion night sleeper. We lay him down awake at 8:30PM and he puts himself to sleep. He might wake a few times during the night to talk to himself, but he literally always puts himself back to sleep until around 3 or 4AM when he wakes up to nurse. Then it's right back to sleep again until 7 or 7:30. The problem is his naps. A couple weeks ago we quit napping in the swing cold…	N/A
Baby	33	2018-10-21	N/A	N/A	He may need some more time to adjust to being in his crib for naps rather than his swing. I went through the same issue. Although I didn't transition my daughter to her crib for naps till 5 months. That's when I had to take the soother away as it was creating more problems then being a solution. It took her awhile to get the hang of it. But maybe check into how long he is awake for before you lay…
Baby	34	2018-10-19	How do I get my daughter to sleep without being swaddled?	My daughter is 2 1/2 months old and has been swaddled since she was born. It's the only way she will sleep. Well shes starting to try to roll over and she unswaddles herself every night. I want her to be able to sleep without being swaddled but she moves her arms around to much and wakes herself up all the time. She also kicks the bottom of her blanket and gets herself unswaddled. I tried using a…	N/A
Baby	34	2018-10-19	N/A	N/A	I found this stage a little tricky too. By around the same age my daughter started to get strong enough to break out of her swaddle but then she was always waking up because she would flail around and wake herself. Not fun but just have to go for it really. I would stay away from blankets yet due to what you mentioned before about her getting her face covered. From what I experienced there wasn't…
Baby	35	2018-10-18	Exclusively Nursing and Irregular Periods?	I am 8 months post partum. After I gave birth I bled for 10 weeks straight. For about 5 months after that I would bleed for about 7-10 days then not bleed for about 10-15 days. Now all of a sudden I haven't bled for 33 days! I exclusively nurse, no other food at all. I'm surprised I was bleeding at all because with my first 2 babies, I didn't bleed until I started them on solids. Has anyone else …	N/A
Baby	35	2018-10-19	N/A	N/A	I just want to tell you I can relate. I have always been irregular and while I'm used to it, sometimes it's very frustrating because I don't know whether it's a long cycle or if I'm pregnant. My last 3 cycles were 4 weekly and bled for 7 days, very heavy for the first few days. This cycle it has now been 7 weeks and I don't know if I'm expecting or not. I feel pregnant, peeing lots for the last 1…
Baby	35	2018-10-19	N/A	N/A	Omg I am so relieved!!! I just started tonight!!! Thank you God!! I've always been very careful and all 3 of my kids were planned 6.5 years apart. I use the PInk Pad App and it's been reliably predicting my irregular periods the past 6 months so when it showed I was 10 days late I panicked. Thank you so much for your reply! I was trying to imagine being pregnant and still nursing my LO...I was me…
Baby	36	2018-10-18	HI All - I need your help. My 7.5 month old only drinking 2-3 oz; 3-4 times a day. HELP!!	For a couple of weeks now my daughter has been refusing to drink at daycare. She goes 2x per week. She is home with me the other 5 days a week. When she is at daycare for 8 hours she might drink 2-4 oz of breastmilk or formula. She refuses the bottle - hits it away from my daycare provider. She also will not eat with any distractions around even for me. If she eats 3 oz that is a lot. I supplemen…	N/A
Baby	36	2018-10-19	N/A	N/A	Hi! Yes my daughter is now 1.5 years old but it her first year when she was on breastmilk she would only drink 2 maybe 3 oz at a time. Her max was 4 and she didn't do it often. She is at a normal weight so no need to worry. I was always a little worried about my daughter and her Dr always told me she was fine. She was only 16lbs 5 oz at a year, but she always gained weight slowly but consistently…
Baby	36	2018-10-19	N/A	N/A	Your welcome! I am glad you feel better! My daughter would literally nurse for no more than 5 min, sometimes I felt like it was 2 min then she would refuse. My Dr always told me you can't force her to eat more and as long as she is gaining weight consistently (even if it's not a lot) there is no need to worry!! You are doing a great job mommy!! :) :)
Baby	36	2018-10-19	N/A	N/A	OMG, thank you for your answer. You have made me feel so much better!!!
Baby	37	2018-10-17	How to supplement breast milk with formula?	With my return to work, I am short on breast milk being pumped everyday. I am short about 2-3 ounces everyday I've tried power pumping, supplements, adding pumping session, but I'm not producing enough. My freezer supply is quickly diminishing. I will continue to breastfeed and pump but I will need about one extra bottle everyday to ensure my boy is getting enough. I am looking for advice on how …	N/A
Baby	37	2018-10-17	N/A	N/A	Well for best formula brands, you will have to play around with it and see what works best for your baby and what doesn't. I found enfamil gentlease worked best to start with for mine a shampoo it was the easiest on her tummy. And to supplement with it. Start out mixing a few small ounces in with your breast milk and gradually increase the amount over time till your baby is use to it. Hope this h…
Baby	38	2018-10-17	how do I unswaddle my baby?	my baby is 4 months old and i want to take the swaddle off, we´ve tried but it´s been a disaster. She moves her arms around and touches her face and wakes up. How can I make the transition from swaddle to nothing and make her get used to her hands touching her face?	N/A
Baby	38	2018-10-17	N/A	N/A	Can just leave her swaddled for now till she's strong enough to break out of it. My daughter did the same thing for awhile. So I kept her swaddled a little longer till she no longer wanted to be swaddled. At first she would still wake herself up by playing with her face etc it was horrible but eventually it passed and she learned to sleep without it.
Baby	39	2018-10-17	Do I tell my friend I'm afraid to have her 7 yo near my baby, or just try to avoid it?	FTM, I'm due in 4 wks and have recently become very concerned about a close friend's 7 year old son. He is more than a little hyper, very in-your-face and reckless, does not listen... she does not make much effort to correct bad behavior. At my baby shower, my husband witnessed this child's behavior and my friend not addressing it and has now expressed concerns about having him around as our chil…	N/A
Baby	39	2018-10-17	N/A	N/A	If she is a close friend you should know of a good way of telling her how concerned you are about this. Other than that you should avoid situations with her kid obviously. And if you have to put distance between you guys then so be it, your kid is worth EVERYTHING. Best of luck love!
Baby	39	2018-10-17	N/A	N/A	Thank you, sheyli97. In the past, I don't think I would have had an issue having an open, honest conversation with her. But now I've seen her family gradually stop talking to her while she makes many parenting choices that deviate from "traditional" society & parenting (which is completely her choice, however, the way she approaches it with others comes off as judgmental of "traditional" choices,…
Baby	40	2018-10-17	Hi! Call Me Ella.. I'm 21 y/o ... Me and my husband wants to have a baby	Whoever wants to get her baby adopted I AM WILLING TO ADOPT. ME and my husband want a baby but I cant have a baby after my miscarriage . :( Willing to pay for medications and hospital. Please. email me asap .	N/A
Baby	40	2018-10-17	N/A	N/A	Please for safety and legalities go through a adoption agency and do a adoption the proper way
Baby	41	2018-10-17	Precautionary steps after baby has been exposed to germs?	I have been a very bad dad, I took my 2 month old LO to my university and it was flooded with people. Now I am immediately regretting it. I am now seriously worried about her carrying germs and getting ill. Are there any steps that I can take to make sure my baby stays safe?	N/A
Baby	41	2018-10-17	N/A	N/A	Take her to the doctor if you're so concerned.
Baby	42	2018-10-15	3 month only sleeping when TV is on?	My 3 month old has recentl only been able to go to sleep now when the TV is on. If the TV isn't on, he fusses quite a bit and won't sleep. Prior to this his bedtime routine worked very well. He has a bottle and was rocked to sleep. But he's been with a babysitter during the wek while we work and she is a retired older woman who will watch TV to get him to sleep. Is it bad that my don needs a TV p…	N/A
Baby	42	2018-10-16	N/A	N/A	The tv is probly just soothing to him, and he prefers that over anything else. You can turn it off and let him just cry it out for a little while, then turn it back on if he doesn't go to sleep, or you can just let him fall asleep with it on. Either way, it won't do any kind of damage to him, physically, emotionally, or mentally. If he grows up watching tv all the time, it might make him a little…
Baby	42	2018-10-16	N/A	N/A	Let me just clarify that he does sleep with a nightlight and he sleeps with a white noise thing that we have. He is literally watching the tv. When I turn it off he cusses, but once it's back on he's happy and falls asleep.
Baby	42	2018-10-16	N/A	N/A	It is perfectly safe for him to fall asleep to sound. It's actually better if babies fall asleep with some sound, then falling asleep in total quiet. That way, if there's a little bit of noise during the night, they don't wake up and get scared, or anything like that. If he's used to the tv but you don't like it, try playing some music for him. And if he's used to light, then plug in a night ligh…
Baby	42	2018-10-15	N/A	N/A	He's still young I'm sure you with consistency you will be able to get him asleep without it. And if it does bother you a bit maybe speak to the babysitter about how much tv time he is exposed to?
Baby	43	2018-10-15	For Fun Rant....Anybody else hate (dislike) Sandra Boynton Books?	I received around 15 of her books, from many people including child educators, so many that I joke she is the only children's author.... yet I can't help but hate them! I hate that many of them compel you make up a tune to go with her "songs" and the ones without singing still rub me the wrong way. Admittedly, I have not read all these books because the ones I have read I despise so much...Am I t…	N/A
Baby	43	2018-10-15	N/A	N/A	I had no clue who this author was so I had to look her up as I wondered why someone's could despise a children's book so much lol.... I found a few of her on YouTube reading her books.... ya I can say I wouldn't read them either haha! I mean I get the purpose of them. To make it interesting and fun for our littles but you can always make your own fun in your ways. That's what I do. Not sure if yo…
Baby	44	2018-10-15	My wife vagina is not open since her child hood.	Hello, My wife vagina is not open since her child hood. She did not attain puberty too. Uterus did not developed. Can any one advice me is der chance of opening?	N/A
Baby	44	2018-10-15	N/A	N/A	I'm not sure I fully understand here.... her vagina is completely closed off?? I'm going to assume if she's a adult and it hasn't opened then it probably won't. Best to see a dr if she already hasn't to see if something can be done...
Baby	45	2018-10-15	my daugher of 9 month having growth problem she have 9 months old and4 kg weight and 55cm height	she born at 37 weeks her birth weight is 2.8kg and 38cm height she have prelonged jaundince and she have secondary hypothyriodism which is find out on month of 5 of her age she is taking levothyroxine and her level of TSH,free t4 and free t3 is normal from last 4 months we did brain mri also which is normol we consult many doctors but still her problem is not diagnose why baby growth is very slow…	N/A
Baby	45	2018-10-15	N/A	N/A	The doctors will do their best to find out what the problem is. Just remain calm... speaking as a mother with a child with special needs, I understand how it feels. There have been health concerns with my son in the past, and I know there will be health concerns in the future. Maybe your baby has sleep apnea... that can cause growth issues, since not enough oxygen is getting to the brain at night…
Baby	46	2018-10-13	why my six month old baby strick Brest milk?	my baby is six month old now..i started to feed solid food from 5 months old and now i'm going for working.after 2 weeks from working My baby reject nursing and crying when i try to feed him with my Brest.so i give him formula and she highly expect it..what is the reason for this case..how can i solve this problem.is it OK if i stop breast feeding..is it highly affect for my baby growth?i'm so wo…	N/A
Baby	46	2018-10-14	N/A	N/A	As hard as it may be for you emotionally. It is ok to stop breast feeding and go to formula if that is what your baby is preferring. Sometimes things happen that is out of your control. Your baby will still be fine and healthy on formula. I couldn't breast feed after 5 months as my supply all of a sudden went away for unknown reasons. I felt the same way but my girl is 13 months now and happy and…
Baby	47	2018-10-13	It's really painful to poop since giving birth what can I do and is this normal?	I gave birth 4 weeks ago and it is very painful to go to the bathroom, beyond hemorrhoid pain, It almost looks like its torn or swollen. I have been taking a stool softener everyday just to keep me from getting bound and making matters worse. Has anyone else had this happen?	N/A
Baby	47	2018-10-16	N/A	N/A	This is actually really common. When we first get pregnant, the sudden increase of hormones cause us to become constipated. The same goes for after we deliver; the sudden drop in hormones can cause constipation. You need to drink mostly water or sugarless juice, and try fiber supplement like Benefiber. It has no flavor, no grit, and completely dissolves in liquid. I use it now while I'm pregnant,…
Baby	47	2018-10-13	N/A	N/A	Yes it will be painful as your still healing, keep taking your stool softeners, eat plenty of fiber, and drink lots of water, but if the problem still persists it wouldn't hurt to speak to your dr about it.
Baby	48	2018-10-13	Is rooibos tea for babies save?	Good day Please assist as my 7 months old son refused to be breastfed until he quit by himself and I fed him NAN Optri-pro and he was constantly vomiting until he did not want the milk anymore, now he is not gaining weight, I am worried. Must I try other formulae, because now I am feeding him babies rooibos tea.	N/A
Baby	48	2018-10-13	N/A	N/A	I do believe it is safe, but you should try other formulas as he still requires milk for the nutrients. He may have some sort of allergy etc to milk then but there are formulas out there that you can try that are easier for babies to digest. You can still keep adding the tea to his formula to help prevent the tummy troubles as well. Also I would speak to your dr about it as he/she may have s bett…
Baby	49	2018-10-12	How do I get my 2.5 month-old into a bedtime routine?	She has her last meal anywhere between 7pm & 9pm, then sleeps most of night, typically 7-9 hours. It depends on when she is hungry, which varies from day to day. I want her in bed by 9 and up by 5 or 6am. When I tried waking her at 830/9 when she ate too early (7pm), she will barely eat again because she's too out of it. Then she wakes up at 3am. Suggestions?	N/A
Baby	49	2018-10-13	N/A	N/A	Well just start doing a routine and keep the same every day/night and she will get use to it eventually. I started a routine with my daughter around this age. Not a super strict one as they are still fairly young for it. But every night at around the same time I would give her a bath, then we went to her room and I fed her and cuddled then laid her down. In time she caught on that it's always bed…
Baby	50	2018-10-12	Postpartum Hair Loss	I have a 4 month old sweetest ever baby boy. A couple of days ago I noticed my hairline was drastically receding on the top and sides...I guess I have been too busy the last few months to notice! I have been obsessed at looking at it ever since, I realize my hair is coming out in clumps, I don't want to go into public,... At the risk of sounding vain (I promise you I'm not, but I am still a femal…	N/A
Baby	50	2018-10-12	N/A	N/A	I went through the same and honestly it only got worse not better. I actually found a product through a friend called Monat. It's a anti aging hair care line that helps grow your hair and maintain it. It's all natural too so safe to use and my hair started growing in about 60 days. I actually ended up joining this company and started selling as I was so impressed with the results I had. All it is…
Baby	51	2018-10-12	my 1 week baby boy find it hard to poo and hes always crying,should i be worried?	my one week boy born.and at the day that he waz born he pooped twice,after dat it waz amen he spent two days without pooping,and after that two days the poo came bach by itself,and now hes back at the same thing,but now with many changes,hes not pooping,hes always crying and hes body is very hot,he had a terrible sleep.what to do?	N/A
Baby	51	2018-10-16	N/A	N/A	My daughter was constipated really bad when she was just a few weeks old. She would push so hard her face would turn red. We found out that she was just a little dehydrated, so I started putting more water in her bottle than formula, and it fixed itself. It's common for newborns to become constipated, and it's normal for them to have diarrhea. You can take him to his pediatrician and get an ultra…
Baby	51	2018-10-12	N/A	N/A	If he's got a high temp get to the doctor. You can gently massage his tummy to help ease his discomfort. Make sure he's drinking plenty, they need constant feeds in the early days and sometimes they will want to feed all day, if he's breastfed then let him, give him as much as he wants. His poop should still be very soft at this stage but some babies can still get backed up. It takes a while for …
Baby	52	2018-10-11	making 1/2oz per feeding session and nothing is working!	Hi, my LO is 2 months and a couple days old and ever since he turned 1 mo old he won't nurse and I tried everything, nipple shield, feeding from bottle first then nipple (no good), and I tried even pumping til there was milk coming out then giving it to him and that didn't work either. So I started pumping to feed him. Now, I am pumping only on one side every 2 hours and getting 1/2 oz since my l…	N/A
Baby	52	2018-10-11	N/A	N/A	Maybe the amoxicillin is causing your supply to drop, I know some medications can do that. Not 100% sure if it does though. I would just keep pumping and substitute with formula when you need to. But I would stop feeding him solids he is far to young to be having those especially yogurt. His little tummy is not equipped to handle that yet and could cause you more problems then anything. Formula w…
Baby	53	2018-10-11	How Long Do Colds Typically Last?	Hello!! My 9 1/2 month old daughter currently has a cold. My husband and I first noticed her symptoms last Wednesday when she had a runny nose and became extremely cranky after bedtime. We took her to see her pediatrician on Thursday afternoon and he diagnosed her with a throatinfection and a head cold, most likely caused by teething. He prescribed her Benadryl for her runny nose. Well it's now a…	N/A
Baby	53	2018-10-16	N/A	N/A	If it's related to teething, it can last for a cpl months easy. My son got a bad cold when he was about 3 months old, and it lasted for about a month. When my son was teething, he got a very mild cold, and it lasted maybe a few months. If it's just a regular cold, it should start clearing up after 2-3 weeks, depending on how exposed they are, and how bad the cold is they came in contact with. Jus…
Baby	53	2018-10-11	N/A	N/A	Ya it takes more time then it would for you and I. As their bodies can't fight it as well and can't take certain medications like we can. When my daughter had a cold it lasted over two weeks before it started clearing up slowly. But still monitor it and talk to you dr to make your feel more comfortable about it
Baby	54	2018-10-10	Any moms ever use winks natural chest rub?	I've never tried anything like this before, mainly because I'm so skeptical of things like this. My 8 month old usually sleeps really good but recently for the past 2 or 3 weeks he wakes about every hour or every other hour (I'm afraid he's now got in the habit of waking so much). I've read a little bit about the chest rubs but still unsure. Have any of you ever used to help their little one slee…	N/A
Baby	54	2018-10-11	N/A	N/A	I've never used it before but no harm in trying it. It's natural so worst thing that could happen is it won't work for just getting him to sleep. Sounds like you may have hit the 8-10 month sleep regression. Best thing to do is keep at your routine like usual and not introduce or create any bad sleeping habits that would prevent him from going back to be a good sleeper. Things hopefully should be…
Baby	55	2018-10-10	My baby will be 9month on 21 october yet she have not cut her first teeth is it proper?	She have stool so many times, and have all the toothing signs yet she have not cut any teeth uptill now. she is healthy, Is it normal?	N/A
Baby	55	2018-10-10	N/A	N/A	Mine is the same. He will be 9 months Oct. 9 and not a tooth in his head. He has been teething since 3 months. His dr. thinks he is teething all 4 of his front teeth together. I'll be happy when they come in.
Baby	55	2018-10-10	N/A	N/A	Yes it's normal, they all teeth at different rates :) nothing to worry about
Baby	56	2018-10-08	is it bad for my son to be standing/trying to already?	My son is only two weeks old. But already he is trying to stand. His legs are strong, and his stance is pretty steady. But people are telling me not to let him try yet, because its bad for his legs. He is my first though, so I have no idea if this is true or not.	N/A
Baby	56	2018-10-09	N/A	N/A	As long as you are supporting him well, not leaving all the weight to his little legs it's not a big deal. All of my children held their heads up well from birth, but only one showed an early interest in standing. In fact she always seemed to prefer to be upright from very very early and was very steady on her feet once old enough to walk. Had no problems. It is true their legs can bough if too m…
Baby	56	2018-10-09	N/A	N/A	As long as you are supporting him well, not leaving all the weight to his little legs it's not a big deal. All of my children held their heads up well from birth, but only one showed an early interest in standing. In fact she always seemed to prefer to be upright from very very early and was very steady on her feet once old enough to walk. Had no problems. It is true their legs can bough if too m…
Baby	57	2018-10-08	How do I get my 5 month old to sleep?	K Moms I need some advice because I am at my wits end lol! My daughter is 5 months old and since birth she has bad sleep problems. She has never slept very well unless she is in my arms. The second I try to put her down in her bassinet she wakes up and freaks out. Even if she manages to stay asleep once I get her in the bassinet she will wake up in minutes. She has been in a swaddle since birth b…	N/A
Baby	57	2018-10-09	N/A	N/A	Continued.... at that age my LO only could handle being awake for 2 hours at a time any longer she would be over tired and not sleep at all, day or night. Also be consistent, create a routine that works for you guys and do not change it. The more you keep trying different things every day, confusion sets in. In time she will get to know what the routine means my girl now knows that after her bath…
Baby	57	2018-10-09	N/A	N/A	I went through a similar situation when my daughter was that age. The biggest things I was doing wrong was trying to lay her down when she was already asleep. Like yours she would wake up once I laid her down. Makes sense though, one minute they are snuggled up and cozy in your arms then all of a sudden not. I ended up sleep training her at 5 months and hired a sleep consultant. I had to rearrang…
Baby	58	2018-10-08	Any advice for me?	Hey I had my first baby on July 28th 2016. I had to deliver her at 30 weeks because I had severe preeclampsia. She was 2lb 3oz. It is not October 08 2016 and she is still in the NICU due to rapid breathing or TTN. She is doing great with everything else but she still has respirations in the 90s and 100s and she is just over two months. She has no infection and no fluis on the lungs. She has been …	N/A
Baby	58	2018-10-10	N/A	N/A	Bless her heart. I don't have any advice to help. But I will pray for you and your daughter. I hope she gets to come home soon.
Baby	59	2018-10-07	what last name to give to the bby	So the father and i aren't together and when i told him i was pregnant he told me he would ruin my life if i didn't get an abortion, needless to say i cut him out of our lives after that comment. Couple weeks later he blew my phone up saying that he wants to be involved with his sons life and be part of it. I told him he had to prove to me that he isn't going to leave his kid or be a half a** dad…	N/A
Baby	59	2018-10-10	N/A	N/A	No you do not have to give the baby his last name to get child support. PLEASE give your baby your last name. Just put his name on birth certificate when baby is born but give your baby your last name. Obviously he won't be there to sign birth certificate but I'm sure the hospital can answer a few questions for you.
Baby	60	2018-10-06	7 Month Old Only Plays Alone When I'm Gone	My daughter is 7 1/2 months and since around 6 months she's been pretty clingy. We got her a playpen with all her toys but she only plays when you sit with her. When i put her in there she'll scream and cry (same way she acts in her crib). But I noticed if i put her in there, get her to play and then leave the room she'll play happily by herself. But if I stay in the room outside the playpen she …	N/A
Baby	60	2018-10-06	N/A	N/A	Don't feel guilty. Learning to entertain themselves is good for them. My daughter plays by herself at times during the day as I get things done but as soon as I'm done I get down and play with her again. She's just fine :)
Baby	61	2018-10-06	Mother in Law watching baby 1 day a week - need advice.	So, my mother in law is watching our baby (being born in a few months) one day a week. Huge help - I don't take this for granted. However, she lives 35 minutes away and insists that she would like to pick the him up in the morning, and drop him back off when we get home from work. That's over an hour in the car for him. I'm afraid this may mess up nap schedules as most babies sleep in cars - also…	N/A
Baby	61	2018-10-06	N/A	N/A	Thank you for your response! Baby will be with my mom 1 day and daycare the other 3. I'll be a first time mom so I'm trying to pick the brains of other moms to see how they would handle this situation/if this situation would bother them. Maybe it's all in my head, but I just seem to think it may be too much for a little baby. Thank you so much again!
Baby	61	2018-10-06	N/A	N/A	Yes I agree it's too much time in the car for a day. If it were me, I wouldn't like the idea. Who is watching him the other days? If once is a while she wants to do it I think it's okay but most days she should just come to your house. Maybe you can approach it by saying with him being so little you don't want him in car unless it's necessary and see how she reacts. Good Luck!
Baby	62	2018-10-06	Help me, baby constipated	My LO will be turning 7months tomorrow she seems constipated and crying too much whenever she wants to do pupu(Toilet time) what should I do? I gave her egg, Orange and banana the past days & porridge of course but am thinking it could be the Banana, pease help what to do. Desperate mum.	N/A
Baby	62	2018-10-06	N/A	N/A	You can try to Give her plenty of fruits, prunes,pears etc. if that doesn't help you can put a little pear juice or a little bit of prune juice mixed in with her formula/breast milk bottle as well. Do some tummy massages, nice warm bath etc
Baby	62	2018-10-07	N/A	N/A	Thanks a lot will try that.
Baby	63	2018-10-06	Childcare	Hello. Good Day! This is not my real name and account. But I need to do this, Gusto po sana namin mag asawa na mag ampon. Namatay ang first child namin last April present year and the doctor said na hindi na ako pwedeng magkaanak. I AM WILLING TO ADOPT A NEWBORN BABY, IT DOESNT MATTER IF BOY OR GIRL. We are from Lucena City. WE YOUNG COUPLE, EMPLOYED AND FINANCIALLY STABLED. Please Comment down p…	N/A
Baby	63	2018-10-06	N/A	N/A	Please do it the legal way and go to a adoption agency, you can't trust anything online
Baby	64	2018-10-04	how do I get rid of my baby girls diaper rash if the steroid cream the doctor prescribes does not wo	we have used the prescription cream twice plus Destine and it would not heal	N/A
Baby	64	2018-10-04	N/A	N/A	If it is not a yeast rash, I used a mixture of Vaseline and corn starch powder, mixed it together and put it on her. I only did that when it would not go away, also stop using wipes for now. I used a spray bottle and a clean soft cloth and dabbed the area dry, I also gave her diaper free time, if yours is crawling at this point it will be harder but I just put a towel under her so she wouldn't pe…
Baby	65	2018-10-03	Baby no appetite and not growing well	Hi, My baby has not been drinking properly. His now 7 months old and only drinking 100 ml per feed. 6 times per day. On top of that, the nurse told me during his recent check up that his growth is not good. What do I do to increase his appetite? I'm giving him the Appeton Multivitamin Plus infant drop as well.	N/A
Baby	65	2018-10-04	N/A	N/A	Yes he started with solid food but only in the morning and late afternoon. Only twice a day.
Baby	65	2018-10-04	N/A	N/A	Is he on solids yet? If he isn't you could start introducing that, if he is already on solids maybe he's having to much, at this age solids are just extra, not to be substituted over formula/breast milk but I do agree with previous poster, I would go see someone and rule out anything major
Baby	65	2018-10-04	N/A	N/A	You should take the baby to a gastroenterologist.
Baby	66	2018-10-03	7 month old Diarhhea	My baby have been passing motion for at least 5 times in a day and its very watery. His butt becomes very red. What can I do?	N/A
Baby	66	2018-10-04	N/A	N/A	How long has he had diarrhea? When my little girl got sick, she was around your daughters age as well, I was advised to do the BRAT system, bananas,rice,apples and toast. Foods that help harden up the stool. As for his bum, try not to use wipes, I always used a spray bottle of water to gently spray the bum then used a soft cloth to dab clean and dry, keep his bum as dry as possible and apply diap…
Baby	67	2018-10-03	Daycare safe?	My 2 month old daughter is in an in-home daycare which I thought was great but recently I've been having doubts. Several days she was sent home with a onesie and blanket soaked with breast milk and the other day I walked in and she was down in the basement in a swing with a pacifier propped in her mouth with a small blanket and the childcare provider up in the kitchen with friends. After that, I …	N/A
Baby	67	2018-10-04	N/A	N/A	It's tough to say for sure, but if it were me I would talk to her about it and see if her behavior changes (and keep popping in!). If you still feel uncomfortable, find a new sitter. You have to be comfortable with who is taking care of your child.
Baby	68	2018-10-02	Why my 2 months 4 week baby is Vomiting on every Brest feed	When I feed my lo he is fussy and vomiting the milk. he has donw 3 times from thr morning , i am worried,, should i be call up my GP? or its normal ??? Thanks Geeta Chetan	N/A
Baby	68	2018-10-03	N/A	N/A	Possible reflux? Or maybe something in your diet that is affecting your milk and upsets him. Could be a touch of the flu as well. I suggest if it does not improve in another day or two then yes take him to see the dr.
Baby	69	2018-10-02	How do I get my baby to sleep at bedtime?	My almost 5 month old has been fighting bedtime, or having a "witching hour" if you must, since she was old enough to start sleeping longer stretches at night (about 6 weeks). Every night, without fail, she cries for hours as we try to console to her to go to sleep. She did not have colic. She has only started crying in the last month or so. Her naps are usually decent (3 naps/day) and we try to …	N/A
Baby	69	2018-10-04	N/A	N/A	Yes there is a lot of conflict on sleep training. But to me it all comes down to what you are comfortable with not what everyone else says. I hired a sleep consultant and she was awesome and let me do what I was comfortable with. She told me that their rule is, a baby who is over 13lbs and completely healthy then baby should be able to sleep through the night as they are at a healthy weight and g…
Baby	69	2018-10-03	N/A	N/A	Her last nap of the day is around 4pm, where she usually sleeps about 45 minutes or so, sometimes a little after 5pm. She is very visually tired by 7pm. We follow all the nap "rules" (always in the same place i.e. her crib, no awake times longer than 2 hours, nap routine, etc). Often times, she will fall asleep at 7pm, only to wake up 30-45 minutes later crying, then cannot really go to sleep for…
Baby	69	2018-10-03	N/A	N/A	What time does her last nap of the day end? If she's sleeping to late in the evening then she may not be ready to go to bed when you want her to. So be aware of her awake times, at 5 months my daughter was only able to handle 2 hours of awake time before she needed to go to bed. I ended up sleep training my daughter at 5 months cuz I desperately needed sleep. No nursing, rocking to sleep etc, no …
Baby	70	2018-10-02	Introducing Rice Cereal	Hello! I'm a FTM, my son is 4 months old, and weighs 14.5 lbs. He has always been a hungry baby. It was hard to keep up, but for the past month he's been on a pretty good schedule. 8oz of formula 4x day, bedtime between 7-9, and sleeps through the night. His appetite is increasing, and he's waking up earlier in the morning or not making it more than 2 1/2 hours without being hungry, so we end up …	N/A
Baby	70	2018-10-03	N/A	N/A	my pedi advises against any type of solids until 6 months. Anything prior to that can cause some unnecessary tummy aches. The rice cereal also won't necessarily keep him fuller longer. But talk to your pedi. One thing i'll say though, even though rice cereal is the #1 "recommended" first solid, it has absolutely no nutritional value and often causes tummy cramps and gas. I tried that with my daug…
Baby	70	2018-10-03	N/A	N/A	I would talk to your doc first. The rice cereal probably wouldn't hurt much but giving veggies or fruits at this young of age may not be a good idea yet as their tummys are not equipped to handle it just yet. So could cause more problems instead of helping. his waking may not be a hunger thing either usually around this age is when they hit a sleep regression so more frequent wakings start happen…
Baby	71	2018-10-02	Is it cruel to take 5 month old baby to an event	Hello, We have been invited to the enchanted Forrest show in 2 weeks, basically it's a light show in a Forrest, not noisey. Only problem is that it starts at 9pm and ends at 10.30pm and will be going straight home after it. My 5 month old is a good sleeper and is in a routine, I have been out before where he has slept in the pram, but I am wondering if I will get funny looks because I have brough…	N/A
Baby	71	2018-10-02	N/A	N/A	I don't think it's cruel, I've seen parents take their infants to monster truck rallies and that's noisy. I say as long as he's dressed warm if it's cool out then it's fine and if he falls asleep in his pram then no biggie. Might mess his routine up a bit but you can always get back on track with that after. You probably won't be the only one there with their baby :) go have some family fun :)
Baby	72	2018-10-01	am I a bad mom??	I love my daughter very much and am a working mom (full time) and a wife too, I only get two days off after every 14days, SIL babysits Lo she stays with us full time and I pay her but she gets nothing done in the house on my two days off I spend 95% of my time on my feet cleaning, doing laundry and looking after lo and recently I have been feeling bad about the fact that I spend less time with Lo…	N/A
Baby	72	2018-10-01	N/A	N/A	I have done that before and nothing changed, am just tired now
Baby	72	2018-10-01	N/A	N/A	Your not a bad mom, I think you need to have a discussion about house chores though and ask for more help with it, or if it's at all possible lower your amount of work days or find a job where you don't have to work so often so you can spend more time at home with your daughter. If that's not a option then I would do what I mentioned before by asking other to help out more around the house. Assig…
Baby	73	2018-10-01	Only 40 minutes naps	My 4 months old baby naps for 40 minutes only, not 1 more minute! And it is frustrating. She used to nap for 1.5hrs or 2hrs before. How can i get her to nap longer? i tried giving her the pacifier and keeping her swaddled in the crib for a while but it didn't work. Any suggestions?	N/A
Baby	73	2018-10-01	N/A	N/A	My daughter was famous for this too up until 5 months. Sounds like you may have hit the 4 month sleep regression and it's terrible! After that was over I ended up sleeping training her, teachings her to fall asleep on her own without me or sleep props sucks as soothers or feeding her to sleep. It all starts with bedtime. I stopped feeding her to sleep. I would give her, her bottle at the start of…
Baby	74	2018-09-30	First Period postpartum 15W?	I had my DD on 14th June. I had lochia discharge till 7 weeks. Today I saw slight brownish discharge(15W+3 D postpartum). I combine BF and pumping. Is this normal? Has anyone else faced this?	N/A
Baby	74	2018-09-30	N/A	N/A	of course it's normal. Just because you are breastfeeding doesn't mean you won't get your period. Also, it doesn't mean that you can't get pregnant.
Baby	75	2018-09-30	My 4 month old refuses bottle	he turned 4 months a week ago and he's been always excited seeing his feeding bottle when it's time to feed him but since this morning he drinks only an ounce every time i feed him, he seems fine tho, he smiles and plays with us as before. He doesn't seem irritated nor uncomfortable but as a mom I am so worried that something's wrong with him.	N/A
Baby	75	2018-09-30	N/A	N/A	Check to see if he is teething, sometimes it hurts to suck on a bottle if it's that
Baby	76	2018-09-29	My daughter is teething	We thinking my daughter is teething and she is not wanting to eat and she is extremely fussy. She has barely ate anything today and all she has done nothing but cry what can I do for her?	N/A
Baby	76	2018-09-30	N/A	N/A	It can also be an ear infection (they don't have to have fever with it). See if something cool helps on her gums.
Baby	76	2018-09-29	N/A	N/A	Not sure the age of your daughter but If it is teething then maybe get her to take some baby Advil or Tylenol to ease the pain, sometimes I would wet a clean cloth and freeze it a bit (not too much) and then let her chew on it. She liked to do that. Or I would put some frozen fruit in one of those mesh soother things and she would chew and suck on that as well. Seemed to help ease her some
Baby	77	2018-09-29	Separation anxiety around the house	This is a two part question: So, for 6 months, LO absolutely LOVED her swing...it was the best present we got. But several weeks ago, every time we put her in it she flips out, crying and yelling. Today I tried playing with her in it, but got nowhere. A lot of this has to do with the fact that she's discovered what it means when we walk away (she's 7 months now). She's fine handing her off to fri…	N/A
Baby	77	2018-09-29	N/A	N/A	It's probably not the swing really, for one it's the phase she's going through. She's older now so wants to participate in things etc. My daughter stopped using the swing around 6-7 months as well. She preferred to be on the floor rolling around, practicing crawling and yes wanting to go where we went. Not a easy stage really. When I had to walk away I made sure that I was still visible to her an…
Baby	78	2018-09-29	will i ever get over this feeling of guilt?!	I'm a ftm. My baby is 4 months old. the first 2 months were so so difficult. I didn't understand my baby cues at all, and I did a lot of big mistakes. My baby was miserable and cried for hours every night...I thought she has gas, but she was overtired and sleep deprived. Fortunately, my lo is now happy and healthy but I still feel very guilty for making her suffer that long and taking all this ti…	N/A
Baby	78	2018-09-30	N/A	N/A	Your baby is just fine and you certainly haven't done any damage. We ALL make mistakes. But babies are made to survive our mistakes as parents. :) You didn't do anything wrong actually or anything worse than any of us ever have. It's part of being a parent. You need to get to know your baby. Sometimes we never find out what was bugging them. everything is OK. Babies also cry when simply adjusting…
Baby	78	2018-09-29	N/A	N/A	We all don't think we are doing good enough when it comes to our babies. You seem genuinely attentive and concerned for your babies well being. I think you've got it all under control. Just make sure that u do ask for help when you need it. Is there anyone you can take the baby with experience? I have not had much baby experience before havin my own bebe, I have done alot of online research of wh…
Baby	78	2018-09-29	N/A	N/A	No she has t been affected, it's not a easy job especially for the first months and you and baby are both trying to figure each other out. I had no clue what I was doing in the beginning either, she cried at night, I cried at night, we were both a big mess really lol it takes time to understand each other and find a good routine that both you and baby are happy with. Don't feel guilty at all. I m…
Baby	79	2018-09-28	How do I stop breastfeeding my 18 month old?	My 18-month old has been breastfed since birth, with some bottle feeding (she eats like a champ), but she has always used the breast to drift off to sleep. I am aching to have my own body back, especially as she still wakes 2-5 times during the night and won't settle without a feed. She will take a bottle for my husband IF I am not at home, and even then only if she's cooperative. We would like t…	N/A
Baby	79	2018-09-28	N/A	N/A	She's using breast feeding as a sleep crutch, so when she wakes she doesn't know how to fall back asleep on her own. I think some sleep training could help. Always feed at the beginning of bed time routine. Ex: bottle,bath,book,bed (awake) leave, if she's still crying by 10 min go in and reassure without picking up/feeding for a min then leave again and repeat process every 10 min until she falls…
Baby	80	2018-09-28	I babysit a BF 3 month old and he refuses to take a bottle, help!	I just started babysitting a 3 month old strictly BF baby two weeks ago, and he will not take a bottle at all. Its not formula, its all pumped milk from the mother. I have my own 2 year old, but he was bottle fed from the start, so I am completely lost. He comes at 5am and is here till 4pm, but for the past few days he's been completely inconsolable screaming and crying for hours and won't drink …	N/A
Baby	81	2018-09-28	N/A	N/A	Yes discuss this with her, 3 months is far too young to be going that long without feeding. Poor guy :( the mother needs to introduce bottles more, she can still breast feed when she picks him up and through the night. Honestly if it was me I wouldn't babysit him anymore until he's taking from a bottle, you don't want something coming back to bite you like her saying your neglectful or something
Baby	81	2018-09-28	N/A	N/A	I would consult the mother... this is a child's health and well being we are talking about. you also may not have found the RIGHT bottle for baby. there is a lansolin one for breast fed babies that looks pretty neat. we looked through lots of bottles for breast fed babies until we found good ones. also pacifiers might help too. but any problems that you are having with the baby needs to be discus…
Baby	82	2018-09-27	8 week old up crying all night	Hello my 8 week old boy has his night and days completely reversed Up all night and not just awake but screaming and impossible to make happy.I feel horrible like it's my fault, I have 5 older sisters all have kids most of whom were great sleepers by now. Any help or advice is appreciated the more details the better. Thanks Would love suggested daily routines that help pay into his night time sle…	N/A
Baby	82	2018-09-28	N/A	N/A	I agree with previous poster. My daughter didn't sleep the best at that age either. I haven't known any babies that sleep great at that age and even if they do they are still up every 3-4 hours to feed so not sure what you mean by your sisters babies were great sleepers at this age. Highly doubtful they slept through the night at 2 months as a baby still requires constant feeds. But yes check int…
Baby	82	2018-09-28	N/A	N/A	Also to clarify in my previous response, when I say it could be due to a food sensitivity, I mean if you breast-feed, he could be having problems with something you are eating (such as cow's milk or soy or wheat) or if you bottle-feed, try a different brand of formula (ask your Pediatrician for a suggestion.)
Baby	82	2018-09-28	N/A	N/A	I suggest posting this on your Birth Board for more replies. It's not true that babies should be "great sleepers" at 8 weeks old. Your sisters are simply lucky or not wanting to admit the truth. It's not your fault your baby has this difficulty. Try a warm bath before bed, a white noise machine or fan on in the room, complete darkness and only a small amount of light on when you feed or comfort h…
Baby	83	2018-09-26	7 Month old will not sleep what am I doing wrong?	My baby has been a terrible sleeper since day one. Only once has she slept 6/7 hours straight and that was after they pumped her stomach at the hospital at birth due to ingesting some blood. For the first 4 months we co-slept and she was waking an average of 5/6 times a night. At 5 months we transitioned her into her crib and now the average amount of wakings is 10/12 times a night. I used to nur…	N/A
Baby	83	2018-09-27	N/A	N/A	I'm going to say the opposite. Well you could try and cut her naps but that also could blow up in your face. At that age they say babies should on average be getting 3-4 hours of sleep in the day. Yours is getting no where near that. So very well could possible that your baby is overtired as it is. Which causes difficulty in sleeping, and night wakings. I sleep trained my daughter at 5 months and…
Baby	83	2018-09-26	N/A	N/A	I would try cutting her naps down to two or even one if possible.... It sounds like she has her days and nights confused. Some babies just don't sleep well at night.
Baby	84	2018-09-26	HELP! My Son Does Nothing But Cry!	My almost 9 month old son is teething at the moment, he has for the most part dealt with it very well (still sleeps at night etc), but he seems to cry and cry and sometimes it doesn't even seem like real crying, we try him with everything he might need like food or change, and attention, but he will not cuddle EVER even if he is in a good mood, he will arch his back and do his best to pull away. …	N/A
Baby	84	2018-09-26	N/A	N/A	How are his bowel movements? He might be constipated. My little brother cried a lot until my mom started giving him acidophilus every day.
Baby	85	2018-09-24	Adoption	I am looking for adoptive parents that can continue the adoption process of our unborn baby because the adoptive parents got accident that caused adoption process to stop as I am due this december. araj_olubma at yahoo dot com	N/A
Baby	85	2018-10-31	N/A	N/A	I would love to adopt your baby what are you having a boy or girl? message me back
Baby	85	2018-11-20	N/A	N/A	Hello my name is Elizabeth and I would love to chance to talk to you about adopting your baby plz call me at 219-771-2694. God bless you.
Baby	86	2018-09-23	Not interested in toys or Vegtables	My daughter is 4 months old. She doesn't reach for toys or seem to be interested in them. We started her on spoon feeding when she was 3 months old, (per pedi) but as we spoon feed her, she will only eat fruit and will deny all vegetables. I know i'm probably being paranoid, but is this normal for her to act like this?	N/A
Baby	86	2018-09-30	N/A	N/A	I'm sorry but your pedi is CRAZY for suggesting solid food at 3 months! A tummy of a 3 month old is NOT ready for solids. The recommended age is 6 months. Besides that, it's completely normal. AT this point solids are not meant as any part of actual nutrition. At this stage only breast milk or formula are food sources. Anything else is just for practice. Also don't be surprised if she refuses sol…
Baby	86	2018-09-24	N/A	N/A	Yes I agree, it's normal. Same with the food thing. The puréed baby veggies are gross lol my daughter hated them so I started pureeing my own veggies sometimes I added a tiny bit of salt or something and she ate it that way much better :)
Baby	86	2018-09-23	N/A	N/A	That's pretty normal. As for food.... sometimes it takes introducing the same food up to 15-20 times before they'll eat it. And honestly, the baby veggies are not very yummy. I put just a tad bit of salt in them and my kids are more willing to eat them.
Baby	87	2018-09-22	BOWEL MOVEMENT	I HAVE A 7WK OLD AND 3 DAYS AGO I GAVE HIM SOME GERBER COLIC SMOOTHE AND HE HAS NOT HAD A BOWEL MOVEMENT SINCE THEN,WHAT CAN BE THE PROBLEM? :(	N/A
Baby	87	2018-09-23	N/A	N/A	THANK YOU
Baby	87	2018-09-22	N/A	N/A	I wouldn't worry about it too much yet, 3 days can actually be fairly normal for not having a bowel movement for a baby, my daughter at that age would sometime go 4-5 days without one and she was fine. and when ever I mentioned it to the dr he didn't seem to overly concerned about it
Baby	88	2018-09-22	How soon after giving birth via c-section can you have sex?	my lady had a c-birth on 1st/Sep/2016, she badly want to have sex and says she's feeling very fine. please advise how safe is it?	N/A
Baby	88	2018-09-22	N/A	N/A	They usually tell you to wait about 6 weeks or until the dr gives her the ok. She may feel fine but some of the movements could hurt her stomach inside, but really it all depends on how she's feeling. If she persistent then it should be fine just take it easy and also careful as hormones are raging at this point and the chance of getting pregnant right away is high as well
Baby	89	2018-09-20	ADVICE NEEDED: DIET EFFECTING MY MILK SUPPLY?	Hey Ladies, I really need some advice here, while waiting for my pediatrician to call me back. Me and my husband started this workout(5daysaweek)and diet program to lose weight. We went to the informative meeting about it before we signed up. I think asked " is this okay for breastfeeding?" they responded yes we have alot of breastfeeding moms out there. They have a specific diet plan that you ca…	N/A
Baby	89	2018-09-20	N/A	N/A	......So i brought this up to them and told them i was very worried and would be devestation if it hurt my breastfeeding realtionship, and they told me to just try a lacation cookie instead of your carb. I am feeling like this is not safe, and i should quite. It was a six week program and expensive ( do you think they have to give me my $ back) I feel like i made it very clear i did not plan on g…
Baby	90	2018-09-20	what causes white low cells?	My baby is 5 months old and when he was 1m the doctors ran a blood test routine, the blood results came back with Neutropenia. After 4 months it has decrease the number of Neutrophils. my baby hasn't been sick, he is happy and has been around sick people (older brother and father with the flue) and he seems fine. Im so so scared, they are running new test next week but the doctors don't seem to b…	N/A
Baby	90	2018-09-20	N/A	N/A	Your bone marrow is what produces white blood cells. But your baby's bone marrow isn't replacing them fast enough. A infection of some kind can cause this but sometimes it happens for no specific reason and the baby shows no signs of being sick. most times it goes away on its own with no problems when the bone marrow begins to produce enough white blood cells. If an infection is found then medica…
Baby	91	2018-09-20	why is 8 month baby not eating and adding weight?	she doesn't eat, gv her Multivitamins but she is still not adding. pls kindly assist.	N/A
Baby	91	2018-09-20	N/A	N/A	Does she have any interest in food at all? I know around this age my daughter decided she absolutely hated baby food so I started her on finger foods. Just made sure it was something soft enough for her to chew and she loved it and ate good after that :) and eat with her. If she sees that your eating then it might interest her enough to eat it too.
Baby	92	2018-09-19	PUMPING HELP!	Okay so ive always had a problem with pumping. When my DD was 2 months old I started pumping after morning feed so I had a supply when I went back to work at 4 months. I was pumping about 3-4oz all together, and I had a huge stash, I stopped because I honestly had no room in my freezer for anymore. Month 3 came along and she wasnt interested in the bottle at all, as we kept on "wasting" the bottl…	N/A
Baby	92	2018-09-19	N/A	N/A	Are you also pumping on your non-working days? Sometimes it takes a week or two for your body to catch up with the greater demand. Try pumping after your little one has finished nursing just to give your breasts the right idea. :)
Baby	93	2018-09-19	What do I do?	I have a 4 month old son with a guy who is not married to me. He and his mom see our son almost every day or every other day. He is now threatening to take me to court because he doesn't think I allow our son to see his grandmother enough even though I have been keeping track and she sees him more than anyone. I just do not know what to do. I still pretty much love this guy but I don't want to be…	N/A
Baby	93	2018-09-19	N/A	N/A	I wouldn't worry. He has no case he's just being a controlling jerk off if you ask me. The only way he would be able to take your son away is if you are a unfit mother and the child is in danger being in your care (and needs proof of that not just hear say) he can try all he wants but he won't get anywhere with it. I would be surprised if a lawyer even took him seriously. His reasons are not good…
Baby	94	2018-09-18	why my baby is so cranky whole day. only wants to be in my arms everytime	my 13 month old girl doesn't like to have bath, no formula milk , no top feed only tries to cling to me,nursery rhymes are the only saviour and if i switch off rhymes she runs after me .	N/A
Baby	94	2018-09-19	N/A	N/A	Maybe she's going through a separation anxiety phase? When my daughter did this I played a lot of hide and seek with her so she understood that even if she couldn't see me I was still there. It passed in time. I always make sure I talk to her so she can hear me and find me if she needed to etc.
Baby	95	2018-09-18	Hi.. I gained 15kgs of weight during my pregency.	Now my baby is 6 months old. But I am still the same weight and my tummy is also luking as if am still pregnent even though am breast feeding I have not reduced my weight. Please help me with the tips.	N/A
Baby	95	2018-09-18	N/A	N/A	Well not sure if you have tried anything else yet to lose the weight but change your diet, maybe so some exercising or even just go for walks. But have you gotten your thyroid checked since you had your baby? A lot of times we get thyroid issues after pregnancy and that can cause problems losing weight or even make you gain weight! So If you haven't done so I would go to your dr and ask to get a …
Baby	96	2018-09-17	Brother is a Deadbeat, am I in the wrong?	My younger brother (26) welcomed his son on August 10th. Since then, he has been nothing but a deadbeat, and verbally abusing the baby's mother (they live together at her parents). Her parents are about to kick him out of the house, and he is mad at me for being on the mother's side. My brother seems to be using again (crack cocaine & heroin), and he is unwilling to get any kind of help. I told h…	N/A
Baby	96	2018-09-19	N/A	N/A	No you are not wrong. You are absolutely right!! Your brother needs help and he shouldn't be in his son's life. Support your nephews mom and encourage her to stay away from your brother.. I know he is your brother, but until he can get some help he needs to stay away from baby and mom. Good Luck!!
Baby	96	2018-09-18	N/A	N/A	No you are not in the wrong at all I think anyway. It's tough love. If he's using drugs then he needs to see his wrong doing. Do not support him in anyway. I know it's hard due to the fact he's your brother but he needs to learn. I would totally be on the moms side. The well being of that baby is more important. He needs to be kicked out so the mom and baby can have a healthy life without his abu…
Baby	97	2018-09-17	When i hold my babyboy he doesnt make eye conta. While breastfed.he is 3.5 months old.he ws born Sga	His cousin is also autistic.could it b a simpl developmental delay or something else.he makes eye contact only when he is lyind down but that too for fee seconds and when this happens he does smile. No belly laugh as yet.	N/A
Baby	97	2018-10-04	N/A	N/A	Thnkgod my baby boy is making good eye contact
Baby	97	2018-09-20	N/A	N/A	Thanks dear! Ur answers made me feel comfortable also i m ot going to google for this from now. And i hope he stays on the track
Baby	97	2018-09-18	N/A	N/A	Yes but anything you read is just guidelines. It does not mean that your baby is behind at all. But if your worried I would mention it at your next dr apt. It could be because he was sga at birth. Smaller babies tend to take a little longer with milestones etc. but I really don't think you have anything to worry about. Worst thing you can do is google everything (I was bad for that too but it jus…
Baby	97	2018-09-18	N/A	N/A	Even on this site its written that. A baby makes eye contact around 2 months or starts making eye contact around 2.
Baby	97	2018-09-18	N/A	N/A	Thanku.. But it just freaks me out when he often doesnt respond to his name although i m sure that his hearing is perfectly ryt.. Could it be a simple delay because of short for gestational age birth? Hr also had a severe jaundice on 4 th day of his birth.Also when i got pregnant my first baby was still on breast feed.so i am afraid that may b this might hv left some nutri deficiency in him whil …
Baby	97	2018-09-17	N/A	N/A	Doesn't mean your baby is autistic. Chances are he's not. He's still young yet. My daughter doesn't always make eye contact with for long either but it's because she's so interested in everything else around her and wants to explore. She didn't do a real good belly laugh till a little later on so I don't see it as something you should be concerned about just yet :)
Baby	98	2018-09-17	pancake's	my son is 6 months old. i do breastfeed..... can i feed him pancakes? whole grains protein, eggs, goats milk....	N/A
Baby	98	2018-09-20	N/A	N/A	I would make sure he has the chewing motion down first before you give food that requires more than just swallowing it, other than that I say it should be ok. Have you started him on baby food yet? I would start with that before introducing actual solids.
Baby	99	2018-09-15	How do i deal with a mother in law who shows no interest in my seven month baby?	My husband and I have a daughter together. He was married before. His first wife and him have two kids together. Ages 10 and 6. They divorced when the second child was born. I came in the picture 5 years later. My MIL decided to be part of my babyshower last minute. She brought her daughter; who is a drunk.Her daughter started chaos. She drinks with my husband xwife all the time. My MIL takes her…	N/A
Baby	99	2018-09-20	N/A	N/A	Thank you all for your response. Very true about the heartache. If I'm given the chance to be a grandma, or mother in law down the road, I'll make sure to be a good one.
Baby	99	2018-09-17	N/A	N/A	I agree. Give up on her. If you keep trying to enforce it, it could lead to greater heartbreak done the road when your daughter is older and understands more. My situation may be different but our daughter has nothing to do with her dads mom either. She's a drunk and only ever contacts us when she's drunk and pulls a pity party like I really want to see her etc.... My daughter is 1 and she's only…
Baby	99	2018-09-16	N/A	N/A	I think you should give up on your MIL. She doesn't sound any someone you want around your daughter anyways. You can make her show interest in your daughter and I feel like your daughter will see the favoritism as she grows up. Also remove her from your social media so you don't have to see the pictures. Are you close with your mom? I suggest surrounding your daughter with people who truly care a…
Baby	100	2018-09-15	1st Postpartum Period. Is this normal?	Mabye a TMI question... I just got my first postpartum period at 5months pp. It was very heavy and lasted 4/5 days. Then it stopped for a week then came back mostly spotting but very very dark like dark brown. Happen to anyone? Thanks!	N/A
Baby	100	2018-09-17	N/A	N/A	I never got the spotting afterwards but got mine 5 months after as well and very heavy too. My daughter is 1 now and my period is still very heavy.
Baby	101	2018-09-14	help me please I might have ptsd	my baby is 8 months and I feel trapped and sometimes don't want to hold her what do I do please help me and please don't think I'm a bad person I love my little girl to death but I'm scared of what's going on with me	N/A
Baby	101	2018-09-14	N/A	N/A	Your not a bad person or mom firstly :) have you been diagnosed with ptsd or are you thinking of postpartum depression and just got the two confused? I would say it's postpartum depression your going through and the first step is to go see your dr and tell him/her what you are going through. They will not judge you or think ill of you. It's a real thing and happens lots. Best thing you can do is …
Baby	101	2018-09-15	N/A	N/A	Suffering from postpartum depression or from PTSD most certainly does NOT make you a bad mother or mean that you don't love your daughter. Raising infants can be very, very hard. For me, our first kiddo was DRAINING. I had moments of anger. I probably even yelled at her. :( We had very poor sleep and were exhausted. Seek help. Talk to your doctor. Don't let misplaced shame keep you from living li…
Baby	102	2018-09-14	buy salbutamol inhaler	Hello I would like to buy salbutamol inhaler online for my baby without a prescription preferably generic from the usa or canada ? I appreciate any reviews if you safely buy salbutamol inhaler online	N/A
Baby	102	2018-09-14	N/A	N/A	I'm not sure you can get that online without a prescription. Why do you want to order without one?
Baby	103	2018-09-13	How do I sleep train my 6 month old without Cry It Out?	My daughter is 6 months, and she just won't sleep! She is awake between 5-8 times a night. Our bedtime routine starts at 7:30. Bath, night time lotion, jammies, then I nurse her to sleep. She usually sleeps from about 8-10 in her crib, waking once or twice in that 2 hours. When she wakes, I let her fuss a little but once she starts crying, I go in and comfort her and put her back to sleep. When s…	N/A
Baby	103	2018-09-13	N/A	N/A	<cont> biggest thing is keep consistent and don't give in or it won't work as it will just create confusion. It will get worse before it gets better so expect some more sleepless nights at first. If my baby really started crying like hysterical then I would do a quick pick up and snuggle then lay her right back down and leave. They will catch on trust me. But it's not easy. I swear I cried more t…
Baby	103	2018-09-13	N/A	N/A	Well any form of sleep training involves some crying to a certain degree as its a change and they will fight it. I sleep trained my daughter at 5 months. Wasn't super easy but only took 3 days and she was sleeping through the night. I first got rid of any sleep props, soother, rocking,bouncing or feeding to sleep. Any sleep consultant will tell you to stop feeding/nursing to sleep as baby gets a …
Baby	104	2018-09-13	My 10 months old son (almost) doesn't sit without support and falls back in a while..	Hi, We are worried about our son who is going to be 10 months in few days. He doesn't sit without support of his hands, he is able to crawl and pull himself while trying to stand with support of Sofa or Wall or table. However, when we try to make him sit he will sit on on hand and soon try to move down and crawl or lay on mat. Do we need to worry about it or should we wait for 1-2 weeks more? Kin…	N/A
Baby	104	2018-09-13	N/A	N/A	I say wait and don't force it. He will eventually do it on his own. He's crawling and pulling himself up so I wouldn't say he's behind or anything. They all do things on their own time. If you try to force it or make him do it he won't see it as fun just something frustrating. Just encourage him etc he will get it in time :)
Baby	105	2018-09-12	Need help calculating ounces	Hi all, our son was born IUGR at 38 weeks and only 5 lbs....he is now 14 weeks old and weighs only 11 oz., which is basically 1 %ile....he finally stated to eat 20-21 ounces a day (alternate formula and breastmilk) The ped recently said to start adding 1 teaspoon to each feed (feed him 7 times a day, 3oz each time)....and I think 1 teaspoon is 5ml... So the question is...does this mean he is now …	N/A
Baby	105	2018-09-12	N/A	N/A	Sorry, to clarify....when giving formula it is ready made nutramigen 20 calories version, 3oz 7 times a day and we were told to add 5ml powder of the same to each feed....so how many ounces does that make it per day?
Baby	106	2018-09-12	Giving my daughter up for adoption!	I am currently looking for a loving family to adopt my 2 month old baby girl, if you are looking please contact me on here, no scams please	N/A
Baby	106	2018-10-31	N/A	N/A	I would love to adopt your baby girl message me back if you are still looking for a home I am serious about adopting your baby girl hope to hear from you soon.
Baby	106	2018-11-01	N/A	N/A	i want to adopt your baby. pls contact me
Baby	106	2018-09-12	N/A	N/A	Not sure what the reasons are for wanting to give your baby up for adoption after already having her for 2 months but please do it the proper way and contact an adoption agency
Baby	107	2018-09-12	How do I cure my two month old of "armitis" and fighting his naps?	My two month old (about to be three) had belly issues in the beginning, so I held him a lot. Also, he is my only baby so naturally I held him a lot. Anyway, now it's hard to put him down (which leads to me getting nothing done). Then, he fights his sleep tooth and nail, and when he does take a nap it's only for half an hour to maybe an hour at a time. He's not a terrible night sleeper (five hours…	N/A
Baby	107	2018-09-13	N/A	N/A	I wouldn't let him fully cry it out. But to get him use to not being held all the time there will be some crying. You may have tried this but maybe when you put him down, constantly talk to him and distract him with sounds or toys. Make sure you are in his sight to maybe? Even if your in the kitchen doing dishes etc, put a blanket down or even take his swing or something he can lay in, in there w…
Baby	108	2018-09-12	Early morning fussing?	My son is about 32 weeks old. He goes to bed late because he never, ever wants to go to bed before 9pm. If he falls asleep at 7-8 he will wake up by 9pm and want to be up for hours before going back to bed. Sometimes he fights going to bed until 11pm. We have tried dozens of things, baths, feeding, rocking etc if he isn't ready to go to sleep it isn't happening. But thats actually not what I'm po…	N/A
Baby	108	2018-09-13	N/A	N/A	(Ran out of room) don't change things up, keep routine the same and don't reintroduce sleep props. It will get worse before it gets better. Took my girl 3-4 days to get on track. But she's a year old now and has been sleeping 11 hours straight at night with no feeds since 5 months old. Sleep training was worth it for us! Not sure if this helps but I wish you all the luck!! Hang in there momma!
Baby	108	2018-09-13	N/A	N/A	It could be just a phase. My daughter goes through stints where she will wake up between 5-6am. 6am is our wake up time either way. I would look into your routine. I sleep trained my little at 5 months. I had to take all sleep props away ( soother etc) as well as stop feeding to sleep as that's a crutch as well, created a routine of bottle, bath,book, bed. Lay down wide awake. Sounds as if your b…
Baby	109	2018-09-11	Thoughts about "Naked Time"	I let my son be naked in the house a lot. I always spread a huge blanket or multiple large towels around his play area, so whenever he does happen to go to the bathroom, it's easily cleanable. Most nights he even sleeps in the buff. While I've never willingly taken him nude to a public store or anything like that, he hardly ever where's pants when we go out, let alone shoes/socks. "The beach is a…	N/A
Baby	109	2018-09-14	N/A	N/A	I failed to say that he's only naked outside to an extent. Somewhere where everyone will see him, he wears clothes, it just may be a onesie, or a shirt and diaper, he where's full outfits too, just not as often. Places where he won't be seen by too many people, I don't mind him being topless or bottomless sometimes. Our house is fenced in and has an all-grass yard so the most he wears outside is …
Baby	109	2018-09-14	N/A	N/A	I always have a blanket spread out underneath him when he's outside and we happen to live in an area where there's a lot of shade
Baby	109	2018-09-12	N/A	N/A	Inside I feel is fine but why outside? He could get cold, scratches, but bites, sun burn. I would keep the nudity to indoors only
Baby	109	2018-09-12	N/A	N/A	I appreciate your opinion
Baby	110	2018-09-11	Letting your baby play naked outside	Just in like dirt,grass, or sand so his clothes don't get dirty	N/A
Baby	110	2018-09-12	N/A	N/A	Maybe put him in clothes that you don't care if he gets dirty. I don't think it's a good idea for him to play outside naked. If he falls, the clothes help protect him a little. Use spray and wash on spots...my kids get super dirty and I always get the stains out.
Baby	110	2018-09-12	N/A	N/A	Ya I wouldn't worry about getting his clothes dirty he's just a baby. Will just get worse as he gets older lol put him in clothes you don't care about. That's what I do. Clothes can be washed :)
Baby	111	2018-09-10	5 month old son will not stop crying! Late start on colic?	My son is 5 months old. For the last 4 days he screams bloody murder every time he is put down. He is now very difficult to get to sleep. You know how a baby acts when they are overly tired? It's like he is overly tired ALL the time! He now screams at the pacifier (he used to love it) However, if I force it in his mouth, he'll take it, and almost instantly falls asleep.. But begins screaming agai…	N/A
Baby	111	2018-09-11	N/A	N/A	I think it's him fighting sleep. If he's over tired all the time then maybe look into how long he is staying up for. If he's staying up too long then he won't sleep long and will take long to go to sleep. At 5 months my daughter could only handle being awake for 2 hours then it was nap time. Plus I took the soother away as it interrupts sleep as well
Baby	112	2018-09-09	Anybody loose having insecurities after having baby?	Im very insecure since I had my daughter about myself. I feel unpretty and fat. Any ways to help me get over this phase?	N/A
Baby	112	2018-09-10	N/A	N/A	I cannot answer from experience because I have a body every other woman hates. I lost all of my baby weight 2 weeks after he was born, and have very few stretch marks. HOWEVER, You are a MOTHER now! You are a very strong, talented (because let's face it, nobody could have carried and delivered your daughter better than you could), beautiful woman. You have body weight that just won't go away? Or …
Baby	112	2018-09-09	N/A	N/A	* Anybody else
Baby	113	2018-09-08	my son is screaming in his sleep without being ill i have no idea what to do	hello my son is 7 months old and has recently started screaming while still being asleep im not sure why or if its normal i took him to the doctor he said hes physically fine but im at a loose it doesnt matter where he is or who has him	N/A
Baby	113	2018-09-09	N/A	N/A	i was starting to worry he was colic for a spell and its only been the past week he had a bug first part but sense hes been fine thank you
Baby	113	2018-09-08	N/A	N/A	He could be having nightmares possibly. If he's sleeping and doing it and not waking up then I would say he's fine. My daughter use to cry out sometimes in her sleep, I would check the monitor and she would be fast asleep so I would just leave her. It passed in time
Baby	114	2018-09-08	Terrified of the pain and stress of breastfeeding...any comfort from those who have breastfed?	Third time mom, first time that I'm going to try to breastfeed. In the past, I was returning to work in 6 weeks and knew I wouldn't be able to pump so I didn't even consider trying to breastfeed. Also, I just knew it wasn't for me then. However, this time I don't have a job to return to and I'm older and I'm interested in giving breastfeeding a try. However, I've TERRIFIED myself reading about ho…	N/A
Baby	114	2018-09-08	N/A	N/A	I didn't have any pain or get dried cracked nipples, nothing. It went really smooth. there are creams you can apply if they do get cracked and dry. I didn't find it stressful I found it easier as when it came to night feedings I didn't have to make a bottle just whip the boob out and your good to go lol I didn't get any uterine contractions, the let down didn't hurt either just felt weird when I …
Baby	114	2018-09-19	N/A	N/A	You're going to be fine! I'll just echo what the last poster said--the experience varies for everyone, but it's rare that you get *all* the difficulties! I had some initial problems with latch with my girl, and I will admit that it made me anxious at the time, but we sorted it out and I ended breastfeeding her for 18 months, when my goal was just 6. No mastitis, maybe a little nipple soreness at …
Baby	115	2018-09-08	red rice for baby	My LO just turned 7 mos. is it ok if istart feeding him meats and red rice?	N/A
Baby	115	2018-09-19	N/A	N/A	Make sure you puree everything completely, since baby has no teeth. It's nice to add some breastmilk or formula, too, to make it easier to swallow. Here's good info: http://www.babycenter.com/404_when-can-my-baby-eat-meat_1368509.bc
Baby	115	2018-09-08	N/A	N/A	Honestly I don't know what red rice is. Rice in general can be difficult to eat as its small grains. But as for meat I don't see why not. If it's soft enough for him to chew then it should be fine :)
Baby	116	2018-09-07	Free baby stuff?	I have no money to buy my baby a car seat or clothes or crib will anyone please help me	N/A
Baby	116	2018-09-08	N/A	N/A	If you have Facebook, join local mom groups, or any kind of buy sell trade, free group and ask there. There are usually a lot of moms who have baby stuff that they don't need anymore and may even get it for free if explain your situation. Still a bunch of decent people out there who will do what they can to help you :)
Baby	116	2018-09-07	N/A	N/A	no family and father left i have no job and local organizations wont help without insurance
Baby	116	2018-09-07	N/A	N/A	Can family members or DAD not help you out? Do you have a job, check local organizations for help or donations?
Baby	117	2018-09-06	Dose anyone know why your baby have blood in stool	Having to see gi specialist	N/A
Baby	117	2018-09-08	N/A	N/A	Yes see a dr first, is your baby constipated? That could be a cause, other than that most definelty see a dr
Baby	118	2018-09-06	how can I teach my baby how to crawl she is already 7 months old?	the olny thing she dose is pushes her self back	N/A
Baby	118	2018-09-08	N/A	N/A	Agreed. Don't force it. She will learn when she is ready. Most babies don't crawl till 8 months or older. Mine didn't crawl till she was 8 months. You can try to encourage her by placing objects in front of her that she wants but don't force it or it just may upset her. Give her lots of tummy time to gain the muscle and strength she needs and in time she will crawl :)
Baby	118	2018-09-07	N/A	N/A	7 months is early to crawl...she will learn on her own....Don't push it.
Baby	119	2018-09-06	Which disposable diaper brand do you use and why?	I'm creating my registry and can't decide which brand is best. I would love to know what your go to brand is. Also the why as well. Thanks for any help and advice.	N/A
Baby	119	2018-09-06	N/A	N/A	We went for the least expensive; we were given a small pack of luvs or huggies when we left the hospital, and I didn't notice hardly a difference. The more expensive brands are a little thicker and maybe a little more conformed to the legs, but that's about it. But if I was to choose the more expensive brands, I would probly choose huggies. They have cute little designs on them, better looking th…
Baby	119	2018-09-06	N/A	N/A	I always use huggies, I did not like the smell of pampers. I don't know if it was just me but I thought pampers created a weird gross smell even when slightly soiled. I started using huggies snug and dry and I like them better then switched to huggies little movers as they were thicker and better for night time when my daughter started sleeping through the night. The thinner ones she would someti…
Baby	119	2018-09-07	N/A	N/A	I always knew it would be between Huggies & Pampers...I just didn't know which. Thanks ladies!
Baby	120	2018-09-06	My son who is 7.5 months old seems to become frustrated a lot, is this common at this age?	My son is 7 months and 2 weeks old. He is happy, playful, alert, and always on the move. But, I notice he gets quite frustrated when he cannot reach something or something is taken from him and not replaced with another distraction. I just wonder if this is common? Maybe he reacts this way because it is his only source of communication at this point. I just want to make sure I'm not contributing …	N/A
Baby	120	2018-09-06	N/A	N/A	I would say it's normal. My daughter gets the same way when she does t get her way or can't reach something or I won't allow her to have something that she shouldn't have. It's just their way of saying they are not happy with what your not letting them do lol I usually don't give in to what ever it is instead distract her with something that she's allowed to do or have and usually works.
Baby	121	2018-09-06	Why is my new born so fussy at night?	My daughter is 6 days old today and for the past 3 nights she's woken up around 1am for a feed and then stays awake until 5:30am. While she's awake she cries and is very fussy and no matter what i do she doesn't settle and nothing seems to sooth her or calm her down. Anyone had something like this with their child? I really don't know what to do to help her settle and as this is my first baby i'm…	N/A
Baby	121	2018-09-06	N/A	N/A	She could be having an allergy to the formula you have her on. We had to switch my daughter to soy formula bc she was throwing up the breastmilk for some reason. She could also be constipated, or have bad gas, or she could just be a night owl; my son would wake up at like 4 am almost every morning and he was up and ready to go, even at 5 months old!! We had to put our daughter on the wrong schedu…
Baby	121	2018-09-06	N/A	N/A	Shes formula fed. She is sick every now and again but i was told this was normal in newborns so havent really thought to look more into it. My midwife advised me to try her on Infacol as this may help sooth her so i gave it to her for the first time last night and she just threw it up. I think i will look into the reflux thing. Thank you
Baby	121	2018-09-06	N/A	N/A	Is she formula fed or breastfed? She could have reflux even if she's not spitting up there is silent reflux as well. Also newborns typically have their days and nights mixed up so they will sleep great during the day but not so great at night. It takes a bit before they get their natural body clocks straightened out. I don't recommend trying to keep her up longer in the day as that could result i…
Baby	122	2018-09-06	11 months old, throws dummy out of bed so I must go into his room?	My 11 month old baby is using a dummy only when he goes to sleep. The last week he throws the dummy out of the bed so I must go back into his room to give it back to him. I started putting 2 dummies in the bed but he still throws both out of the bed. At his right moment he is crying in the bed because I don't go back to give it to him (again and again). This only happens during his day sleep. At …	N/A
Baby	122	2018-09-06	N/A	N/A	Well you could find a way to attach it to his bed so he can't throw it out however in my honest opinion I would just get rid of the soother all together. I had a similar problem with my daughter. She wouldn't throw it out her crib as she was too young at the time to do so but she would wake every hour or more when the soother would fall out so both her and I were not sleeping at all. So I just to…
Baby	123	2018-09-05	who is a south african?	hi, my partner and i are looking to adopt a new born baby, we are a loving couple that love kids very much. Any one from south africa jhb can contact us on 0633082397, serious people only please. God bless.	N/A
Baby	123	2018-09-06	N/A	N/A	You really should just go through a adoption agency it's much safer that way
Baby	124	2018-09-05	how to stop my 5 month baby from wanting to be held all day	he crys when I sat him down ywet when I pick him up he stops crying I cant get nothing done	N/A
Baby	124	2018-09-06	N/A	N/A	I agree with pp. you may just have to let him cry. Try to distract him with toys or some kind of activity etc talk to him. What ever it takes and it will pass. Im kinda going through the same phase however my daughter is older she's 11 months and going through the whole separation anxiety thing. It's hard but I just get her distracted with something and then she's happy again. And I just talk to …
Baby	124	2018-09-06	N/A	N/A	Just let him cry it out. My son got spoiled when he was 4 months old bc he got super sick and I got real scared. So every time he would cry, I would pick him up to make him feel better. Well, he got used to it, and all I could do was just let him cry it out. I would pick him up when I recognized his needs cries, but when he let out his spoiled cry, I would just leave him where he was, but talk to…
Baby	125	2018-09-05	Baby not sleeping at night	Almost every night, my baby has his sleeping routine (warm shower, massage, lullaby, bottle) sleeps at 8pm wakes up at 11:30pm have a bottle feed then sleep until 2:30am another feed then keeps waking up every hour. I'm sure he doesn't wake up every hour because of hunger. I have searched all possibe reasons that make him wake up but nothing applies. I have even tried Chamomile tea, anise tea... …	N/A
Baby	125	2018-09-05	N/A	N/A	If it is silent reflux he wouldn't take naps easily during the day. Problem starts every morning after 2:30am! Like a living alarm! I don't know if he wakes up out of habit or hunger. I even tried to feed him rice with milk bottle just to make sure he's not hungry anymore and he kept waking up after an hour! I'm so confused what could be his problem.
Baby	125	2018-09-05	N/A	N/A	If it is silent reflux he wouldn't take naps easily during the day. Problem starts every morning after 2:30am! Like a living alarm! I don't know if he wakes up out of habit or hunger. I even tried to feed him rice with milk bottle just to make sure he's not hungry anymore and he kept waking up after an hour! I'm so confused what could be his problem.
Baby	125	2018-09-05	N/A	N/A	Have you checked into the possibility of reflux? Even silent reflux? That would cause major discomfort and disrupt sleep. But if that's not the case then it could be because he is relying on the bottle to help put himself back to sleep as he doesn't know how to go back to sleep on his own after he wakes up. 3 months is a little young to sleep train so I'm not suggesting that but maybe start by fe…
Baby	126	2018-09-03	Painful sex after giving birth c section	My husband and I tried to have sex last month and last night and noth unsuccessful, its really painful and its like hitting the part of my vagina where the urine comes out, because after that it burns when I try to pee, and thats the only time I feel it, after an hour or 2 I pee just fine. I found this forum here also where someone is asking the exact same thing (2008) and I tried to respond from…	N/A
Baby	126	2018-09-03	N/A	N/A	By the way, I forgot to mention I gave birth 8 weeks ago. First attemp to have sex was fist week of august, then the second attemp was last night (sept 2). Same pain
Baby	127	2018-09-02	I want to give my baby up for adoption	I'm gabby .. I'm 22 looking for a loving family to adopt my unborn baby I'm only 6 weeks so u can go to my baby doctor appointment with a me .. located in Middlesboro ky. Me and the dad aren't together the pregnancy was unplanned ... No drugs , no smoking no drinking for me (ever) .. If you are serious send me a message , comment or email me or look for me on fb gabriellthomas1@gmail.com my due d…	N/A
Baby	127	2018-10-09	N/A	N/A	Don't know if you're the right girl I message on face book but you can email me , I'm Lesley and I know this must be a hard thing you're going through but if you need a friend or something to just talk to , just message me..
Baby	127	2018-09-03	N/A	N/A	Oh, please be careful advertising your child on the internet! I know there are adoption agencies that one can go to, and if you speak to your OB, they'll be able to point you in the right direction. Good luck, Gabby!
Baby	128	2018-09-02	Head Circumference between 2-5%	My 8 Months old Son has a small HC measuring 42 cm. Since birth, he has always been between 2-5 percentile. His height started at 9 and currently is at 40 percentiles. His weight started at 10 and currently at 45 percentiles. What bothers me is his head, from the front view everything looks normal, however, his back is very flat and it has nothing to do with position (i took him to a cranial tech…	N/A
Baby	128	2018-09-02	N/A	N/A	My 8 Months old Son has a small HC measuring 42 cm. Since birth, he has always been between 2-5 percentile. height started at 9, currently is at 40 percentiles. weight started at 10 currently at 45 percentiles. What bothers me is his head, from the front view everything looks normal, however, his back is very flat and it has nothing to do with position. From the side view, one can tell that his h…
Baby	129	2018-09-01	my wife and i are havig a difference of opinion about lcd computer monitor and cell phone use.	she is saying how bad it is for the baby 3.5months old, when i watch tv with my computer and how the lcd monitor is so bad for him. even though we are about 3 feet away from 20" monitor. But she feels that it is fine when she facetime with her cellphone with the baby about 18" away from phone. please advise	N/A
Baby	129	2018-09-06	N/A	N/A	I'd be more concerned about how much time your baby has with these devices. Having constant access to them is why people are always on them, and why children have an addiction to them, and why children don't understand half of what's going outside. Almost all devices and tv's are made with lcd screens now, so if she has a problem with the monitor, she should have a problem with the phone. If you …
Baby	130	2018-08-31	How can I get my 4-week-old to use a pacifier?	My 4-week-old son is having issues using his pacifier. We have to hold it in his mouth for him to use it. As soon as we take our fingers away from it, it falls out and he wakes up. He uses and benefits from the pacifier when it is in his mouth but how I can get him to want it? and How can I teach him how to hold it in his mouth?	N/A
Baby	130	2018-09-01	N/A	N/A	Some babies just don't really care for them. I think if you can get him sleeping without it, it would benefit you in the end. A soother habit can be very hard to break. I had to take it away from my daughter when she was only 5 months old as it started becoming a problem more than a solution. She would wake for it every hour or more in the night when it fell out. I say if you can find other ways,…
Baby	131	2018-08-30	My daughter is too large for her age.	My daughter is nine months old today, and as of her last measurements, she was 31 inches and 26 pounds, which is above the highest percentile in both length and weight. But she's not eating anything she's not supposed to. Between 24 and 30 oz. of formula a day plus two jars of baby food and a little bit of water in a sippy cup. That's it. She's perfectly healthy, crawling and active, she's just r…	N/A
Baby	131	2018-08-31	N/A	N/A	My niece is in 90th percentile for height and weight...she is a big baby but she is perfectly fine!! Unless her Dr has an issue, do not worry about it.
Baby	132	2018-08-30	How to block off small area???	The area I need to block off is my nightstand. A gate won't work here. The issue isn't just the drawers but stuff on top also. My bed is flush up against it and the other side is a love seat. So I need something to go across the bed and love seat to prevent him from getting to the nightstand. Any help is appreciated greatly!	N/A
Baby	132	2018-09-01	N/A	N/A	Get one of those Shoji screens; they're also called separating screens. They have trillions of designs, colors, shapes, & sizes, so you'll be able to find one that fits in with your current decor, something that your baby won't really be attracted to. However, if he decides to grab ahold of it, he can probly knock it over fairly easy, but you can find someone to rig it where they can attach it to…
Baby	133	2018-08-30	Which clothes may I buy for my baby girl when will be born at the end of November ?	As she will be my first baby , I do not what she should wear inside home and outside it . Also the underwear as well. I am so confused.	N/A
Baby	133	2018-09-01	N/A	N/A	Inside, I just put my babies in onsies, and if it was chilly, I would throw some legging type pants on them, with some socks. Outside, I would bundle them up like a little Eskimo lol, but would make sure I could get them out of it if they got too warm. I didn't start using regular shoes til they were about 6 months old, I just felt they were too heavy for their little legs to carry around. The nu…
Baby	134	2018-08-29	Opinions on using Goats Milk?	My daughter is almost 4 months, she has been on milk-based formula, soy formulas and the hypoalergenic ones. Nothing seems to settle with her as she was in the NICU for 2 weeks, then returned to the hospital for having astrovirus, a UTI, bronchitis, and ecoli. Im thinking about switching her to Goats Milk, as i have been reading that its good for lo's and helps them grow. What are you opinions/ex…	N/A
Baby	134	2018-09-01	N/A	N/A	My sister in late used goats milk for her son as he had issues with milk. He did really well on it, he's 4 yes years old now and growing perfectly fine :) as for how to give it, put it in a bottle and give it to her :)
Baby	135	2018-08-29	i understand all babies are different. what will help my baby sleep a little longer? I'm so tired..	my baby is 10 weeks old i am just curious, what will help my baby??	N/A
Baby	135	2018-09-01	N/A	N/A	If she's waking up bc she's hungry, try putting a little but of baby cereal in her nightly bottles. Both of my kids were on cereal by the time they were 2 weeks old bc they would wake up so often and be so hungry. You can also try using a little bit of noise while she sleeps so it's not so quiet and every little thing wakes her up. I was afraid of any kind of noise with my 1st, bc I was afraid it…
Baby	135	2018-08-29	N/A	N/A	My babies slept longer once they were eating really well right before bed. I don't know if you're breastfeeding or formula feeding, but with breast milk the baby digests it really quickly and gets hungry faster. Often this will lead to needing multiple feedings right before bed (cluster feeding). Try to get them to eat longer than usual so that they'll sleep longer. With formula, you don't need t…
Baby	136	2018-08-28	How do i get my breast milk flowing more?	While i was in the hospital my son latched one right away and wanted my milk. Than my milk stopped flowing so i had to start feeding him formula. Once i did that he wouldn't latched on anymore. So i started bumping i did skin to skin and that worked for two days. Now my breast is producing milk still but its very little and my breast are not swollen. What would be the best thing i could do to get…	N/A
Baby	136	2018-09-01	N/A	N/A	He stopped latching onto your breast bc the bottle nipple feels differently yours, and he knows he gets something right away with the bottle. Try pumping more often, whether you get just a little. You might stop producing as much milk if you feel like your baby doesn't want you. Breastfeeding is as much psychological as it is getting the milk out.
Baby	137	2018-08-28	Baby Vitamins	A few people have asked me so far if my 2 month old is on vitamins. She is formula fed. I have heard about breastfed babies have iron and Vit D drops but what vitamins should I be giving her?	N/A
Baby	137	2018-08-28	N/A	N/A	I only gave my baby vitamin D drops and she was formula fed. That's the only vitamins I was told to give her
Baby	138	2018-08-26	quitting smoking for milk supply	I quit smoking for a year or so (I quit when I found out I was pregnant) and I stayed quit until about 2 weeks ago. My son is breastfed, he is 6 months old now. I was stupid and started smoking again and it seems as though my milk supply has decreased a lot since I started again. I was wondering if I quit if my supply will go back to normal? I would hate to have to stop breastfeeding over such a …	N/A
Baby	138	2018-08-28	N/A	N/A	It could possibly. Try to pump In between feeds as well to try to increase your supply again :)
Baby	139	2018-08-26	Mixed on what to feed my 10mo	I feel like a big dummy. For some reason, I've been struggling on what to feed my LO. At first it was how much and now puree, chunky, table foods? Like I have no idea why this is so challnging to me. At 10 months, I'm still giving him purees. It's been tough this past year and I've been a hot mess and now things are settling down, I'm getting into making his food. I want to make sure he has a div…	N/A
Baby	139	2018-08-28	N/A	N/A	At 10 months you most likely can start giving him table food just make sure it's soft enough for him to chew on. As far as what you can give him... Pretty much anything you can have :) my daughter was eating table food by 8 months (she hated purée food) as long as it's something she can easily chew I give her what ever we are eating for meals :) but you can start with soft fruits, soft chicken pi…
Baby	140	2018-08-26	My son is almost 6 months and still wakes up a lot during the night, what could i do ?	He wakes up at lease 3-4 during the night	N/A
Baby	140	2018-08-28	N/A	N/A	I would take a look at any sleep habits, does he have a soother? Does he still need to nurse to sleep or need to be rocked etc those things become a habit or sleep prop. When they wake up they don't know how to go back to sleep without those props. If you can take any of those associations away it can improve sleep. It's not easy by any means though and if your not comfortable hearing him cry the…
Baby	141	2018-08-25	what do I do for a bee sting?	my baby is 3 months old on the 31 .To night around 6:30 she was stung on the wrist by a bee what do I or can I do for her ?	N/A
Baby	141	2018-08-25	N/A	N/A	Make some mud and slap it on the sting, leave it on for about 15 minutes and clean it off, and reapply if the stinger is still in there. You can make a paste with baking soda and water to pull out the stinger, 15 minutes, reapply if needed. Take a mint tea bag, steep it, squeeze the water out til it's not dripping but still damp, and put it on her wrist. The mint will help cool it off and should …
Baby	142	2018-08-25	2 month old admitted to hospital but was literally probed.	My 2 month daughter had a 100.7 temp so I took her to the hospital. They ran a catheter for urine sample, checked her temperature via rectum multiple times, received 2 shots (one on each arm) both in failed attempts to administer an IV and draw blood sample, nose swabbed with a hint of blood noticeable once removed from left nostril and then finally saline drops with a nose suction to minimize st…	N/A
Baby	142	2018-08-25	N/A	N/A	If you are still at the hospital, ask to talk to the charge nurse for an explanation of why each procedure was necessary and ask your questions regarding why each thing was done the way it was done. Maybe with an understanding of "why" they did each step, you can feel less guilty. Fever can be serious in a baby, and it sounds like they were doing a thorough job in trying to find out the cause. I'…
Baby	143	2018-08-24	Is spray paint safe in a baby's room?	I have a plastic toy box from when I was a toddler/child that I would like to spray paint to match the nursery so our baby can use it as I did, but I am not sure how safe that is. I guess it all depends on the type of spray paint? Anyone know about spray paint and how safe it would be to use?	N/A
Baby	143	2018-08-24	N/A	N/A	Just make sure the paint you use is made for the type of material- so get spray paint specifically for plastic items. Make sure it dries and is odor-free before putting it into your child's room. Later, just keep your eye on it to make sure that chips aren't peeling off. DIY on!
Baby	144	2018-08-24	How to help my 9 month baby to sit down alone because he can not sit down without pillow	Because of the situation during his birth: 1. he was unable to cry until he was beated	N/A
Baby	144	2018-08-24	N/A	N/A	WHAT?! I am a little concerned/confused about what you are saying.
Baby	144	2018-08-26	N/A	N/A	I really hope you didn't mean you beat your child to make him cry?? That's just plain wrong and outrageous. As far as sitting up on his own, don't force him he will learn and do it when he is ready. IF you are beating your child then maybe he's not learning as fast because he is being abused!! I really hope you just worded this question wrong because if your child is being beaten then your baby s…
Baby	145	2018-08-24	my baby always chokes when am breastfeeding, what do i do?	My baby always chokes when am breastfeeding him and that makes him cry, he wouldn't want to feed anymore, this makes me worried.	N/A
Baby	145	2018-08-24	N/A	N/A	If you're able to work with a lactation consultant (typically through a hospital or your OB's office) then do that. It might be that your "letdown" is too forceful for your baby- basically your baby getting too much milk in his mouth at once for him to handle. If that's the case, you might want to pump for a few minutes before breastfeeding to relax that initial let-down. Definitely consult with …
Baby	146	2018-08-24	How can i feed my baby	My 13 month only eat purity food and breast milk is it ok.What can i do to give him solids& finger foods with out vomiting.	N/A
Baby	146	2018-08-24	N/A	N/A	Give him tiny bits of easy to chew foods, like little bits of banana or bread. As your baby practices with these foods, his gag reflex will reduce. Just keep practicing and be patient. Until then, make sure he's getting well-rounded and nutritious meals.
Baby	147	2018-08-23	Anyone else have LO with really pointy ears?	I'm in no way not perfectly happy with my LO but only ask this question for his sake incase there is something to be done to help him from being made fun of. I'm not sure if they kinda outgrow this or maybe its just me but my LO has some "elf" ears going on. Do you guys think its that bad?	N/A
Baby	147	2018-08-26	N/A	N/A	I don't think it's bad, they could get better when he gets older. My daughter has what I call her "monkey" ear. One sticks out further than the other. I'm not overly concerned about it. It may pin back on its own a little later on. If not, then if it bothers her when she's a little older (kids teasing her about it, face it children can be cruel creatures) then we can discuss a surgery to pin the …
Baby	148	2018-08-22	I want to give my 3 month old son up for adoption.	I want to give up my 3 month old son up for adoption but my boyfriend (who is also the father) doesn't. He will not stop me from giving up my right but refuses to do the same. I have given everything a chance and am on antidepressant because of postpartum and I still do not want a child. Is there anyway to go on with an adoption, even if I haven't chosen a family?	N/A
Baby	148	2018-08-28	N/A	N/A	I know a couple who has been trying to have a baby for 5 years and is still waiting for an adoption to go through. They are both teachers and would be excellent parents!!! Would your boyfriend settle for visiting privleges if he knew his child would be totally taken care of and loved to the max? Has he had the responsibility of taking care of the baby 24/7 without you around? Maybe that would hel…
Baby	148	2018-08-23	N/A	N/A	It sounds like you're in a difficult situation. I think the realities of foster care are often sad and the children could have so much more from loving couples wishing and hoping to create a family and nurture them thru life. We would love to adopt a child and would be wonderful loving parents, it would be a dream come true for us. If you do decide to take this path please contact me. My email is…
Baby	148	2018-08-23	N/A	N/A	I am not sure you can go through adoption without the father also giving up his rights. You can contact an adoption agency and they should be able to answer those questions.
Baby	148	2018-08-22	N/A	N/A	You could could give the child to foster services and it would be in the foster system waiting to be adopted,I'm pretty sure all you gotta do for that is sign away your rights. Or you could pick a family. Which ever one, it's your choice.
Baby	149	2018-08-22	Newborn goes down great for naps - fights at night!	Hi! Our LO will be 4 weeks old this week and she goes down for naps PERFECTLY during the day - seldom really needs a pacifier or anything! I put her in her crib at the first sign of a yawn and within 20 mins or so she is down for the count. Around 5pm she will start to fight all her naps and by the time night time comes around (8pm or so) it will take 2+ hours to get her to fall asleep! She will …	N/A
Baby	149	2018-08-22	N/A	N/A	I agree with you on the cry it out. I think she's far too young to start sleep training like that. At 4 weeks a lot of babies still have their days and nights mixed up so they will sleep great during the day but not at night. They need the time for their bodies to develop an internal clock. I don't suggest keeping her awake during the day either as she may become over tired and even harder to put…
Baby	150	2018-08-21	Does my caregiver treat babies too aggressively?	My husband and I are lucky to be able to go by our daycare at lunch to see our 9 week old baby. I have noticed that the older woman in the infant room seems to be rough with some of the older babies. For example, she puts a blanket over the head of one child (approx 1 year) and patted the back and butt pretty hard. The child barely fussed and fell asleep. I also observed her put her hand to a bab…	N/A
Baby	150	2018-08-22	N/A	N/A	I would say this since I not actually seeing it, it's hard to say. If you are not comfortable with what you saw and do not want your baby to be handled that way, pull your baby out of the daycare and find another. The reason I say this is everyone chooses to raise their babies how they see fit and you are entrusting these people to take care of your baby and you shouldn't have any doubt they are …
Baby	151	2018-08-19	Was your baby born with Down syndrome and you did not know before the birth?	I'm 24 weeks pregnant and was told that my baby has an EIF (echogenic intracardiac focus) which is a soft marker for Down syndrome. They didn't find any other markers and my bloodwork results gave me a 1 in 10,000 chance of my baby having DS, but I'm still freaking out a bit. The doctor told me not to worry since it was the ony marker found so the chances are still slim. But I want to know how ma…	N/A
Baby	151	2018-08-20	N/A	N/A	Well I'm not sure how many markers a friend of mine had. But she was actually told there was a high chance her baby would be born with ds but come delivery... Baby was born without it. Honestly I would say chances are slim for you but it's their job to tell you there's a small chance. Like your dr said I wouldn't worry too much ( or at least try not too)
Baby	152	2018-08-19	Why isn't my baby sleeping?	My 4 week old baby stays awake between 4-5 hours at a time and sleeps an hour or so. Today she was awake for 8hours on end. Feeding every 30min to an hour. I tired me out so much and i can see that my baby is exhausted. What is wrong and what can i do???	N/A
Baby	152	2018-08-20	N/A	N/A	First I would look at any medical reasons like reflux (reflux can be silent too so you won't actually see spit up) could be causing your baby discomfort. Also do you use formula? Your baby could have some kind of intolerance to the kind of formula your using if you formula feed. Staying awake that long for a new baby is a little unusual and worth looking into. A newborn really should only be stay…
Baby	153	2018-08-19	Did I stop Oxycodone in enough time?	Hi there, To start, I am 33 weeks, I have been receiving a prescription for pain medication for a little over 3 years. When I found out I was pregnant I continued to take it (Per my OB's OK). She informed me the baby would need special care after delivery for withdrawal symptoms. I started thinking and talking with my husband and family and decided I did not want him going through that. I slowly …	N/A
Baby	153	2018-09-09	N/A	N/A	They'll watch him after he's born, and if he has any kind of withdrawal symptoms, they'll let you know. But if you've been off them since you were 31 weeks, then there's a good chance that he can come home with you. But if he needs treatment, it shouldn't be fore very long, maybe a cpl weeks, a month at most.
Baby	154	2018-08-19	My 5month old baby got her vaccines does it cause consumption	my baby got her vaccines she 5 months she only poop once in a week after she got her vaccines is that normal	N/A
Baby	154	2018-08-19	N/A	N/A	I believe so. My sons pediatrician tells me to expect constipation and fussiness after every vaccine.
Baby	155	2018-08-18	getting my 1 month old to sleep???	I am a proud mama to an adorable little girl... who hates to sleep unless im holding her. We have a co sleeper, she nestled right inbetween my husband and I. She will be fed changed swaddled, pacifier in mouth and out like a light (floppy arm test passed everytime) DEAD asleep. but without fail every time she awakens with a houling scream, and back in my arms, insisting to nurse again. and repeat…	N/A
Baby	155	2018-08-19	N/A	N/A	I know EXACTLY how you feel! Both of my babies were the same way. My advice is to get her out of your bed soon! My oldest coslept with me until he was 3 and it was torture to get him into his own bed. The fact that he could beg and plead to get in bed with me made it so much worse. I have heard of parents filling a glove with rice and laying it on the baby so they think you are right there, maybe…
Baby	156	2018-08-18	How much did your underweight babies weigh by 12 months?	I have an 8 month old that weighs 15 pounds. at the rate she is going i will be lucky if she weighs 17 pounds by her first birthday. she is breastfed and eats little baby food.	N/A
Baby	156	2018-08-19	N/A	N/A	Is she just petite? My Son is a year old and only weighs 19 pounds. At 6 months old I believe he was around 14 pounds. I wouldn't worry about it unless your doctor becomes concerned. My son is in the 6th percentile but his height and weight are perfect together. I know it's hard but try to not worry. If she is breastfed she is probably getting all the nutrition she needs so the fact that she's ge…
Baby	157	2018-08-18	Can I pump breast milk during labor to make sure she gets it right away?	I plan on exclusively pumping to feed my baby and I keep reading that you cant pump before birth because it can cause you to have contractions and early labor. I don't want my baby to go hungry from birth until I can get enough pumped out for her to eat. Can anyone give me advice on this? I'm a first time mom and really unsure	N/A
Baby	157	2018-08-23	N/A	N/A	I personally have no desire to have her attached to my breast it really freaks me out (as awful as I feel I cant get myself to do it) but I want her to get all the benefits of the milk! I might even change my mind once I see her, Im not entirely sure, as of right now I just dont feel okay with it.
Baby	157	2018-08-19	N/A	N/A	In my experience with breastfeeding your milk doesn't usually drop until after the baby is born. It's always been the stimulation of the baby nursing that brought it on. In the first few days they get that thick colostrum that is full of nutrition but theres very little of it. For the best results I would latch the baby after birth and nurse her for the first week until your milk is fully in. Are…
Baby	158	2018-08-18	Stroller with plastic wheels or rubber wheels (jogger)?	I can't choose between a travel system with plastic wheels (Chicco - they are so pretty and stylish) or a jogger (I know that they ride better). I live in the suburbs and I am planning to walk in a park with trails. Also I'm having a girl and good quality jogger are mostly grey or black, not very pretty colors for a girl. Can anyone tell me how Chicco strollers/travel systems do in parks, on trai…	N/A
Baby	158	2018-08-18	N/A	N/A	Rubber wheels would be best
Baby	159	2018-08-18	What causes hiccups	My 2 week old baby experiences hiccups almost every hour	N/A
Baby	159	2018-08-18	N/A	N/A	It's a developmental tool for their body. It's a good thing.
Baby	160	2018-08-16	First time mom that made a mistake and willing to do whatever it takes to keep cps away	I'm 23 weeks pregnant and I've been smoking weed sense I was about 20 or 22 weeks pregnant. I've been addicted to fake and recently had it brought back around me and been smoking it while pregnant for about 2 or 3 week, if I stop now at 23 weeks will my baby's poop or anything they test for drugs come back positive. I live in Texas and I'm also a first time mom that made a mistake that's willing …	N/A
Baby	160	2018-08-17	N/A	N/A	Yes you need to get help. I'm sure there are support groups in your area for moms or moms to be that are battling addictions. Either way you need to stop smoking that. This stuff fake is even worse than weed from what I read and extremely dangerous. Get your self clean and now! You are endangering your unborn child. It is not fair to him/her. If you don't stop then you deserve cps to get involved…
Baby	160	2018-08-17	N/A	N/A	You need to STOP smoking regardless of what might happen in the future. You are affecting your baby's growth and development and need to think about that over getting high.
Baby	161	2018-08-16	Why does my baby sleep all the time?	So my 2 week old little one just came from a 2.5 hr sleep, he nursed for about 10 minutes and now he's sound asleep again! Is this normal?? I don't know if he's getting enough breast milk. He does this regularly too..he nurses for only about 10 minutes then falls asleep on the boob. I try to wake him by flicking his feet or the tip of his nose or tickling or trying to startle him (for which i fee…	N/A
Baby	161	2018-08-16	N/A	N/A	One of the nurses in the NICU where my daughter was staying after she was born once told me "If you're waking your baby to eat after the first month, you're doing something wrong. Get your rest and your baby will tell you when he/she is hungry". And my baby did the EXACT same thing by falling asleep at the breast after a few minutes. Your baby sleeps so much because he's so little and growing. If…
Baby	162	2018-08-15	Attachment Parenting and Major Sleep Problems	Note: While we don't necessarily align ourselves with the AP approach, we do parent almost exactly along those recommended guidelines. For the sake of understanding from where I am coming, I reluctantly use the term. HELP! My one-month-old baby girl simply cannot sleep at night. She sleeps fairly well during the day, often with me and sometimes by herself. However, come night time, she can't seem…	N/A
Baby	162	2018-08-15	N/A	N/A	I agree with pp. she is only a month old so sleep training isn't something for her yet. Babies this new often have their day and night time sleep mixed up. So pretty much have to tough it out until her body clock gets back to normal. It sucks I know. create a little bed time routine. Like bath, cuddle and feed and bed. Keep doin it every night and eventually she will get use to it and know what i…
Baby	162	2018-08-15	N/A	N/A	Hi - Only being one month old it is going to be difficult to sleep train. I would say keep trying the binky. Maybe try to keep her up in the evenings to encourage sleep at night. I'm not a huge fan of letting them cry it out but that will not work on a one month old. I usually set them down if I'm starting to get irritated bc nothing is working. I will say it does it easier and easier overtime. S…
Baby	162	2018-08-15	N/A	N/A	Also, last night we let her cry herself to sleep. It took about ten minutes, but then she was awake twenty minutes later. It was only out of desperation that we tried. It is not an option for us, though, because I certainly cried far more and far harder than she did. The stress of it on me, and certainly on our little girl, is too much to be worth it.
Baby	163	2018-08-14	Can your baby eat raw squid?	I've had raw squid before. So if it doesn't hurt us, shouldn't it not hurt him?	N/A
Baby	163	2018-08-17	N/A	N/A	How old is your baby? Before one absolutely not. But even after it is a very very very bad idea. Their immune system is not strong enough to fight off potential bacteria that adults absorb with no problems. But it can be fatal to a baby.
Baby	163	2018-08-18	N/A	N/A	He's 8mths so thank you
Baby	164	2018-08-14	how much would you pay for a pepi pod?	do you think $145 is overly priced?	N/A
Baby	164	2018-08-15	N/A	N/A	Considering the fact that they pretty much look like they are a Tupperware container and could probably get something similar at your local Walmart etc I wouldn't pay $145 for it
Baby	165	2018-08-13	What happens when you stop pumping when you're exclusively pumping? I have NO pain in my breasts.	I have been pumping for almost a month now. I have PPD and PTSD from a horribly traumatic birth experience. I feel like a slave to my son. All I seem to be able to do is wake up, feed him, change him, pump and go back to sleep. If I even try to do anything else except sleep (like eating or doing laundry when my husband's not home) I become exhausted and frustrated to the point where I just want t…	N/A
Baby	165	2018-08-14	N/A	N/A	That's normal for post-partum. Just keep your doctor and your husband informed of how you're feeling, and how you're getting thru your day. When your hormones go back to the way they should be, you'll start to feel better about the baby and taking care of him. However, if you stop pumping, chances are your boobs will get hard and hurt beyond belief. The milk will build up in your milk sacs, and b…
Baby	165	2018-08-16	N/A	N/A	I agree with the previous response, you will most likely have pain from too much milk building up, you may want to do it gradually. Some people say breastfeeding helps with postpartum but If you need time formula may be better just so you can get away. I don't know how old your baby is. I know at 5 months as a stay at home mom I have been becoming less happy, the only thing that works for me is t…
Baby	166	2018-08-13	how to get my 5 month old baby girl to sleep in her crib and not her swing	my 5 month old has always wanted to sleep in her swing but know she's getting to big for it and we been trying to put her in her crib but she wont stay in there she movies to much and wakes her self up can someone please help me is there anything I can put in her crib to help her sleep	N/A
Baby	166	2018-08-16	N/A	N/A	I just transitioned as well and also at 5 months though my baby slept mostly in the bassinet at night and swing for day. I tried making the crib a fun place. Putting toys in it and also have a little white noise maker right next to it and the fan that we used to sleep with in our room is now in his (he has always slept in a room with a fan) I started with him just playing there and he would enjoy…
Baby	166	2018-08-13	N/A	N/A	I had the same problem. I did the crib transition at 5 months too. It was not easy. Like yours my daughter loved to nap in her swing. But she also was starting to get too big for it. What I ended up doing was I took like a baby blanket and rolled it, tied the ends together so it couldn't unroll, made it into a U shape and placed it under the fitted sheet on the mattress and placed baby in the mid…
Baby	167	2018-08-13	How to make baby sleep?	I got a baby boy age one month and 24 days.its hard to put him to sleep,I tried showering and feeding still his sleep is not proper. He sleep for 5 mins and wake up.any suggestion	N/A
Baby	167	2018-08-16	N/A	N/A	Also while I agree with a lot of the previous posts I do not recommend keeping the baby up during the day unless the baby has day/night confusion. Sleep is a virtuous cycle a baby who is getting good sleep actually sleeps more, a baby who is too tired actually gets cranky and sleeps worse.
Baby	167	2018-08-16	N/A	N/A	unfortunately your baby is still too young for real sleep training, most experts recommend closer to 4 months for serious sleep training but there are some things you can do. As stated previously swaddling helps and a bed time routine, like My routine is change baby, put baby in sleep sack, feed baby while singing to baby then put in bed with fan on for noise and a white noise maker.
Baby	167	2018-08-15	N/A	N/A	I would create a bed time routine and do the same thing every night. Routine I found was so helpful as in time baby gets use to it and knows what to expect. but yes you can try a bath with sleepy time body wash or a soother like pp stated. Not sure if I would recommend trying to keep him up longer in the evening as this could backfire on you as he could get over tired and over stimulated and be e…
Baby	167	2018-08-13	N/A	N/A	There is a few things, of course you may have already tried, but swaddling might help as it makes them feel like they're being hugged? A soother i.e. dummy? Try keeping him awake more in the day so he's more tired at night. I found regular routine feeds and a bath before bed helped a lot. I was lucky with a baby though that slept through from day one so i never had this problem, but being persist…
Baby	168	2018-08-12	Enfamil AR vs Similac Spit up?	I have a 6wk old. She is a spitter and we recently put her on Enfamil AR. It has decreased the spit ups however she has become constipated. After researching online I found a lot of people are dealing with the same problem. So my question is has anyone tried the Similac and had the same problem? Has anyone just used a regular formula like the Enamel Gentle Ease and added oatmeal? I've heard that …	N/A
Baby	168	2018-08-12	N/A	N/A	I used enfamil gentlease with my daighter and it was so much better for her. As far as oatmeal goes, I wouldn't suggest giving that yet as she is far too young yet and her little tummy may not be able to handle it and can make things worse rather than better. it may be too hard on her tummy at that age. Unless it's recommended by your dr. Have you gone to see a dr? Maybe she has reflux?
Baby	169	2018-08-12	My 9mon old only sleeps on her belly	For the past week my 9 month old hasn't slept very much at nights but when she does she falls asleep on her belly in almost like a crawling position while I rub her back. I'm not sure if this is normal because I don't remember my other 2 doing this. Does anyone know if this is normal or if there might be a reason?	N/A
Baby	169	2018-08-14	N/A	N/A	As long as she can breath, leave her be lol. It's perfectly normal, just like sleeping on their back as newborns is normal. Just make sure there's nothing around her head that she can get ahold of and suffocate herself with. And she's probly sleeping on her belly bc you rub her back to put her to sleep. If you put her on back and rub her face, right between her eyes on the bridge of her nose, she…
Baby	169	2018-08-12	N/A	N/A	It's normal. She's comfortable. My 10 month old daughter sleeps like that a lot. She will shift around most likely through the night. There's no worries with sleeping on the tummy by this age as they are stronger and can roll and move around etc :)
Baby	170	2018-08-12	im wanting my daughter who is 5month but will be 6months on the 18th of this month to lose a little.	my daughter needs to lose a little bit of weight shes taking anywhere from 8oz to 9oz everytime she takes a bottle and I do put oatmeal cereal in her bottles.	N/A
Baby	170	2018-08-15	N/A	N/A	I agree with previous poster, stop adding cereal to bottles and unless a Dr is telling you to limit milk/food and she needs to loose weight, don't worry about it. They loose their 'baby weight' the more active they become.
Baby	170	2018-08-13	N/A	N/A	Not sure why you need to put oatmeal in her bottles all the time. I don't think it's necessary really. So I would stop that. She's almost 6 months so you can start solids soon anyway. But depending on what her weight is, I wouldn't try to force her to lose weight, unless it was suggested by your dr if she is overweight by too much. A lot of babies are chunky at this age and will most likely grow …
Baby	171	2018-08-12	Should I let my son be nude in public?	Not necessarily everywhere, but I mean at places like the beach when it's not very crowded? He'd be wearing at least a diaper when I go to places like the grocery store, etc.	N/A
Baby	171	2018-08-12	N/A	N/A	hmm. i guess that all depends on you. there is nothing wrong with having a baby in a diaper. however, if he is completely nude then u run the risk of other men or women sexualizing your son. i know that to you and me it would'nt cross our minds, but you never know what other people may think or even may take pictures. im extremeley paranoid lol
Baby	171	2018-08-14	N/A	N/A	Places like the beach or a public pool, strip his diapered rear!! It will teach him to not be ashamed of his body and teach him not to criticize those who don't have a model body. However, when you're at the store, or other places where there's high public traffic, I would dress him. It will teach him to be respectful of other people and to not sag his pants to his knees. Plus, it will keep peopl…
Baby	172	2018-08-12	Breastfeeding and bottle feeding... Help!!	I have an inverted nipple on one side. My daughter hates trying to latch, but the othe side she latches perfectly. To make sure she gets enough food, I breastfeed her on the nipple she can latch on and then feed her by bottle with formula to supplement what she doesn't get from my inverted nipple? Is that enough? Will that prevent me from breastfeeding or can I continue this way? I need help, ple…	N/A
Baby	172	2018-08-14	N/A	N/A	Can you pump the inverted nipple?? If you can, just pump and give her a bottle of breastmilk every other time she feeds, to give your only latchable nipple a break. If she isn't getting confused by the switching of the bottle and your breast, then keep doing what you're doing. If you're bottle feeding, your milk supply can drop a little bit, but if you're pumping or feeding, then you will still m…
Baby	173	2018-08-12	Jealousy of others, I want my baby to only want me (and my wife) PT2	We are going out of town soon for a few days and will be around tons of people, and will be staying with some people, all of which love to just take her away. They all have kids, and yet still think it is okay to keep her away from my wife and I for that long. I am just upset because I feel like my daughter doesn't even miss me at all. If they face her outward, she finds me and stares at me the e…	N/A
Baby	173	2018-08-12	N/A	N/A	She loves you :) at that age most babies enjoy being held by others or it just doesn't bother them as they are not fully aware of the situation or surroundings. Trust me when she gets older she may not like others holding her and just want you and your wife only. She will make strange with others and only feels safe with her mommy and daddy :) it's normal to feel the way you do, but it is good to…
Baby	173	2018-08-12	N/A	N/A	PART ONE TO THIS QUESTION: REMOVE SPACES http://www.babycenter.com/ 400_jealousy-of-others-i-want- my-baby-to-only-want-me-and -my-wif_14811571_847.bc?categoryName=Your+Newborn+Baby
Baby	174	2018-08-12	Frustrated Husband	Our baby is only 3.5 weeks old and it seems like my husband gets frustrated with him easily at night. He will yell at our baby telling him to shut up and even uses the F word towards him. It breaks my heart to hear my baby cry and even more so that my husband does this and tells me to go back to bed. As if I could with all that yelling? I try to tell him, "He's a baby. He's going to cry more when…	N/A
Baby	174	2018-08-14	N/A	N/A	Sounds like your husband might actually have the father's version of post-partum. It's a real thing, and it's psychological. It can be that he's afraid of the baby, of hurting him or breaking him, he could be tired, or he could be jealous of the baby bc he's taking up more of your time and your hub is getting less of your time. It was the opposite for me and my husband with our first. I didn't ha…
Baby	174	2018-08-14	N/A	N/A	If you do decide to take over the nights, take naps as much as possible! I never took advantage of this with my first baby and regretted it soooo much- especially when I got pregnant with my second, and now with my third and TWO toddlers running around it's impossible to sleep at all. I FINALLY just got my second to sleep by himself through the night. But my first STILL crawls into bed with us at…
Baby	174	2018-08-14	N/A	N/A	I know what you're going through, I've NEVER allowed my husband to even try to get my kids at night because he's just so unpredictable and I know his temper. I don't know what sort of person your husband is, but I had to go with NO sleep/or very little sleep and work full time with both of my kids and I plan on the same thing with my next. Don't let this problem escalate, it's NORMAL to get annoy…
Baby	174	2018-08-13	N/A	N/A	Ugh yes, babies will sense the tone in your voice and frustration which makes them more upset. Always best to try to keep him calm. I suggest if you sense he's getting frustrated it's time for you to step in before he starts yelling and swearing at your baby. I completely understand how frustrating it is at night, I've had to walk away a few times when my baby wouldn't stop crying and take a brea…
Baby	174	2018-08-12	N/A	N/A	Unfortunately I will have to work 5:30AM-2PM and he will be working 2PM-10:30PM so I have no other choice but to let him handle it at night. If I can't get the baby to bed by 7:30PM I will get no sleep whatsoever.
Baby	174	2018-08-12	N/A	N/A	I suggest you handling the night and bedtime feeding. It's very easy to get frustrated with baby at night. I feel awful that there was a few nights I lost my cool and yelled. My husband didn't yell at night but was super crabby so I just handled the nighttime stuff. It gets easier over time. Good Luck!! and keep encouraging your husband to speak softly and the more irritated he is the more the ba…
Baby	175	2018-08-11	looking for baby adoption..	hay im fhat i live in the philippines her in quezon city... im looking a couple who want a baby... i have no money to rise her or him...im 6 month rather pregnant... please help me...	N/A
Baby	175	2018-10-14	N/A	N/A	im not rich. but i am willing to adopt your baby. we always wanted to have baby but to no avail. please contact me through my 09327388706. thank you
Baby	176	2018-08-10	Will occasionally holding my sleeping 3 month old son interfere with his independent sleep training?	My son is 3 months old&his mom is trying to train him to sleep on his own better.I am very supportive of this&I think its important he gets used to sleeping on his own.Unfortunately me&the mom are not together anymore&I am only allowed to be with him at her home 3 days a week,2 days for 2 hours&the third day for 4 hours.Bonding with him is very important to me&sometimes when I go there he wants t…	N/A
Baby	176	2018-09-12	N/A	N/A	I agree with the other post. Holding him will be fine I never kept any of my 3 boys on a strict sleep schedule and they all slept fine. I think it's ridiculous that some people will leave birthdays parks etc because it's 1pm and their child has to remain on a strict schedule. You will find your children will let you know when they are tired. They start getting whiny or rub their eyes. Spend the t…
Baby	176	2018-08-13	N/A	N/A	No I don't think it would affect the sleep training to the point where it ruins it, i feel it's completely wrong they won't let you hold him. I know she thinks she's doing what she feels best for your son, and sleep is important but honestly I think she's doing it out of spite. The fact that your only allowed to see him a few hours out of the week, says the split was possibly a not so good one? S…
Baby	176	2018-08-10	N/A	N/A	The last sentence didn't come out right. Should read: since 90% of the time when I'm not there he sleep in his bed and not in anyone's arms. Basically I just would like to keep him next to me during my very short time with him and I'm thinking that it won't mess up what they are trying to accomplish. Thank you
Baby	177	2018-08-09	Should I let my baby sleep without a diaper?	Occasionally, I let my son sleep without a diaper, but I'm wondering if I should reconsider.	N/A
Baby	177	2018-08-09	N/A	N/A	I see nothing wrong with this, letting the baby bottom breath is good, you just might end up with a mess to clean up or your baby could wake up because of the bed getting wet and cold, I did this a few times with my son when the weather was very hot, he was only 2-3 months old tho. diapers are just to make our lives easier
Baby	177	2018-09-09	N/A	N/A	The good thing is that he never seems to poop in his sleep, just pee, and he doesn't even pee that often when he sleeps. Soon after he wakes up however, that's when it's time for that diaper to go back on lol
Baby	178	2018-08-08	Currently debating adoption. Is it normal to dislike the mother I have chosen to take my baby?	When i first seen my adoptive family i instantly fell in love with him and her. I feel as though they are more than able to care for the baby in ways i cannot. fortunately i was able to speak to them both via phone. Only after our phone conversation ive been left feeling uneasy about my decision with the mother... im finding myself nitpicking and over analyzing her answers to my questions and fee…	N/A
Baby	178	2018-08-10	N/A	N/A	Is everything final? paperwork, etc? First I commend you for giving your baby up for adoption. That is a very selfless thing to do! Second, while I have never been in your shoes, I feel like that is normal bc even though you are unable to care for your baby you still feel love for them so that would make you jealous of them to some extent. However, if you are not comfortable I feel like maybe you…
Baby	178	2018-08-10	N/A	N/A	I havent signed any paperwork finalizing the adoption. all the other families i dont like at all. i fell in love with this specific family though and i know my baby would be well taken care of. I just feel like i will have this feeling towards any adoptive mother i do choose. ive never been through these emotions before and was just curious if anyone else had experienced it because the only thing…
Baby	179	2018-08-08	can we start pumping the first breast milk of my wife before birth?	She is 8 month old pregnant.Shall we try to pump the breast milk before giving the birth	N/A
Baby	179	2018-08-08	N/A	N/A	I would absolutely not do that! It can cause her to go into labor early.
Baby	179	2018-08-08	N/A	N/A	It's definitely not recommended to pump before the baby is born, mostly because it's known to induce labor in some women. It rises the hormone levels, causing the body to think it needs to contract the uterus. At eight months, y'all should definitely let that baby bake a little longer. Haha. If your wife is having a complicated pregnancy and knows for a complete fact that your baby will be placed…
Baby	180	2018-08-07	I breastfeed and nerves start getting bad and started smoking cigarettes again I smoke at least 2	A day but really need to stop cause I dont want to harm my baby	N/A
Baby	180	2018-08-07	N/A	N/A	Just think about your baby, when you want one just think about your baby and do something to distract yourself. If you think you won't be able to stop I'd recommend using formula instead.
Baby	181	2018-08-05	my daughter is almost 9 months old an dosnt sleep and always crys.. WHY???	so my LO will be 9 months soon and she still screams and fusses like a colicy baby, we have did chiropractor, milk change, antacids for reflex, bouncer chair, sleep sacks, swaddle, no swaddle, bath bfor bed, bath when waking up, forcing her to stay up a little longer, letting her take as many naps as she wants. i have no idea whats wrong with my baby... its not a normal cry either its a blood cur…	N/A
Baby	181	2018-08-06	N/A	N/A	Eeek I'm sorry to hear what your going through. Have you completely ruled out any medical reasons like reflux? If there is no medical reason as to why this is happening then maybe try sleep training. I did after I hit my breaking point. I hired a sleep consultant. Expensive but worth every penny. Consistency and awake times are key. I stopped feeding/nursing/rocking to sleep. Always lay baby down…
Baby	182	2018-08-04	i had my depo shot 2 days after my baby was born. i was having sex 2 weeks after i left the hospital	i need to know if its possible that im pregnant again. i had my depo shot in the hospital after i had my baby, i was having sex 2 weeks after i had my baby, and my fiance accidently came inside.. could it be possible for me to get pregnant again? please let me know i need help! lol,	N/A
Baby	182	2018-08-05	N/A	N/A	In all the websites I've read, most experts agree on six weeks postpartum is the soonest you can get pregnant. But I have heard rumors of sooner, so I don't want to give you false information. Here's a website you can look into just in case. Best of luck! http://www.healthline.com/health/pregnancy/how-soon-can-you-get-pregnant-after-baby#3
Baby	183	2018-08-04	Work from home	Hello ladies! I know this isn't baby related. But I have been given an opportunity to work from home with a company that is fairly new and growing fast! There is lots of money to made before they hit big and expand and before you know it there will be a million reps like Avon or scentsy has. We are still ground floor! It's not a pyramid type thing. It's direct sales. Promote and sell. That's all!…	N/A
Baby	183	2018-11-01	N/A	N/A	Sure thing. The previous post is mine. If you have Facebook look me up. Leah Luz. My profile is a pic of my daughter and I in our winter gear. I will tell you the company is called Monat. It's a anti agin hair care line. I use it, it's why I decided to sell as well because it helped with my postpartum hair loss so much!! You can look it up and if you decide it still interests you then look me up …
Baby	183	2018-11-01	N/A	N/A	I would like some information on this. I have been trying to look for a way to work from home for awhile now.
Baby	183	2018-09-19	N/A	N/A	Ok. I don't want to post my number on here. Do you have Facebook? If you do look up my name Leah Luz my profile pic is a selfie of me and my baby daughter and send me a message if you like :)
Baby	183	2018-09-19	N/A	N/A	Im interested
Baby	184	2018-08-04	How do I stop middle of the night meltdowns in my 8 week old	We put my 8 week old on a schedule a few weeks ago and everything goes great until her middle of the night feeding. She thinks it's time to play like during the day and when I swaddle her after eating she has a meltdown that lasts around 4 hours. Which is the rest of the night. We are completely out of ideas and can't calm her.	N/A
Baby	184	2018-08-08	N/A	N/A	Personally, I don't believe in schedules for babies that young. I believe in feeding on demand as well. At 8 weeks, it's very rare that any baby sleep through the night, and honestly, I would never let mine. They will adjust on their own. Even with no schedule, mine started sleeping through the night at 3 months. Unfortunately, there's just not a whole lot you can do right now except to love on y…
Baby	185	2018-08-04	How do I get my 4month old to sleep more than2hrs stretches at night?	My 4mo has never been a great sleeper but we did get to the point where he was doing 4-4.5hr stretches but over this past week he's regressed and is waking every 2hrs. He is EBF and has a feed upon waking. I've tried restyling without feeding and its ended in hysterics plus he will have pretty much a full feed each time. I'm so drained, any advice is appreciated!	N/A
Baby	185	2018-08-04	N/A	N/A	Sounds like your in the 4 month sleep regression, not a fun phase at all!! He should eventually go back to his usual sleeping habits once it passes. Took mine about two weeks before she went back to sleeping decent again. Stay strong!! Just try not to introduce any new sleep habits/props. Harder to break down the road
Baby	186	2018-08-03	Six week old son is sucking on his left hand, is that alright?	My baby boy is 6 weeks old and he just started sucking on his left hand, what does that mean, and should I let him continue?	N/A
Baby	186	2018-08-08	N/A	N/A	Sometimes it's a sign of hunger and sometimes they just have the desire to suck. If he's not using a pacifier than it makes sense to suck on whatever he has access to. It's nothing abnormal but maybe try a paci. I know some mom's are against it but there are lots of pros and helps reduce SIDS. Good luck!
Baby	186	2018-08-03	N/A	N/A	My little guy sucked hands, fingers, toes, and anything else he could get a hold of. Sometimes his little fingers would be so chapped, because he always had them in his mouth! It's normal, and he may be on his way to being a thumb sucker.
Baby	187	2018-08-03	Is it bad to give a newborn expired formula?	I was told that formula expires a hour after it is open. I don't want the unused formula to go to waste.	N/A
Baby	187	2018-08-03	N/A	N/A	Do you mean the powder? Or the pre-mixed liquid? I know that the pre-mixed kind has a short life after you've opened it. If you just mean a can of powder... that will last a while after it's been opened because you just scoop it out when you need it. If you mean powder after it's been mixed, there should be some rules about that on the can. If you make a 'batch' and pour some into a bottle each t…
Baby	188	2018-08-03	Would you pay a nanny who brings her child to the job the same as a nanny without a child?	I am considering hiring a mom with an 8-month old to nanny my 10-month old. I figure they could play together and it would be great! Do I pay less because bringing her child is such a benefit to her, and my child would get less focused attention? Or the same as long as she can handle the two? The job is only 12 hours/week, so I was thinking of just going under the table. How much do you think is …	N/A
Baby	188	2018-08-03	N/A	N/A	I'd pay her the same as any other part time nanny. If she can handle both the children then it's fine. its up to you how much you pay her.
Baby	189	2018-08-02	My baby has lumps on the side of her nose	My baby will be 4 months old in a little less than 3 weeks. I was wondering if this is normal that the bridge of her nose has these 2 pretty thick swells , I am not so sure what to call them actually or how to accurately describe them. But I was wondering if it sounds familiar to anyone?	N/A
Baby	189	2018-09-18	N/A	N/A	Same thing with ours. I have no idea what it is but told my wife I have never seen an adult with those. It is part of the frontal process of the maxilla and is cartilage. I hope it models away with age. Maybe we could ask pediatricians what it is.
Baby	190	2018-07-31	Needing advice on breastfeeding.	I came home pretty quickly after my emergency c-section; before i was discharge the nurse told me to pump after feedings so my milk can start coming in and to help make one of my nipples become prominate. I've been pumping up to 2 ounces and now i can get that out of one side, I stored my milk so I could sleep a little (been running on 2 hours of sleep and fighting pain meds) she was given her fi…	N/A
Baby	190	2018-08-08	N/A	N/A	You may need to look into a nipple shield. Also, visit www.kellymom.com. Good luck!
Baby	190	2018-08-02	N/A	N/A	Is there a lactation consultant that you can see nearby? Breastfeeding support is supposed to be covered by insurance now. There are many reasons a baby can have difficulty latching, the best thing would be to have someone help who can evaluate the latch and see where the issue may be. Especially being a first time mom, breastfeeding support is essential. It often seems like it should fall into p…
Baby	191	2018-07-29	Is giving up my baby for an adoption an option here in the philippines?	Im am pregnant, and the circumstances of this pregnancy is quite complicated and I am left to go through this pregnancy alone. I am not emotionally and financially ready to raise this child. As much as it kills me, I just want this baby to grow up in a safe and stable home, a good education, and a better future. Can anyone help me, or give me some advice.	N/A
Baby	191	2018-08-02	N/A	N/A	Where you from mam? Im from philippines. My husband and i wanted to adopt a baby. Weve been married for 3 years.
Baby	191	2018-08-03	N/A	N/A	You may viber us 09176392121 We are willing to adopt a baby
Baby	191	2018-08-02	N/A	N/A	Im also located here in the philippines, baguio city.
Baby	191	2018-07-30	N/A	N/A	We can talk text me or call me 09460408050..
Baby	192	2018-07-29	Question concerning custody of a newborn?	Me and my ex have been broken up for 5 months and my son is now two weeks old. my ex has not made any attempts to come and see my son even though I have given him plenty of opportunities to do so. He told me not to put his name on the birth certificate because he did not want to pay child support. Well I got a letter in the mail today saying that I had to notify DSS who the father was so they cou…	N/A
Baby	192	2018-08-07	N/A	N/A	He wouldn't be able to get custody unless it was proven your a unfit mother. What I would do is text him and get him to repeat those things he has said to you about not wanting anything to do with the kid cause he doesn't want to pay and if you try he will take your son away etc. Keep those texts as proof he's the unfit parent. you will have that leverage if he tries anything. No offence but he s…
Baby	192	2018-08-01	N/A	N/A	I am not sure they need to know who the father of your child is. I thought you would be the one to go after him for child support, not them. I would call them and explain there is no father on birth certificate and father is not involved in child's life and you are not sure how to contact him and just see what they say. I don't know how they can force you to tell them and why they would deny cove…
Baby	193	2018-07-29	how to transition to cows milk?! ftm here	my lil girl is 10.5 months old and i have a couple of questions concerning feeding herself and cows milk. as of right now she gets breastmilk(sometimes formula) and eats 3 meals of solid foods a day. She will be 1 in september and I don't know how to transition her to cows milk. How many bottles do i give her in a day? how many ounces? can i mix it with bm or formula? also, she will only drink ou…	N/A
Baby	193	2018-09-14	N/A	N/A	Just came across this. I'm in the same boat. My LO will be 1 in sept as well. What I started doing was just mixing 2 ounces of whole milk and the rest formula in her morning and night bottle. I'm doing only formula in the afternoon bottle for now. I will do this for a week maybe then slowly increase the amount of milk until she's on strictly milk. For a sippy cup.. My daughter hated them too but …
Baby	194	2018-07-27	What do I do if when I pump nothing comes out?	Okay, I've been EBF for about 4 months now. I rarely pump & im starting to think that might be the problem. When I attempt to pump nothing comes out of either breast even when they're completely full. Does this mean my supply is drying out?!! :( what do I do? My LO is only 4 months & I'm determined to nurse for a year. PLEASE HELP! Thanks in advanced.	N/A
Baby	194	2018-07-27	N/A	N/A	It sounds like a let down problem. As long as you can nurse, I wouldn't worry about it. My working mom couldn't pump, but she had enough milk for the baby. She had my dad bring the babies to her at work so that she could feed them. It was harder, but it was also temporary. As long as your babies are gaining weight and don't seem particularly hungry all the time then you're fine.
Baby	194	2018-07-28	N/A	N/A	Thank you so much!!
Baby	195	2018-07-27	I had a c section on 2nd of January but im not breastfeeding cos my breast milk is not coming out	Even when I put my baby to suck, she cries cos she sucks nothing. though it took me two weeks before putting her to suck after birth cos I was still on medication and now I cant breast feed but when I press my breast, just a stain of milk comes out and that is all. what will I do to breast feed my baby.	N/A
Baby	195	2018-07-27	N/A	N/A	I suggest posting this in the group called "Breastfeeding Support And Help" (go to "Community" at the top of the screen, and then click on "Groups" on the green bar and type in the name of the group you are looking for.) Also look at the website called Kellymom and see what you can find about relactation on the right side of the screen. It may be you can relactate to some extent but also have to …
Baby	196	2018-07-26	Bloom baby wipes or water wipes??	I have been researching the best baby wipes and most of them recommend either Bloom baby wipes or Water wipes. My baby is due in 6months.. there's a lot of time, but I live in India and I have to pre-order them beforehand to get it on time. So m a little confused on which one to order. Please help :)	N/A
Baby	196	2018-07-27	N/A	N/A	Waterwipes claim Chemical Free and have been around for a while, they are rated super high by EWG. They are officially approved by the US National Eczema Association too. Bloom have only been about for a couple of months and contain 1% Phenoxyethanol, which is a well known skin irritant. All the accreditation and certification seem home made, no official logo there????
Baby	197	2018-07-26	3.5 month old projectile vomiting!!!	My 3.5 month old boy has been projectile vomiting about once a day for the past 6 days. He has also had diarrhea/blowouts or at least much looser stools than normal. We've spoken to the doctor a few times and they say as long s he's not dehydrated or running a fever (which he's not), that we should let it run it's course and that it may be a bug. I'm worried as he normally eats six 6oz bottles of…	N/A
Baby	197	2018-07-27	N/A	N/A	yes that force is common with acid reflux and also fussy and arching back are other major signs. Take him to Dr and they can put him on medicine to help. Both my kids had it and the medicine helped tremendously! That might recommend switching formulas too but not sure. Good Luck!!!
Baby	197	2018-07-26	N/A	N/A	more likely than not your baby has acid reflux and needs to be switched to a formula ESPECIally for SPIT UP...im a ftm too and my baby did the SAME thing until I changed her mikk for the 4th time now shes 7 months and on enfamill A.R
Baby	197	2018-07-27	N/A	N/A	He's always been a spitter-upper, usually a littler after each feeding or if he's too active after eating. But this is projectile....I mean shooting across the room! Is this force common w/ reflex? He has been fussy and arching his back as we get ready to feed, and then he is fine (unless I take the bottle away :) )
Baby	198	2018-07-26	I'm looking for a loving home for my sister baby which is expecting to deliver by end of August	My sister has a daughter which is 3 years old now. We would like to gain some fund for her to enroll into kindergarten soon and etc. My sister is not a responsible mum and just dump her daughter to us. Myself, not marry yet and have commitment to take care of my niece. I can't afford to take another one. Thus, I hope I can find a better home for this coming little life who can shower all the love…	N/A
Baby	198	2018-08-02	N/A	N/A	Baby for adoption?
Baby	198	2018-08-02	N/A	N/A	Contact me on my email, We are a traditional Indian Family
Baby	198	2018-07-27	N/A	N/A	good luck! there are many loving and capable people out there
Baby	199	2018-07-23	Is it normal for my LO to be trying to sit up?	She turns 3 months tomorrow and since a few days ago I've noticed she's been trying to sit up should encourage her or should i not let her ...Thank you	N/A
Baby	199	2018-07-23	N/A	N/A	I don't see a problem with encouraging her or letting her try. She's just learning and figuring things out :) always encourage just don't force it :)
Baby	200	2018-07-22	Anyone have any experience relocating after drastic supply drop due to pregnancy?	I still have a tiny bit I can hand express. I'm talking like DROPS. So I started formula feeding because I thought my body just gave up but it turns out I'm pregnant... yes it took me a while to figure that out because I AM ON BC. This wasn't the plan and I will be terminating but I have been bottle feeding for about a month now. She still latches on but gives up very quickly because nothing come…	N/A
Baby	200	2018-07-22	N/A	N/A	OKAY, for some reason my laptop autocorrected my post! I meant **RELACTATED. Really hoping everyone understands the question! Haha.
Baby	201	2018-07-22	My son is 6 months old refuses to take a bottle.	I am getting ready to go back to work in the fall and my 6 month old refuses to take a bottle. He's been that way since birth. Even with freshly pumped breast milk. We have tried 5 different bottles and nipples. He is on baby food and will take a few sips of water out of bottle. How can help him transition to a bottle better? I don't want him to be hungry while I'm at work.	N/A
Baby	201	2018-07-25	N/A	N/A	Have you tried having someone besides you feed him? Our Ped said that they know how they get mama milk, and it's not from a bottle - so if you are the one trying he might be less likely to take it. I don't know if you could tory to squeeze a little out on the nipple so he would get some immediately when you put it in his mouth? Maybe if he got a taste of what was coming, he would be willing to 'w…
Baby	202	2018-07-21	Can infants have nightmares/terrors?	In the past my baby (10 month's old) has cried in his sleep like he was having a bad dream. I was upset that he was upset even though it was just a dream. But last night, he let out this giant gut-wrenching scream. I immediately jumped out of bed and even the dogs started barking (so I know it wasn't just me hearing it). I looked at the monitor and went straight to his crib and he was sleeping so…	N/A
Baby	202	2018-07-23	N/A	N/A	Can't say if it's a indicator of sleepless toddler nights but yes babies at that age can start having dreams/nightmares.
Baby	203	2018-07-20	what is the white stuff on his tongue and the roof of his mouth?	it started today, he only breast feeds i was on google and found some stuff about me passing an infection over to him with my milk idk what to do.	N/A
Baby	203	2018-07-20	N/A	N/A	Sounds like thrush
Baby	204	2018-07-20	My 8 month old preemie has a lacking appetite, is at risk of losing weight, what can I do?	I can get her to eat about 20oz of formula a day. She was born a month early. She won't eat more than 4-6oz a bottle, and the 6 is once a day if I'm lucky. My (new) nutritionist is behaving like I'm doing something wrong and telling me to just feed her more often, but she just doesn't want to eat. She does have acid reflux controlled by AR formula and our doctor told us to add an extra scoop to h…	N/A
Baby	204	2018-07-21	N/A	N/A	That's the first I've heard of that one. Maybe something to talk to her doctor about.
Baby	204	2018-07-20	N/A	N/A	My friend's doctor told her to feed her baby pure cream both to help with the acid reflux and packed with calories.
Baby	205	2018-07-20	Breastfeeding 4 days a week??	After maternity leave I'll be returning to work part time. I'll be in the office 3 days a week. I'm wondering if I take these 3 days off from breastfeeding, can I still breastfeed the other 4 days of the week? Or will it mess up my supply too much? I know the ideal thing is to pump at work to keep supply up, but I want to know if my supply will still be Ok if that fails to happen for whatever rea…	N/A
Baby	205	2018-07-20	N/A	N/A	It will probably mess up your supply.
Baby	206	2018-07-20	PCOS and not losing weight	Hi All. I was diagnosed with PCOS many years ago when i was a teenager. I have been on Metformin on and off for years. I currently take 1500 mg a day. I also have had two babies in the last two years. My youngest is 5 months old and I'm breastfeeding and formula feeding her. So, here is my issue. I started working out again about 12 weeks postpartum. Ive been back on metformin and maintaining a h…	N/A
Baby	206	2018-07-20	N/A	N/A	It is because you have PCOS. Me too... it's a struggle. The things that have been the best for me losing weight have been following an insulin resistance diet (great book on amazon) and going to someone like Karsen Delgado (check out her website). She checks all your hormone, thyroid (also common with PCOS) and virus levels... over or under levels on these can all cause difficulty with weight los…
Baby	207	2018-07-20	scar removals that is safe for a 9 month old baby	My baby has lots of insect bites in her legs and it leaves dark spots on it what shoul i use to remove those dark spots?	N/A
Baby	207	2018-07-20	N/A	N/A	You can use a Vitamin E cream.
Baby	208	2018-07-18	Is it best to get a swaddling blanket or sleeping bag for a newborn? Or do you need both?	I'm not sure whether I need both or just a swaddling blanket. Please can you help. Thank you	N/A
Baby	208	2018-07-18	N/A	N/A	Depends on the baby. My first one hated swaddling and loved the bags. My second and 4th loved being swaddled. My third like both.
Baby	209	2018-07-18	How do i stop my baby from vomiting	my baby is 14 weeks old and always vomit after eating even when she belches. sometimes, she feels uncomfortable and cries before vomiting. please is it normal?	N/A
Baby	209	2018-07-18	N/A	N/A	It sounds like possible acid reflux. I'd talk to your doctor and see if she's a candidate for reflux medicine.
Baby	210	2018-07-15	Is this just baby acne or something else?	Baby Max is just 6 weeks old and has a really bad rash all over his face, arms, and legs. Any idea what this is from? He's breastfeeding exclusively and we're wondering if it is something my wife is eating that is causing it or if it's just normal rash. https://postimg.org/image/fwxjg71xz/	N/A
Baby	210	2018-07-16	N/A	N/A	It looks like baby acne to me, but with the placement of it - I would suspect if it was something adverse, it would be something along the lines of what you are washing his sheets/clothing in and not her milk.
Baby	211	2018-07-13	My 1 year old is getting an attitude!	My 1yr old little girl has been getting an attitude when we work with her on walking she still hasn't mastered it and if we need to pick her up she goes "limp noodle" and starts screaming I try to distract her by tickling her or act like I'm crying with her and she usually gets over it quickly but if I tell her no about something she'll throw her toys or her cup and shake her head no at me. Recen…	N/A
Baby	211	2018-07-14	N/A	N/A	Yes, I would stop trying to work with her on walking. Let it go. She will walk when she's ready. She will either just decide to do it on her own, or she will come to you and make it clear she wants to practice. Until then, don't worry about it. The normal age for starting to walk is up to 18 months old, and if you try to force it before the child is ready, it won't help and will just cause everyo…
Baby	212	2018-07-12	How can I make more milk?	I am a working mother. I breast milk my baby for almost 11months but only during lunch time and at night. This time I found it that there's a minimal supply of milk. How will I able to give more milk for my baby?	N/A
Baby	212	2018-07-16	N/A	N/A	The more you milk you remove, be it from baby or pump, the more you will produce. If you are not pumping (wasn't sure based on your post) you may want to try it to help bring up the supply. If you can't pump during the day because of work, make use of the time before and after work, even if the pump times are close together. The more you pump the more you will make, the supply will increase after…
Baby	212	2018-07-13	N/A	N/A	Hi there, I struggled with milk since my baby was born. I drank Vital 'brewer's yeast' and it worked like a charm. 2pills 3 times a day. Don't drink ginger beer it will only give both of you acid as in my case.
Baby	213	2018-07-11	8 1/2 month old wants to be in constant contact	If I leave him in his playpen, and I'm sitting literally right next to it, just outside the pen on the computer, he cries like I've just abandoned him. But if I go inside the pen with him, he's fine. Even if I walk to the kitchen where he can still see and hear me, he absolutely cries his eyes out. If I hand him to his father, and I'm literally right there, he cries his eyes out. Am I setting mys…	N/A
Baby	213	2018-07-11	N/A	N/A	I guess I was worried about giving him me every time he asks for me, which is pretty much all day. He doesn't get upset about not getting toys or other things, etc. Just me. So, it sounds like I'm doing the right thing keeping him attached (I put him in the Ergo backpack if I need to do anything and he stays calm). He can definitely see me just fine, that's what makes him more upset lol, because …
Baby	213	2018-07-11	N/A	N/A	You won't mess him up. It's very common for babies to be VERY attached to mom or dad. My oldest wouldn't go to bed for anyone except Dad. Our 4th is very much like your baby.... He has to be with me ALL the time. Sometimes I let him cry and just talk to him... sometimes I just make sure he comes with me (easier now that he's mobile), but most of all he's growing out of it now. He's 23 months old …
Baby	214	2018-07-09	Does formula cause diaper rash?	We have been having a formula nightmare. Been using Enfamil Liquid for a long time but it is causing problems. Tried switching to Enfamil powder, Kirkland powder, Baby's Only, Earth's Best, low lactose (constipated baby) and now regular Earth's Best. After dealing with TERRIBLE constipation, we are now dealing with painful diaper rash on baby's genitals. It's red and raw and she cries and cries w…	N/A
Baby	214	2018-07-09	N/A	N/A	Formula doesn't usually cause diaper rash unless there's an allergy. She could be sensitive to the kind of diaper, or the fruit you've been giving her is making her urine too acidic. First try changing the brand of diapers and washing her bum in soap and water instead of using wet wipes during diaper changes. Then make sure that it's completely dry and cover it in some kind of cream. My favorite …
Baby	215	2018-07-08	How do I get my 13 month old to sleep?	The last month has been really rough with my son's sleep schedule. He used to take two solid naps each day and go down for a 7/7:30 bedtime. Now his naps are all over the place and he takes about 2 hours to go to sleep every night. I thought he was trying to consolidate his naps, but on days where he refused on afternoon nap, he would often end up falling asleep around 6 and then refusing to go t…	N/A
Baby	215	2018-07-09	N/A	N/A	He's probably grown out of two naps... by about 10 months old, my 4th baby had condensed to one 2 hour nap. By almost 2 years old he's started skipping one or two naps during the week. But by sleeping less in the day and at a consistent time he'll take less time falling to sleep at night.
Baby	215	2018-07-11	N/A	N/A	I agree. He's probably old enough now to drop to one nap. I would just start by pushing him in the morning by being up longer and aim for 1 afternoon nap. May take a bit but with consistency he should transition in time. Good luck!
Baby	216	2018-07-07	Decreased Milk Supply	My LO is 8 weeks old. Yesterday was a busy day, I ate 4 meals throughout the day, but I know I didn't nearly reach the needed amount of calories. My baby didn't sleep well, he woke up every hour hungry ( he usually sleeps 4-5 hours at night). When he latched on, he would just suck, not much swallowing was happening. It's now been over 12 hours, and its the same...my breasts are expremely soft, an…	N/A
Baby	216	2018-07-07	N/A	N/A	Let me add, when he's nursing, he is just basically comfort nursing the whole time...this is something he doesn't do. He eats, and when he's done, he unlatches. I'm allowing him to comfort nurse to see if that increases my supply.
Baby	217	2018-07-07	Will being pregnant effect a breastfed infant?	My son is 9 weeks old and I think I may be pregnant. He used to be a very calm, mellow, easy baby and now he is getting pretty fussy a lot of the time. For the past few weeks he has been pooping two to three times a day and now he has been 48 hours without anything, although he is still peeing a lot. I've heard that some older kids will wean when the mother gets pregnant as the taste of the milk …	N/A
Baby	217	2018-07-09	N/A	N/A	It can change your milk. But your baby is about the age where they start getting teeth and also wanting some solids. Both of those will make your baby fussy.
Baby	218	2018-07-06	Our LO is 6wks-When did you try putting baby to sleep drowsy but awake have success?	I have been trying to do this for a week now during naps and she always starts crying. Been trying hard to put her down when she is just starting to cue she's tired. We swaddle, white noise, dark room, tummy full. No luck.	N/A
Baby	218	2018-07-16	N/A	N/A	I started at this time, however if DD cried for more than two minutes I would go back in and nurse again, often that was enough to put her down. While drowsy but awake is ideal, it is ok if that is not happening every time. Build up the consistency as the process becomes more routine.
Baby	218	2018-07-07	N/A	N/A	6 weeks is awfully young for sleep training. Wait till she is older and start again.
Baby	219	2018-07-06	Looking for some help with wife postpartum, getting back to herself.	My wife and I are looking for some help. She is having a lot of issues since she got pregnant and is starting to get desperate to get some help. Prior to getting pregnant my wife was full of energy, easy going we never even fought, no issues with acne, over active sex drive we would have sex 3 times a day and she still would masturbate, no weight issues she stayed around 160 without dieting or ex…	N/A
Baby	219	2018-07-06	N/A	N/A	It takes a while for a woman to get 'back to normal' after a pregnancy. I feel like it can take sometimes a year or more. If she's breastfeeding that can contribute to not feeling back to normal as well and her hormones are still out of whack. She should start with finding things that she enjoys to do to make herself feel good. If she feels depressed, she should talk to her Dr about post partum d…
Baby	220	2018-07-05	How do I sleep train when baby isn't eating enough during day? Help!	Baby is 9 months old. Typically does not drink more than 18-22 oz in a day. Eats baby food some times! loves baby oatmeal cereal. Loves puffs and munchies. Just can't seem to get baby to drink more formula during day. We've tried switching brands too. Typical bed time is 7pm, wake in am is between 7:30/8am. Takes two naps, morning nap is usually around 9:30/10 and is 45-1hr sometimes a little mor…	N/A
Baby	220	2018-07-06	N/A	N/A	Your baby is actually getting enough formula.if you look up the guidelines as to hush much formula that age requires you will see your baby is in the normal range for ounces. My daughter who is 9 months as well only takes 3 bottles a day. I sleep trained her at 5 months old. From what I was told by my sleep training it's not that your baby isn't getting enough formula it's due to the fact your ba…
Baby	221	2018-07-05	When will I start lactating?	I am 29 weeks pregnant and I have yet to start lactating. My boobs always hurt and are very, VERY sensitive, but I have yet to experience the leaking of fluid. Just wondering if I'm late or if this is normal.	N/A
Baby	221	2018-07-05	N/A	N/A	It's normal. Everyone is different. I didn't start producing milk till 3 days after I had my baby. Just woke up one morning and my milk dropped and I was soaked. Even the bed was too lol
Baby	222	2018-07-04	Hemorrhoid Wayyy after Birth. I am 3-months postpartum and I spotted my very 1st hemorrhoid today.	I never had a hemorrhoid in my life, not even during pregnancy. Has this happened to anyone else? I also did not have any after my c-section. Is this because I'm nursing?	N/A
Baby	222	2018-07-04	N/A	N/A	I don't think it's cause your nursing. It just happens sometimes. I've known women who still has them a year after. But it could get better in time though as well. With a good diet (pro biotics) some prep H should help heal. Maybe even some stool softeners to help pass easier.
Baby	223	2018-07-04	Baby has no growth - 9 weeks	i had mu ultrasound yesterday and now its 9weeks 1 day. dr. said my baby is not growing properly and she told to do abortion if miscarriage doesnt happen in next few days. her comments are 1. no cardiac activity 2. single IUGS seen with tiny FP of 6+wks gestation 3. cervix long 4.both adnexa clear. im confused what to do now? Do any one can help me on this?	N/A
Baby	223	2018-07-04	N/A	N/A	Awe I'm so sorry to hear that! If I read it right your dr said there was no cardiac activity? So there's no heart beat anymore. Unfortunately I believe all you can do is wait to see if you miscarry and pass it that way but if that doesn't happen then you would have to go get the fetus removed. Again I'm so sorry your experiencing this :(
Baby	224	2018-07-03	11 month old not having enough milk	need serious help. My little one (now 11month 1 week old) in not drinking enough milk. He used to have 7-8oz of milk per feeding and now he only have 4-5oz that too is a struggle. He is giving me a real hard time, he doesn't even finish his meals. Some-days he doesnt even have solid food. (only thing he have is fruits, bread, sabu dana, besan or idili or eggs that to very little). If I try to giv…	N/A
Baby	224	2018-07-03	N/A	N/A	They will drop their intake of formula as they got older as solids are becoming more important than formula. My LO is 9 months and only has 3 bottles a day with 3 meals and the odd snack here and there. Maybe he is not requiring much formula anymore. Maybe speak to your dr about slowly starting to introduce cows milk now? Could be possible that with the formula and solids combined he's just not t…
Baby	224	2018-07-03	N/A	N/A	thanks for the reply, even I was thinking that I might be time to switch over to cow's milk. however my concern is that at times he doesn't even take his meals. if he eats breakfast well, then he skips lunch al together. or if he has breakfast and lunch he skips dinner. he active walking all over the place ( he started walking at 8 month), plays with dog and enjoys his evening playtime at park. I…
Baby	225	2018-07-03	When shoud I stop breastfeeding?	When is the proper time to stop breastfeeding your baby?	N/A
Baby	225	2018-07-03	N/A	N/A	I believe most stop around 12 months but really it's your decision. I've known some women who still breast fed up to two years old. It's what you want to do :)
Baby	226	2018-07-02	Feed/Play/Sleep Cycle with Reflux Baby	Hi all, First time mom here, hoping that you knowledgable moms (and dads) can help me with this. I have a baby with severe reflux, to the point that he is having trouble gaining weight and would be considered failing to thrive. We have been keeping him on a sleep/feed/play cycle which has synced up really well with his natural 3 hour rhythm, but I have noticed that he tends to have a lot of spit …	N/A
Baby	226	2018-07-05	N/A	N/A	Both my babies had reflux...they have different meds for reflux..My son was on Zantac (I'm with previous poster) did not seem to help. My daughter was on Pepcid and that seemed to help and she was even on something stronger Prevacid. Has your Dr prescribed anything for him?
Baby	226	2018-07-03	N/A	N/A	My baby son was the same and was not gaining weight with lots of spit ups. Our pedi advised Zantac but it didn't work and still the situation was unbearable. I read a lot about a home product called babies magic tea and decided to give it a try. The day I started my boy on babies magic tea he started getting better with very less throw ups and now after he's fully OK with no more reflux symptoms …
Baby	227	2018-07-02	Cannot get my 4 month old to sleep anywhere but on me?	I'm trying to get my 4 month old to sleep in her pack n play or crib and she just refuses. I'm really desperate to try and get her in one of them cause I haven't slept in my bed in months and even payed next to my fiancé. When I get her upstairs she just won't have it she crystal she doesn't want to eat or anything to do with sleep I don't know what to do anymore.	N/A
Baby	227	2018-07-02	N/A	N/A	(Ran out of room) anyway for awake time I think maybe an hour and a half then do a nap. With all that being said sleep training isn't for everyone. And all babies are different. By 5 month my baby had dropped all night feeds on her own and started sleeping 11-12 hours in the night and napping a total of 4 1/2 hours in the day. I don't know if sleep training is anything you want to do but just a s…
Baby	227	2018-07-02	N/A	N/A	Maybe try to do a little bit of gentle sleep training? Create a nap time/bedtime routine and stick to it daily. And always lay her in the same place all the time. I had to sleep train my LO as she hated her crib as well. At first I started with staying in the room with her. I would lay her down for her nap and sit in there. I would try to calm and reassure her best I could without picking up or f…
Baby	228	2018-07-01	BM	My baby is 6weeks old and has a very hard time passing a BM. He is breastfed, adds in weight normally, no symptoms that I should worry about. But he's crying a lot and is being tense at all the times because of trying to pass a BM. Even while breastfeeding he's constantly crawling and trying and this makes him stop from eating. It's been more than 48h now since he's had one. What should I do? How…	N/A
Baby	228	2018-07-03	N/A	N/A	Try babies magic tea. My reflux baby had also severe constipation and I was at my wits low due to these issues but since I put him on this tea, he's going for regular bowel movement with no more pushing and grunting.
Baby	229	2018-07-01	How do I shop for cloth diapers/get my family to accept them?	If you use cloth diapers, what products/brands do you find best? Do you like the inserts are the All-In-Ones? I'm finding it hard to shop for cloth diapers. I understand how to use them and wash them, but there are almost NO internet tips on how to buy. Also, how do your cloth diapers work when baby is being watched by a family member/babysitter? Were they open to the idea of them, or did they ju…	N/A
Baby	229	2018-07-02	N/A	N/A	I really like the all-in-ones. The bumGenious Freetime All-in-One is a favorite of mine and my kids. It's great for first time users because it's similar to a disposable diaper due to the fact that you don't need to bother with any inserts. The Bummis all-in-one is nice and easy to use as well, as is the Thirsties one size all in one. The GrowVia all in one has also been loved by my family. As fo…
Baby	230	2018-07-01	Is it too late to tummy train 12 months postpartum?	Hi everyone. I WISH I knew about postpartum tummy training. I am just learning about this now and I'm wondering if it is too late to tummy train to get my old figure back. My DR is a little over 2 fingers wide and I still have a pooch. Any suggestions?	N/A
Baby	230	2018-07-16	N/A	N/A	For ladies who struggle with minor diastasis recti of 2.5 fingers 11 months postpartum: I didn't know to waist train after pregnancy. At 11 months pp, I've learned that I had diastasis recti of about 2.5 inches wide. No lumps. I've done my own research and tried my own method and learned that it's not too late to waist train and fix diastasis recti 11 months post partum. Thank you.
Baby	230	2018-07-16	N/A	N/A	Good morning, Arika12. Thank you for your answer. I will try tea.
Baby	230	2018-07-03	N/A	N/A	My weight is fine. I just have Diastasi Recti and I'm wondering if it's too late to tummy train anf fix this.
Baby	230	2018-07-03	N/A	N/A	Mummy magic weight loss tea can help you getting in shape without losing your supply if you breastfeed your LO.
Baby	231	2018-07-01	Baby walk related?	Almost 18 month completed my boy baby walk with support of wall, traditional wooden walker, he is stand with out support for two to three minutes, and being stand and walk his left leg deviate slightly (Bend) i'm very much worried about the this. Pl explain is to OK to wait for few month?	N/A
Baby	231	2018-07-01	N/A	N/A	Almost 18 month completed my boy baby walk with support of wall, traditional wooden walker, he is stand with out support for two to three minutes, and being stand and walk his left leg deviate slightly (Bend) i'm very much worried about the this. Pl explain is to OK to wait for few month?
Baby	232	2018-07-01	2 Month old won't lay down for naps	I am having trouble getting my 2 month old to lay down for naps during the day. He will sleep for hours if someone is holding him but if you put him in his bassinet he will only sleep for about 15-30 minutes. He does well at night, we lay him down drowsy and he nods off to sleep, usually 3 hours at a time. He has to be swaddled, if his hands are free he is awake instantly so I've been doing this …	N/A
Baby	232	2018-07-01	N/A	N/A	My daughter napped in her swing up until she was 5 months, could not for the life of me get her to nap in her crib and she would only nap for half hour at a time. Then by 5 months I decided to transition her to her crib for naps as she wasn't getting sufficient sleep in the day and we both were always exhausted. I decided to sleep train her at this time. It wasn't easy. But with consistency it pa…
Baby	232	2018-07-01	N/A	N/A	I had this same problem with my daughter. Putting your baby to sleep at the same place everytime might help. But it didn't work for me. She loved napping in the sunroom during the day ( yeah, in broad day light !!) Try to find out a place in your home where your baby is most comfortable during the day. Make sure he is well fed / changed into clean diaper before putting him down. Don't let him sta…
Baby	233	2018-06-30	Is my baby having tantrums or is something wrong? (5 months old)	Elizabeth has screamed bloody murder since I first had her- over everything. She's on her tummy- screams. I try to cuddle with her- she screams. I try to play with her- eventually she just screams. I'm terrified of my baby half the time and she will deliberately avoid my eye contact, for no real reason, whenever I try to bond with her using direct eye contact. The only time she's happy really is …	N/A
Baby	233	2018-07-01	N/A	N/A	I would suggest to get her evaluated first. Screaming when on tummy may be a sign of acid reflux, gases moving upwards or she simply doesn't like that position. If she starts screaming hold her upright for a few seconds or try to burp. Put at least an hour's gap between feeding and tummy time. Keep interesting things around her like rattles or colorful gift bags, mirrors, soft blocks etc. Try to …
Baby	233	2018-07-01	N/A	N/A	Something may be going on -- reflux, a food (formula or something in your breast milk) sensitivity, or I don't know what. But I would take her to the Pediatrician for an evaluation and really try to push for answers. I don't think it's common for babies to scream every time they are held. I'm sorry you're going through this, mama. Don't give up and just assume it's her "normal," because it may be…
Baby	234	2018-06-29	How can I help my 4 month old son poop?	his doctor has him on gerber soothe and its still not working. we have gave him water and prune juice and nothing.	N/A
Baby	234	2018-07-28	N/A	N/A	We had this issue too, which eventually started to fix itself when he was around 5 months. If he couldn't go with all the suggested methods above, we would help him by putting a Q-tip in some vaseline, and gently inserting it in the bum, and moving it around in circles - similar to how you would check your babies rectal temp. They will definitely go with you doing that. It can be a hassle, and I …
Baby	234	2018-07-28	N/A	N/A	Try mommys bliss constipation. It helps with my daughter
Baby	234	2018-07-09	N/A	N/A	apple juice work for baby.. If that doesn't help make to visit GI clinic.
Baby	234	2018-07-02	N/A	N/A	Try things like bicycling his legs and looking up ways to rub his tummy to encourage a BM. Also, babies generally shouldn't be given water or juice of any kind until at least 6 months because they get all nutrients elsewhere. I hope this helps!
Baby	234	2018-06-30	N/A	N/A	Our daughter had the same problem when she was 2 weeks to a month old. I was breastfeeding, so she should have had frequent bowel movements. She went 2 or 3 days with only wet diapers. We used a squeegie (used for clearing nasal passage). We put waterproof matts on our bed, had a diaper and wipes handy, and a bowl of lukewarm water. I suctioned a little bit of warm water in the squeegie and inser…
Baby	235	2018-06-29	When did your baby move up to size 2 in diapers?	I think its time to use size 2 but im not positive.	N/A
Baby	235	2018-06-29	N/A	N/A	When the baby started leaking more, I moved them up to the next size.
Baby	236	2018-06-28	5 month old sleep issues	I have a little boy who is 18 months and have never had this problem with him. My daughter is almost 6 months old and sleeps through the night and only wakes up once or twice to nurse.... if she is swaddled. With the hot weather coming, she overheats at night, but WILL NOT sleep unless she is swaddled. I don't have money for an air conditioner either and I don't know what to do...	N/A
Baby	236	2018-06-28	N/A	N/A	Do you have the very thin linen blankets? They have great ones at target and on Amazon. Just put her to sleep in a onesie and a linen blanket and see how it goes.
Baby	237	2018-06-28	Am I making too much milk?	My son is now 2 months old and I have right around 950 ounces of milk stored in the freezer. He was almost a month premature so I was sent home and told to pump as much as I could to so he could get the breast milk in the NICU. Now that he is home I do a combination of pump and b'fing, but when he latches on there is too much and it ends up overwhelming him. He also is finished eating before I am…	N/A
Baby	237	2018-06-29	N/A	N/A	You probably are making too much milk but from my experience with both my babies...I had a lot of frozen milk in my freezer as well and I used a lot of it starting from 5 months. I would mix in cereal and they started drinking more too. I would say pump for relief but try not to 'over pump' but you will use a lot of it when he gets older and if you have any left over you can always donate.
Baby	238	2018-06-28	Is it safe to take my 3months old baby girl to the mall and outdoor public places?	Going to San Antonio TX this weekend and want to visit outdoor public places like The Riverwalk and the Alamo. Is it safe to take my 3 months old daughter to these places? How long should I keep her outside if it's hot?	N/A
Baby	238	2018-06-28	N/A	N/A	Oh yes it's safe get out and enjoy life :) show her the world :) like previous person said just don't stay out too long if it's way too hot. Other than that go have some fun momma :)
Baby	238	2018-06-28	N/A	N/A	I'd say it's safe, it's good for her to be outside, it's builds her immune system. If it's not hot then she's fine to be out however long YOU feel like she should be. If it is hot then she dress her lightly, but she shouldn't be outside for more than an hour or if she starts to look flushed. You may be able to stay out with her longer if she doesn't get overheated. Hope this helps
Baby	238	2018-06-28	N/A	N/A	You're probably okay unless your baby has any health issues, was a premie, or if there are any serious bugs going around your community. Definitely keep her covered from the sun, like with a muslin blanket over her car seat/stroller, but also allow ventilation. Check her temperature just by touching her skin regularly and making sure she's not sweating. Bring COLD formula/breastmilk for her.
Baby	238	2018-06-28	N/A	N/A	Thx and I'm the daddy :)
Baby	239	2018-06-28	Anyone have solutions for 10 month old screaming through the night?	Our second has had problems sleeping for the past 3-4 weeks but was previously our good sleeper. It all started with a double ear infection about 4 weeks ago where he would wake and scream multiple times at night. Then it continued with his first two teeth cutting. He got another ear infection this weekend but has been on the antibiotics long enough now where he shouldn't have ear pain anymore. H…	N/A
Baby	239	2018-06-28	N/A	N/A	Have you tried the gas drops? Also have you considered acid reflux? doesn't have to split up could be silent reflux. Arching the back is a main sign of it.
Baby	240	2018-06-28	what should I do about not being able to breastfeed my baby while I'm away at the water park.	I will be going to Wisconsin Dells soon but I won't be able to feed her the whole day because she will be at my mother house. Will I am just not sure what to do about my breast being engorgement at the the water park and milk leaking out of it.	N/A
Baby	240	2018-06-28	N/A	N/A	Bring a bag with a breast pump in it. If you don't have a breast pump and can't get one then line the inside of your bra with a light cloth to catch leakage. For your baby you should pump the milk into some bottles and store in a cool place for your baby while your away. Hope this helps
Baby	240	2018-06-28	N/A	N/A	Do you have a breast pump? I suggest pumping while at the waterpark to prevent becoming engorged. And you don't want your supply to go down.
Baby	240	2018-06-28	N/A	N/A	Assuming you don't have a pump (most insurance has to provide one to you, if you have insurance), you can also manually express milk, and either store it, or just to relieve pressure for you. I'm sure there are youtube videos on how to do this if you can't get in to see a medical professional to be shown in person. You should practice first--it can be tricky to get the hang of.
Baby	241	2018-06-28	breastfeed after taking formula	I was just wondering how I feed my 5 mth old breastmilk after he take formula since day one because i don't have enough milk supply.	N/A
Baby	241	2018-06-28	N/A	N/A	You'll definitely need professional help with this. See if you can get an appointment with a lactation consultant. You might get help through your son's pediatrician. It will depend on whether you're actually still producing breastmilk, for one thing.
Baby	242	2018-06-28	Vaccination For Babies	My kid getting 45 day old, and vaccination is up for date, can anybody suggest is Painless or Painful injection is good.!	N/A
Baby	242	2018-06-28	N/A	N/A	I'm not too sure what you mean here. Injections are going to cause some pain and discomfort temporarily. But what I did was give a dose of pain reliever like Tylenol etc about half an hour before the appt.
Baby	243	2018-06-28	My son,45 days old has got cold, My pediatrician suggested that only to apply nozzle drops.	My son,45 days old has got cold, My pediatrician suggested that only to apply nozzle drops. Dose applying Vicks baby rub will affect my kid.	N/A
Baby	243	2018-06-28	N/A	N/A	With such a little baby, you should ask your doctor. If you do use Vicks, be sure to only put it on his back where he can't end up with it on his hands and then touch his eyes/mouth. You might also try a humidifier.
Baby	244	2018-06-27	Where can I get things for free for my baby girl?	My due date is September 20, 2016. I'm working constantly to pay rent, bills and etc. I haven't even got anything for my baby girl. I don't have any family well on my side. With my fiancée's side they all say they will help but no one even has asked about what we need or anything else. I'm freaking out. Someone please help.	N/A
Baby	244	2018-06-28	N/A	N/A	Start planning a baby shower and register for stuff. And like the others say, look for community groups and/or churches to help. Good luck!
Baby	244	2018-06-27	N/A	N/A	If you have Facebook, there usually are groups you can join like mom groups or freecycle groups a lot of moms on there that give their used but in good condition baby stuff away. Like clothes, strollers, car seats, toys etc. I've gotten lots of stuff that way :) also there are sites you can join just by allowing them to send you emails like nestle baby etc. They send you a package after you sign …
Baby	244	2018-06-27	N/A	N/A	I am in a similar situation but there are organizations that will assist you. You just have to do a little searching. In the city I live in I joined a church based group that counsels me as well as giving me important things I need like a stroller, carseat, etc
Baby	245	2018-06-27	Baby started nursed on both sides, but now only wants to nurse on one side, is this normal?	My lo nursed on both sides since birth and it would be between 15 to 30 minutes total at each feeding. She is now almost 5 months and started to only nurse one side for about 5-8 minutes at each feeding. I offer her the other breast, but she starts to struggle and cry. She is on the has good wet and poopey diapers. Is this normal behavior?	N/A
Baby	245	2018-06-27	N/A	N/A	Yes. They grow very fast for the first few months and slow down after a bit... have you checked to see if your lo is teething too? That can change their feeding habits.
Baby	246	2018-06-27	Slightly bent femur at 21 weeks-has anyone experienced this or similar? Very concerned parents to be	My husband & I are very concerned after our 2nd trimester sonogram. What started out as a wonderful experience turned into our worst nightmare. The sono tech told us that unofficially everything looked good, but when the Dr. came in the tone in the room changed. After taking another look, she told us the baby is developing normally, except for her right femur being slightly bent. We didnt underst…	N/A
Baby	246	2018-06-27	N/A	N/A	I'm sorry that's it's so scary! That's never fun. Honestly, a bent femur is fixable. My friend has 4 kids and 3 of them had leg problems. They're all teenagers now. 2 of them grew out of it and one still has a limp. They could operate on it, but he says he doesn't mind having a limp and that it's not worth the money. I wouldn't be too scared. Just ask about options and try to be brave.
Baby	247	2018-06-26	Help me!! 8 months and trying to switch from swing to bed for naps. He also isn't napping well.	He just turned 8 months, and he has been taking naps in the swing, but sleeping at night in his crib. Lately, he won't even nap in his swing!! Does anyone have any tips for 1) transitioning naps from swing to bed and 2) why isn't he napping? Thank you so much!!!	N/A
Baby	247	2018-06-28	N/A	N/A	Two ideas: (1) He might have grown big enough to be uncomfortable in the swing or aware enough to be distracted by the environment of the swing. I've also heard research that napping in a moving swing doesn't make for the greatest sleep quality. (2) You could try moving the swing into his bedroom, if it's not already there, and eventually transitioning from swing to crib for naps. Use white noise…
Baby	247	2018-06-26	N/A	N/A	Well he could be hitting the 8 month sleep regression. As for transitioning the naps to the crib. I had to do the same thing but I did it at 5 months. But I started sleep training at that point too. What I did was make sure the bdroom is dark. Get a nice little nap routine. Diaper change, snuggle and read a book etc. After you lay baby down leave him for 10 min if he hasn't settled go in and reas…
Baby	248	2018-06-26	Not breastfeeding anymore how to stop my milk supply ?	Baby can't latch right, stinging and sore nipples.	N/A
Baby	248	2018-06-28	N/A	N/A	Ugh, it's awful, isn't it? Worse pain than any part of labor or delivery for me. I'd start with nipple ointment. I liked Palmer's Cocoabutter Nursing Cream. If you're at all interested in continuing breastfeeding, see if you can get an appointment with a lactation consultant to help with the latch. Most insurance will cover it since you're having problems (get your OB or pediatrician to refer you…
Baby	248	2018-06-26	N/A	N/A	Ice packs help a lot, as well as binding your chest. That helps prevent milk from producing. Most of all, time. It took me 3-5 days for my milk to start drying up.
Baby	249	2018-06-26	my 3 months old baby is having excessive saliva ,not taking continuous sleep and fists? piss alot	almost every time when he is awake excessive saliva drops from his mouth. he wakes up suddenly on listening to a sound and not take enough sleep.and always do fisting.also cries alot and piss alot.. plz suggest what to do????	N/A
Baby	249	2018-06-26	N/A	N/A	Yep I agree with the first person. Also give him something to chew on. There are a lot of options out there. That's why he's fisting...sometimes they just prefer their hand though. I try to make my daughter chew on something else but her hand is her favorite. You could also buy a raw amber teething necklace. The amber releases a natural oil that the body already makes that helps with pain and dro…
Baby	249	2018-06-26	N/A	N/A	Sounds like he could be teething especially if he's drooling a lot and fussy. Give him a little dose of Tylenol or whatever baby pain reliever you have and see if that helps :)
Baby	250	2018-06-26	Absolute registry musts	I work with a tell it like it is mom of two who really broke down the ridiculously unneeded newborn items and told me her idea of the absolute musts- ie "only register for small packs of a few different bottles as you dont know what baby will take to vs a humidifier is a total must" im very organized I hate reinventing the wheel and if people are going to drop money on me and my baby I want it to…	N/A
Baby	251	2018-06-28	N/A	N/A	I agree about the bottles and humidifier. I love Target for registries because they are super lax about returns, and they have pretty much everything you need or want for a baby. If you have one nearby, even better. Walmart might be the same, but I don't know. Some of my baby gear favs are the Graco Click-Connect car seat/stroller series (choose your stroller based on your lifestyle), a basic ($2…
Baby	251	2018-06-26	N/A	N/A	Really you only NEED food, a way to keep them clean and warm. So whether you're breastfeeding, cloth diapering, bathing them in the sink or getting a special tub. There are not to many HAVE TO haves. The have tos on my list are probably a few blankets, a car seat, crib, diapers, bottles, and about a weeks worth of clothes in each size up through a year. Nice to haves are a stroller, a bouncer, a …
Baby	251	2018-06-26	N/A	N/A	Honestly I have used everything I was given. I didn't make a registry so bc of that I got a good array of things probably bc people didn't want to get all the same thing. Also think of things they use when they a re older such as teethers, rattlers, a play mat, and maybe an amber teething necklace. A walker, a Boucher that is hung in a doorway. Those are all things I use now. Even clothes, I am g…
Baby	251	2018-06-26	N/A	N/A	Diapers (of all sizes) and wipes...I asked for only that and my daughter is 6 months and still havnt bought any diapers and won't need too for a long time. I didn't ask for bottles bc I didn't know what I was going to use so I didn't want too many people buying bottles. Receiving blankets were also something I asked for and I'm glad I did bc I use them like crazy for EVERYTHING, whether that's fo…
Baby	252	2018-06-25	My 3 month old son keeps sticking his fist in his mouth and sucking on it could he be teething	I've looked in his mouth to see if i see any signs of teeth wanting to break through but all i see are little bumps were it looks like teeth are wanting to get ready to break through	N/A
Baby	252	2018-06-28	N/A	N/A	Could be. It could also be a sign of hunger. Try feeding him or offering a teether.
Baby	252	2018-06-25	N/A	N/A	Oh yes, he's teething! My daughter has been doing that for a couple of months now and soon he will start getting fussier in maybe another month give or take. Sometime the teething process takes awhile for the teeth to break through (months) they get more and more irritable as time gets closer for them to break through and once they do he will feel relieved. He'll start drooling a lot too if he ha…
Baby	252	2018-06-25	N/A	N/A	I don't know why my answer showed up many times lol
Baby	252	2018-06-25	N/A	N/A	He could be starting to teeth but also may just like sucking his fist my daughter did that all the time at that age as well :)
Baby	252	2018-06-25	N/A	N/A	He could be starting to teeth but also may just like sucking his fist my daughter did that all the time at that age as well :)
Baby	252	2018-06-25	N/A	N/A	He could be starting to teeth but also may just like sucking his fist my daughter did that all the time at that age as well :)
Baby	252	2018-06-25	N/A	N/A	He could be starting to teeth but also may just like sucking his fist my daughter did that all the time at that age as well :)
Baby	252	2018-06-25	N/A	N/A	He could be starting to teeth but also may just like sucking his fist my daughter did that all the time at that age as well :)
Baby	253	2018-06-24	On the fence about changing my daughter's last name.	When I was pregnant, my LO's father (we are not- and do not intend to be- married) accused our child of not being his. When she was born, he still didn't believe me that she was. He was also deployed and wouldn't give me name suggestions, though I had been asking for months. In result, I named her myself, giving her my last name. Now, he has proof she is his and he constantly demands I pay to hav…	N/A
Baby	253	2018-06-24	N/A	N/A	Honestly I think it was a d**kmove to claim she wasn't his until there was proof. However in this situation I think you should go with what you feel is best for you and your child. I really don't have great advice but if you decide to change her last name to his I think he should pay for it. He says it's not fair you gave her your last name?? How fair is it that he accused you of being unfaithful…
Baby	254	2018-06-24	I'm sure I'm just a paranoid FTM, but...	Our LO is 7 weeks old this week. The plan was to breastfeed but I have to supplement with formula. Since we introduced formula at week 2, our son has been miserable. If he isn't eating or seeping, he's crying. He eats and sleeps like a champ, but when he is awake, he is unhappy 95% of the awake. After experimenting with different formulas, (Similac Sens, Enfmail GE, stayed on the couple we tried …	N/A
Baby	254	2018-06-25	N/A	N/A	Switching formulas and switching what they eat in general usually will upset a babies stomach, so I'm sure that's not helping. Also is the baby full? I fed my daughter as much as she wanted, I didn't give her a limit and she was a very happy baby. Her baby cousin on the other hand was on 2-3 ounces every 3-4 hours ounces for the first 2 months (maybe a bit longer) of her life, and this wasn't eno…
Baby	254	2018-06-24	N/A	N/A	Could be colic, but you say he has reflux which is most likely the culprit. The medication may make it better but may not fully put him at ease. My cousins babies both had reflux and it took some experimenting to find a medication that actually worked. Could be milk intolerance like you said as well so good to ask for that allergy test. Need to rule out all possibilities. I really hope you find w…
Baby	254	2018-06-24	N/A	N/A	I forgot to mention, he is also on Zantac for some symptoms of silent reflux. We started the prescription 3 days ago.
Baby	255	2018-06-24	I'm in search of Similac formula coupons. Anyone have any that they'd be willing to part with?	Please email me @ cassiemssr05@gmail.com if you have coupons. Thanks for any help!	N/A
Baby	255	2018-06-25	N/A	N/A	I have paper coupons I don't use. They have my name on it, but it doesn't matter who uses them. You can get more from strong moms but it takes a few months for you to get any once you sign up. I believe they are 5$ off
Baby	256	2018-06-24	fussy baby 24/7	so my LO is 7 weeks old and was fussy from the moment he born! It is nearly 24/7! During the day he sleeps max 20-30 min before he twists and gets red and starts screaming! I tried everything and I mean everything and nothing works !! or it can work now and then an hour later it just does not work. I know they say it is colics but isn't it supposed to be few hours per day ?!!! I love my LO but it…	N/A
Baby	256	2018-06-24	N/A	N/A	I agree with the previous poster. Have you talked to your pediatrician? It could be acid reflux? He doesn't need to be spitting up to have it. There is silent reflux. Both my babies had it and they were extremely fussy until they were put on medicine. Good Luck!
Baby	256	2018-06-24	N/A	N/A	Very well could be colic, doesn't have to be only a few hours a day. Colic is crying for more than 3 hours a day. Also maybe get him checked for reflux/silent reflux that's a common culprit. I know it's hard but it will pass! Stay strong momma!! Maybe ask for some help so you can get a break hear and there :)
Baby	257	2018-06-24	4 month old baby wakes up crying at bedtime	Hello, My 4 month old baby will fall asleep at night, then will start crying after 20mins. I don't understand why he starts to cry, as we do not have any issues with napping during the day. During the day, I always put him into his crib as soon as he starts to get fussy for sleep. I put him into his bed completely awake, without nursing or holding before hand. He ALWAYS falls asleep on his own wi…	N/A
Baby	257	2018-06-24	N/A	N/A	You could be hitting the 4 month sleep regression, at that age my daughter went from sleeping 4 hours at a time to waking practically every hour. It lasted two weeks. Also have you checked to see if he's teething? If not, there's not a whole lot to do till it blows over unfortunately. What you can do ( I did this with my daughter when I sleep trained her) is if she was stil crying after 10 min. I…
Baby	258	2018-06-23	How long would 34 oz formula last?	I am a First time Mom, and I am curious how long the 34 oz can would last? OR the 34 oz Jug of ready to feed formula? Which is better?	N/A
Baby	258	2018-06-24	N/A	N/A	I guess it would depend on how much your LO eats. I didn't like the ready to feed formula as once it's opened you have a time limit on how long it will stay good where powder will last longer.
Baby	258	2018-06-24	N/A	N/A	Same person here... I also found that the ready to feed formula was too concentrated and upset my babies tummy really bad. So I opted for powder form (enfamil gentlease ) and it was way better and didn't constipate her
Baby	258	2018-06-28	N/A	N/A	My son is 6 weeks and weighs 12lbs and he eats the 32oz ready feed. He is currently drinking 36oz in 24 hours. I like the ready feed because its more convient and comes in different sizes (2oz, 8oz and 32oz). He is on gentlease. But the amount of formula your LO drink depends on his age and size.
Baby	258	2018-06-24	N/A	N/A	That was very helpful thank you! :)
Baby	259	2018-06-23	Does anyone have Neocate Junior Unflavored w/o prebotics for sale or for free?	It is for my grandson. His mother is battling stage 3 breast cancer and cannot afford the formula. He goes through 1 can in almost 2 days. I could even pay for shipping. He is not a tubie (already rode that horse into the ground). I live in Texas and could pickup if nearby. gaddisgroup@yahoo.com Thanks for considering!	N/A
Baby	259	2018-07-06	N/A	N/A	Have you tried contacting Nutricia (the makers of Neocate)? Talk to a Nutrition Specialist about the Neocate Assistant program? http://www.neocate.com/reimbursement/other-reimbursement-programs/
Baby	260	2018-06-23	Should I have a reproductive surgery or should my husband?	I am pregnant with my 4th child. I am contimplating whether I should have a tubal ligation after my c-section or should my husband get a vasectomy? I am scared of the additional risks. I am already considered high risk due to my age (36), diabetic and on insulin. Am I being selfish to think that he should get operated?	N/A
Baby	260	2018-06-23	N/A	N/A	I think he should do it. It's a much less invasive procedure for men. Your literally in and out, hardly a recovery time.
Baby	260	2018-06-23	N/A	N/A	I had a tubal ligation last August and wish I wouldn't have. It was so much more painful than I expected! Recovery time was longer than I was told it would be. My periods definitely changed. They last longer & they're closer together. I only did it because insurance said I was fully covered & my husband would have a co pay. Which not ended up being true. We paid several hundred after for mine. My…
Baby	261	2018-06-23	5 month LO waking up every 2-3hrs	Hi there, I'm a FTM and my LO just turned 5 months a week ago. We sort of sleep-trained him when he turned 3.5 months and for a while after that he was sleeping quite well from around 8pm-6/7am, would wake about once in the middle of the night for a feeding and then fall back asleep. Then one night last week he actually slept through the night without crying or needing to feed, I was so happy! Bu…	N/A
Baby	261	2018-06-23	N/A	N/A	Hi! Was he a gassy baby at all? Spit up much? Lots of burps or toots? When my baby was 6 months old he was only getting up once at night and then I figured he should be sleeping through the night so I tried feeding him more at night....which in turn had him up screaming in pain. He would cry and cry and then burp and cry. Then we figured he was hungry so we'd feed him...then he'd cry after an hou…
Baby	262	2018-06-22	how can i get him to sleep through the night	Hello, My son has just turned 7 months old and he will not sleep through the night, he has the same bed time routine every day. he has 2 naps every day totalling 2-3 hours. he will then have a bath around 7pm and ready to be put to bed 7.30-8pm. he will sleep in his cot for about 3 hours then wakes up for his last bottle at 11pm after going back to sleep he will wake up pretty much every hour unl…	N/A
Baby	262	2018-06-23	N/A	N/A	In my opinion, this is normal. You cannot force a baby to sleep all night. You have to try different things and go with what works best for your baby. Placing his bed in his own quiet room may help.
Baby	262	2018-06-22	N/A	N/A	(Ran out of room) anyway go in and reassure without feeding or picking up (however if your not comfortable with it you can do the pick up put down method) repeat process every 10 min until baby is sleeping. It may take a bit and your first couple nights will be rough. But if you stick with it he will catch on and learn. But it's your choice. Some people don't like sleep training but if you want y…
Baby	262	2018-06-22	N/A	N/A	Now this is just my opinion. I sleep trained my baby at 5 months. To help train her to self soothe. It sound like yours can't yet. Which is fine and normal. But if you want to change that, then certain things need to be changed and it won't be easy and it will mean things get worse before they get better. we all go through sleep cycles but as adults we hardly notice when we wake in the night. We …
Baby	263	2018-06-22	Looking for a birth mom in the US	My husband and I are looking to adopt and having a hard time finding a birth mother. Trying to avoid agencies as they are so expensive and we just want to give a child a loving home. we have a small family we would love to have another son	N/A
Baby	263	2018-06-22	N/A	N/A	agencies are your best bet as asking online you could run into scams etc just be careful
Baby	264	2018-06-22	My 7 month doesn't babble often	I have a 7 month old boy, he babbled a lot around 6 months and lately I've noticed he only babbles when he is putting things in his mouth. The only real consents he says are dadada and he makes plenty of vowel sounds. He does have a cold right now, but I also know that he hears because he is responding to sound and laughing a lot, just no real "talking" is this something i should be concerned abo…	N/A
Baby	264	2018-06-22	N/A	N/A	I think it all sounds pretty normal to me :) I wouldn't worry
Baby	265	2018-06-22	Missing my second period.	My period did not come this month but it came last month. I am 11 weeks in on my postpartum, I still breastfeed my son and take birth control pills. Is it normal that it is missing this month or should I be worried and taking a pregnancy test?	N/A
Baby	265	2018-06-24	N/A	N/A	Because you breastfeed, it changes the hormones in your body, especially the ones linked to the reproductive system. That linked with the birth control can also throw everything out of wack. But if you're still worried, take a pregnancy test. It wouldn't hurt anything.
Baby	266	2018-06-22	How to survive the 8-10 month sleep regression	My daughter just started going throrugh this but it seems like all the websites out there are just talking about how to get the baby to sleep originally. She drifts off to sleep as normal but 3-4 hours in, she wakes up screaming. As soon a we pick her up she stops crying. If we rock her, she drifts back off to sleep, but as soon as we put her back in the crib, she starts screaming again. I've tri…	N/A
Baby	266	2018-06-22	N/A	N/A	I'm going through it as well. All I can really say is don't change anything, keep the same routine you have always had and try not to introduce new sleep habits. Like co sleeping or a soother etc. I know it's not great advice, but there isn't really any magic remedy to fix it unfortunately :( the sleep deprivation is horrible I know but it will pass in time. Have you always gone in and picked her…
Baby	267	2018-06-21	First Pregnancy-How do I learn how to take care of the baby once he/she is here??	I'm a first time mom and super excited, but I have no clue what I am doing in the future. How do I learn all the little details I need to know such as, how often to feed the baby, how often should they be filling up their diapers, how to recognize if they are sick and what to do? I just do not see how reading a book is going to teach me real life situations (although book recommendations are appr…	N/A
Baby	267	2018-06-21	N/A	N/A	First off congrats!! I was the same as you. I was scared and uncertain if I would know what to do. But trust me something comes over you and you just go into mom mode and somehow know what to do. There are no manuals and a lot of times its guess work. There are support groups out there you can join before baby comes and they will help you along the way. Also, idk where your from but a lot of time…
Baby	268	2018-06-21	What should I buy for my newborn baby?	Hi! Im a first time mom and I need guidance. Im buying a crib thats for sure but for the first weeks my baby is going to sleep with us in the same room. I would like to know what i should buy. The 3 options are Pack n Play, Arms Reach Co sleeper or Rock n Play Sleeper. Im really unsure on which one to buy. I really appreciate your comments! About the Pack n Play Im looking for the basic one that …	N/A
Baby	268	2018-06-22	N/A	N/A	I have recently heard that babies shouldn't sleep for too long in anything that bounces, swings, or their carseat due to the risk of suffocation from lack of neck muscles. So I would not do the Rock n Play Sleeper at night. Also make sure day cares do not use any of those practices too. My SIL is going to use the Pack n Play and I think I am going to use the crib but use the owlet breathing monit…
Baby	268	2018-06-21	N/A	N/A	I like the ones to be in arms reach... like the co cleeper for the first couple weeks.
Baby	269	2018-06-20	my 1.5 year old grand son is not bonded with son in law? I am worried	he is breastfed	N/A
Baby	269	2018-06-20	N/A	N/A	It's common for babies to favor the mother or father for the first two or three years. Just keep loving that baby and doing what you can to show them you are physically there for them.... they will learn to show love back.
Baby	270	2018-06-17	Can I offer to wash dirty stollers or baby feeding chair at my kid's home daycare?	I found a really nice home daycare for my 8 mo infant. While I love the teacher and her philosophy with handling children, I noticed that the stroller she uses to take my son outside is too dirty. Overall, her home daycare is extremely clean -- her house is always cleanly swiped and that was one of the parts that I liked about her place. It's just some of her stuff in the backyard. The stroller s…	N/A
Baby	271	2018-06-20	N/A	N/A	I agree with the previous post, but... One way to help minimize the tendency to offend when you bring up things like this is to make it about you/your son needing something special for some reason rather than about her dirty stuff. Something like "He seems to be having some allergy issues and the doctor suggested minimizing exposure to outdoor irritants like dirt, pollen, and things like that. So…
Baby	271	2018-06-17	N/A	N/A	I don't think it's weird to offer. It may offend her possibly but it might not. But, now this is only my opinion a little dirt isn't going to hurt your baby. I'm more concerned about the germs the other children may carry lol
Baby	272	2018-06-17	How do i relieve my baby's constipation???	My one yrs and 2 months old son, who also has down syndrome is almost always constipated. He has the typical hard, pebble like stools everyday and it's too damn painful for him to defecate. Tried gripe juice, changing the formula he drinks...everythin. I did check with the pediatrician, and he doesn't have any of the serious medical conditions that cause constipation, but still, he's suffering an…	N/A
Baby	272	2018-06-28	N/A	N/A	Thank you guys. Made sure he was getting extra water and juices and now he's fine. kisses
Baby	272	2018-06-20	N/A	N/A	Instead of processed sugar, I'd go for mashed fruits and veg (or fruit/veg juice) that help adults with the same problem, and be sure he's drinking tons of water/staying extra hydrated. Yogurt might help, too. I'm not sure about issues specific to DS, so maybe seek another opinion from a qualified specialist.
Baby	272	2018-06-17	N/A	N/A	Can always try prune juice, always gets my baby going
Baby	272	2018-06-17	N/A	N/A	Lay him on his back and rotate his legs in a bicycle motion. Massage his tummy to feel for blockage. Give him 2 oz water with 1 tablespoon of sugar twice/day. Mix kao syrup in with his formula if he is consistently constipated. If he has gone several days without a bowel movement go to CVS or Walgreens and buy some glycerin suppositories in the baby aisle. You insert the fluid rectally and it typ…
Baby	273	2018-06-16	Our baby is 10 months old. For various reasons (some medical) has never fallen asleep on her own.	She has either fallen asleep on the bottle or needs to be rocked/bounced. If we lovingly let her cry for a several minutes, that cry can quickly escalate into a full-blown hour-long cry session vs. simply letting her fall asleep in our arms and putting her in her bed. In addition, often when we put her to bed she often wakes up. Any suggestions for getting her to fall asleep on her own (not the C…	N/A
Baby	273	2018-06-16	N/A	N/A	The biggest thing about teaching a baby to be able to fall asleep on their own is to stop feeding/bouncing or rocking to sleep. They should be put down awake. There will be crying and protesting as its a change for the baby but in the long run its worth it cause it makes putting baby to bed easier once they know how to self soothe. You can do the pick up put down method maybe?
Baby	273	2018-06-16	N/A	N/A	One thing that has helped me is prewarming my son's co-sleeper with a heating pad wrapped in the receiving blanket I drape over him. Just remove the heating pad when it's time to put the baby in.
Baby	273	2018-06-16	N/A	N/A	There are various sleep training methods. I did sleep training when my LO was 5 months. I did gentle CIO. I wouldn't let her cry for longer than 10 min then I would go in and reassure her without feeding or picking up etc then leave again and repeat process till she was asleep. It takes time and patience but it worked for me. But it also depends on what these medical reasons are
Baby	274	2018-06-16	6 months old schedule with a short napper	Hi, I am having a hard time this week with My son's schedule. We have been great until now, I just switched him to a 4h feeding schedule from 3h. And we also have taught him to fall asleep in his crib all by himself instead of in my arms rocking. But he doesn't connect his sleep cycles for naps (he has been sleeping 11h straight at night since he was 3 months old). So now, he wakes up after 45 mi…	N/A
Baby	274	2018-06-16	N/A	N/A	Hmm well when I did sleep training my consultants advice on how to deal with short naps is to not go in right away if baby wakes before an hour is up. Let them stir around for 10-15 to see if baby will resettle on their own (if your baby knows how to self soothe back to sleep without needing to be fed or rocked etc) and by the sounds of it your baby does know how if he sleeps 11 hours straight at…
Baby	275	2018-06-15	What is the best Video Wifi Baby Monitor in 2016?	I registered for a Motorola Wifi baby monitor but I am changing my mind based on some reviews I have read. Any suggestions will help. I would like the one with best picture and sound	N/A
Baby	275	2018-06-16	N/A	N/A	We use that monitor and haven't had any problems with it. The only time it doesn't work on wifi is if it's under maintenance then the app won't work but the actual monitor will still work. I find it's a great monitor as I can go outside and relax etc when baby is napping and can keep an eye on her
Baby	276	2018-06-15	Tips for Tenting with a 9 month old baby	Specifically sleeping... He normally sleeps in his own bed... but we are wanting to tent and therefore all in one room, he wiggles and wiggles in his sleep so we want him to have his own space... but also to not wiggle himself into a corner of the tent and suffocate or something... roll under the mattress or who knows... just looking for the safest way to have him sleep in a tent... Tips?	N/A
Baby	276	2018-06-16	N/A	N/A	no I don't think so... for one he is a big 9 month old, (18 month clothing) and he is a traveler in his sleep... often moving from one end of the bed to the other in seconds. He's a wiggler, I think that he might just be uncomfortable squeezing into a bassinet. Plus we don't have one, not that we couldn't buy one. Thanks though.
Baby	276	2018-06-15	N/A	N/A	Would he sleep in a bassinet maybe?
Baby	277	2018-06-15	My 7 months old has 3 of the hair whorls (swIrls)	My 7 months old has 3 of the hair whorls (swIrls) on his head...everything I Google say genetics problems or brain problems? Is this true?	N/A
Baby	277	2018-06-15	N/A	N/A	I don't think it's completely proven due to the fact it also states babies with one or more hair whorls (in counter clockwise only) may be linked to being left handed. The percentage is so small either way. I woukd t worry about it at all. It is normal to have more than one as well. And like previous poster said its just cow licks. I say no worries :) but if your really worried it never hurts to …
Baby	277	2018-06-15	N/A	N/A	They're just cow licks. It's very common and has nothing to do with genetic problems and brain problems. All four of my kids have cow licks (at least two each) and every single one of them is healthy and intelligent.
Baby	278	2018-06-14	My baby is 7 month old now.What types of solid and liquid I can add into his diet.	I started with Pulse and Rice,Pulse and Chapati.Any suggestion please!!!	N/A
Baby	278	2018-06-15	N/A	N/A	Well my dr approved me to give my LO pretty much anything except for honey. So you can buy any type of baby food meant for 6 months and up. As for liquid stick with formula but you can introduce some water as well. I don't give any juices as its high in sugar content. But any kind of fruits and veggies is fine.
Baby	278	2018-06-16	N/A	N/A	I started with avocado at 7 months.
Baby	279	2018-06-14	formula rash	My breastfed baby wont latch on no matter how much i try so we have been using supplement formula well she spit up yesterday and now has a huge rash where she spit up even tho i washed her up. Im wondering if anyone knows how i can get rid of it.	N/A
Baby	279	2018-06-15	N/A	N/A	She may have an allergy then. Best to switch formulas. Maybe even see a dr about it. She may have an allergy to cows milk protein. There are formulas out there that don't have it
Baby	280	2018-06-14	My period has lasted 3 months after having my baby and it still won't quit!	I had the postpartum bleeding for about 6 weeks and then my period came a couple weeks after and I have not stopped bleeding since. I have gotten 2 rounds of the depo shot too. Is this normal?!	N/A
Baby	280	2018-06-15	N/A	N/A	I bled for almost 6 months after. If your doctor isn't worried about the amount that you're bleeding, I wouldn't worry about it too much.
Baby	281	2018-06-14	My baby won't sleep without me holding him, help!	So I know there are different techniques and things to try to get your baby to sleep. My issue though is I can't get my son to stay asleep. I can get him to sleep fine after feeding him, bathing him, checking diaper, rocking him and soothing him essential, but as soon as I put him down (or within 15 minutes) he wakes up. And he doesn't have colic. My husband and I just can't get him to stay sleep…	N/A
Baby	281	2018-06-14	N/A	N/A	Are you swaddling him? My niece wouldn't sleep unless she was held or swaddled.
Baby	282	2018-06-13	I am looking for a baby to adopt. I am a lesbian and I don' t want to grow old alone.	I am looking for a baby to adopt. I am a lesbian and I don' t want to grow old alone.	N/A
Baby	282	2018-06-14	N/A	N/A	Contact adoption agencies
Baby	283	2018-06-13	What is the best infant wrap/carrier for a plus size momma?	Husband and I are wanting to purchase a convertible car seat to save money through the years. My only issue is the transportation of baby to and from vehicle. I was reading other posts, and it was suggested to wear the baby... and I had this thought as well... just wondering which wraps/carriers work best for bigger woman? I am size 16/18. Thanks!	N/A
Baby	283	2018-06-14	N/A	N/A	Wraps fit any size, but they are more involved to get on and off... they're designed to wear for a long period of time instead of a few minutes at a time. I've had two different front carriers and they're all OSFA.... they adjust to fit my very thin husband and to fit my very not thin self (size 22/24). Honestly, depending on your area and the stuff you want to be taking to the car, just carrying…
Baby	284	2018-06-13	Any recommendations for a long changing pad?	Our 6 month old son is in the 90th percentile for height - yikes! His changing pad that fastens on top of the dresser is sure to become a bit to small. Any experience with or recommendations for a longer changing pad? I think the standard is 32/33 - and I had read about a 37 inch pad, but can't seem to find it anywhere. Would love any help! Thank you!!!	N/A
Baby	284	2018-06-15	N/A	N/A	My babies were always tall too. I just used the small pad until their top half didn't fit any longer, then I just used the floor.
Baby	285	2018-06-13	Relactating without nursing??	I have a friend who solely relies on donor milk for her daughter. I have been trying to find information about relactating without actually nursing. Is this doable? I know that I will be pumping a lot in order to do this. Has anyone tried/succeeded at this process? Any advice?	N/A
Baby	285	2018-06-16	N/A	N/A	I don't know about relactating without nursing but I know that it is possible to trick the body into lactating again by actual nursing. But taking a hormone pill to get started then start pumping may work
Baby	285	2018-06-15	N/A	N/A	I don't know, but I know you can take a hormone pill to get started again.
Baby	286	2018-06-10	How long can a baby survive without breathing before the lungs start increasing pressure?	I want to know if a baby is in a flight, suddenly lost cabin pressure at 60,000 feet, and no supplementary oxygen is available, how long can the baby survive without breathing before the lungs start to increase pressure?	N/A
Baby	286	2018-06-11	N/A	N/A	You might want to talk to the airline on that question.... I'm not sure.
Baby	287	2018-06-10	Will baby space out feedings soon?	My LO will be 11 weeks old on Tuesday, and he still eats on average every hour during the day. Some times an hour and a half between feedings, sometimes not even 45 minutes. Feeding range from 9 min to 20 min sometimes. He's already doubled his weight plus some, so he's definitely getting enough. I'm reaching the point where i'm tired of spending all my time breastfeeding, and because he eats so …	N/A
Baby	287	2018-06-12	N/A	N/A	I think my little guy was around 2 months when I was able to start feeding him a little less often... Before that, I joked that the only way I knew to get him to stop crying was to feed him (it wasn't a joke!). The Ped said that as they get older, it's easier to distract them to put off meals a little like with toys or books. Good Luck!
Baby	288	2018-06-10	Tent or Tunnel for 1 year old?	Hi My daughter is turning 1 in July and I was wondering if that is too young for an indoor play tent. What about a play tunnel? She is 10 months and crawling right now and I didn't know if those two items are too old for her. Thanks!	N/A
Baby	288	2018-06-10	N/A	N/A	Thanks for your answer. Are they safe for that age?
Baby	288	2018-06-10	N/A	N/A	Depends on the child. My babies loved them after someone showed them how to use them... but they didn't just get that they were supposed to go into them.
Baby	289	2018-06-09	Why am I gaining weight postpartum?	I had my son, my third child all c-sections, on May 2nd. On May 31st I had sex for the first time postpartum. On June 4th or 5th I had some jellylike discharge and blood when I wiped, but only when I wiped, nothing in my underwear. Since then I have went from 228 to 236 lbs, in four or five days! I'm quite sure this is fluid retention although I don't really notice anything that seems swollen. I'…	N/A
Baby	289	2018-06-09	N/A	N/A	I had it checked a few years ago but not recently, I didn't realize it could change after giving birth. I will look into that, thank you.
Baby	289	2018-06-09	N/A	N/A	Have you gotten your thyroid checked? Sometime after giving birth some women get thyroid problems which can cause weight gain
Baby	290	2018-06-09	if there is anyone who would like to give their child (boy or girl) for adoption?	If there is anyone who would like to give their child (boy or girl) for adoption, please contact me. We are well settled family we are looking for adopt child but still we cant, we need a baby but we do not want to buy a baby. Its not a thing. its human.if you really wish to give for adoption, do it sincerely for the benefit of the child. not for personal gain. If there is a person like that and …	N/A
Baby	290	2018-06-09	N/A	N/A	It's illegal to 'buy' babies. But good luck have you looked into foster care or an adoption agency?
Baby	290	2018-06-13	N/A	N/A	No We dont want to buy baby actually We want to adopt a child,
Baby	290	2018-06-10	N/A	N/A	Adoption agencies are the way to go. Advertising on boards is actually illegal. Foster care is meant to reunite the parent and child, but they do have some children that are up for adoption and would be worth checking it out... the adoption fees through the state are usually 1/3 of what they are through an agency.
Baby	291	2018-06-09	Does your baby throw up daily?	Hello ladies, My daughter is 9 weeks old and she is constantly throwing up formula everyday after most feedings. i have tried 3 different milks so far but nothing has changed. her vomit even had the smell of stomach acid a few times. Her doctor says she is a happy spitter and she does not seem to be in any pain. is anyone else experiencing this?	N/A
Baby	291	2018-06-09	N/A	N/A	If though she is a happy spitter, have the Dr considered acid reflux? There are meds they can prescribe to help!
Baby	291	2018-06-09	N/A	N/A	My daughter spit up a lot. I was told as long as it's not forceful like projectile and doesn't seem to affect the babies health etc then it's not a problem. It wasnt fun dealing with it that's for sure. And it didn't matter if I kept her in a up right position for 20 min or more she just would constantly spit up. She finally stopped around 6 months. But like previous poster said. It could be refl…
Baby	291	2018-06-10	N/A	N/A	thanks guys. she is on another milk for allergy to cows milk. she does spit up less but the milk smells horrible. does anyone use Infamil? that is what i am using and thinking of maybe switching to similac or another brand that may not be as strong
Baby	291	2018-06-09	N/A	N/A	i was thinking this as well. the doctor didnt say anything about it. I am going to try this last milk and if nothing is different i am going to mention that to her or have her seen by a specialist. she isnt cranky when she vomits, no arching or crying so im clueless
Baby	292	2018-06-08	my 2month baby has constipation simple remedy please	cries alot	N/A
Baby	292	2018-06-08	N/A	N/A	A small amount of pear juice or prune juice in the bottle should work
Baby	293	2018-06-07	What causes my baby to get poopy farrts? SMALL poops with farrts?	It's weird, but maybe, once every week or twice every week, my baby gets poopy fartts like 6 times per day. I don't know why. I clean his pacifiers all the time and make sure his bottles/nipples are thoroughly clean. I'm the only one who mixes his formula. I can't find any good answers?	N/A
Baby	293	2018-06-08	N/A	N/A	I would say it fine. It's something that happens from time to time. My daughter does once in awhile too. Nothing that you can prevent.
Baby	294	2018-06-06	a good girl name to go with Liam	I'm having twins a girl and a boy. I need a cute girl name that sounds good with Lia,	N/A
Baby	294	2018-06-07	N/A	N/A	I like Lucy too! Lillian? :)
Baby	294	2018-06-06	N/A	N/A	Lucy :)
Baby	295	2018-06-06	How much should an 8 month old eat?	I am beyond frustrated. First time mom. I swear babies should come with an owners manual. Lol. So I am looking for help with my babies menu for the day. This is our typical day.... 8:00 am - 6oz bottle 12:00 pm- 2oz bottle, 4tbsp cereal, 1 baby bullet container or fruit or vegetables 3:00 pm- 6oz bottle 6:00 pm- 2oz bottle, 4 tbsp cereal, 1 baby bullet container or fruit or vegetables Bedtime - 6…	N/A
Baby	295	2018-06-07	N/A	N/A	My babies never ate/drank even close to what I read online. As long as you are offering him food/drink and he is gaining weight properly do not worry about it. You are doing a great job!! :)
Baby	295	2018-06-06	N/A	N/A	no. I haven't spoke with my Ped. He doesn't really go in depth about that :( he is a very healthy boy. His height and weight are off the charts it's not as if he is lacking any food. I just want to make sure I am properly feeding him. I like the suggestion about a full bottle and then a bit of solids. Thank you very much for the advice.
Baby	295	2018-06-06	N/A	N/A	I am NO expert, but most of what I have read said that solids should supplement formula or breast milk unit they weaned off of it. So maybe a 6oz bottle at every meal +whatever solids you are doing. This way, the bulk of their calories and nutrients are coming from the formula and the solids just augment it and get them ready to eat full solid meals later. Have you talked to your Ped about it?
Baby	296	2018-06-05	Why don't I want to do anything with my baby?	I love my baby very much! However he's been very difficult lately. He just turned 10 mos old and he has developed a lot of habbit that I have had trouble breaking. He used to love and get so excited when I would feed him jar food but now he refuses to eat it like the plague. He used to sleep fine by himself and now refuses to fall asleep unless I give him my breast (I have breastfed him since bir…	N/A
Baby	296	2018-06-05	N/A	N/A	At his age babies are going through a lot developmentally. It's a hard stage. The fighting sleep could be the 8-10 month sleep regression. Also around this age I've read babies may start getting separation anxiety as well which would affect sleep. Him not wanting jar food... Maybe try some soft finger foods instead and let him explore with feeding himself and new foods. If he doesn't like the bot…
Baby	297	2018-06-04	Is my son ready for solid food?	My little boy is (at the time of posting) 4mos and 3 weeks old. I feed him a 6oz bottle (thickened with rice cereal because he has an acid reflux problem). After I feed him he still seems hungry but he never wants any more milk. Should I try starting him on solid foods? Just so he can feel full.	N/A
Baby	297	2018-06-04	N/A	N/A	Are you certain he is still hungry then? I would talk to your dr about introducing solids. I personally feel it's still too early also you don't want to give him something that could make his reflux worse their little tummies are not equipped to handle a lot of solids at that age. Could do more harm than good. But like I said earlier I would talk to your dr :)
Baby	298	2018-06-04	should I feel guilty about losing my sons fav stuffed animal????	We went out and it must have fallen out of the diaper bag. He sleeps with it and carries it everywhere he is 10 months old and I know he won't remember but I do and I feel horrible about it. Is it normal to feel this guilty? I'm a first time mom and I'm just feeling bad ant advice is welcomed.	N/A
Baby	298	2018-06-04	N/A	N/A	Well if I was in your position I would most likely feel bad too but if he doesn't seem to be caring or missing it then I wouldn't worry too much. You could always go get him a new one the same as he had I'd possible or let him pick one out :)
Baby	299	2018-06-04	my 6 month old boy is not passing stool from his 4-6 months for a week?	from his 4 month he is not passing stool even after a week .his gas smells too bad.suggest whats the reason.recently i started cerelac with my breast feeding.	N/A
Baby	299	2018-06-04	N/A	N/A	We see a NP for our 6 month old daughter. At each visit we are asked if she has a stool every day, and when I said no at the last visit, she suggested we give her infant probiotics and use a "castor oil wrap." The baby does not ingest the castor oil, it's just put on a wool cloth. You can find the directions by googling it online if you want to try it.
Baby	299	2018-06-04	N/A	N/A	Same person here. Also when I started my baby on rice cereal it constipated her so I switched to oatmeal and it was much better on her
Baby	299	2018-06-04	N/A	N/A	Something could be causing him constipation. You can always give him a small amount of prune juice to see if it helps get things going
Baby	300	2018-06-03	Anyone experience loose dark green poop with PurAmino?	My son was originally on Nutramigen and had bad diahrea. His ped switched him to PurAmino. Going on week 2 and his diahrea has stopped but he now has loose, cake batter consistency, dark green poops. Is this typical? Sometimes goes once every two days but today went 4 times. Looking for different opinions/experiences with this formula.	N/A
Baby	300	2018-06-04	N/A	N/A	I have no experience with this formula but the dark green is usually caused by the iron in the formula. I would say it's fine but always can check with your dr if your concerned. When I started my baby on formula her stool turned to a dark green cake batter consistency
Baby	301	2018-06-02	Am I trying too hard?	Hi Ladies, I am a working mom and have a nanny watching my baby so before I go to work I breastfeed her, feed her cereal and then go to work.I come home at lunch, breastfeed her, play with her and go back to work As soon as I get home from work, I play with her, feed her dinner, bathe her, breastfeed her and put her to bed. My spouse travels once a month for a week for work; and when he is travel…	N/A
Baby	301	2018-06-03	N/A	N/A	Hi you sound a lot like me...I am a working mom and any free time I have is with my kids....I don't like spending anymore time away from them because I work fulltime. There were times when my son would prefer his dad over me...it would go back and forth. I didn't like it, but I told myself my baby doesn't understand he is hurting my feelings. Just keep doing what you are doing and you will see he…
Baby	301	2018-06-02	N/A	N/A	It's hard. My LO daddy works away and when he's home he's all she wants. It does hurt but don't let it get to you. It's not that she she doesn't love you or think your not fun. I think it's because when he's away for so long I'm all she sees and even when he's home I'm still the one who does all the harder things like naps and bedtime and deal with the cranky melt downs ( I say harder because my …
Baby	302	2018-06-02	stopped walking	she would walk 5 to 6 steps. after leaving her with a sitter, she now will not walk at all. She is 13 months this week.	N/A
Baby	302	2018-06-02	N/A	N/A	Can't say it's something to do with the sitter, maybe she just doesn't want to?? I'm sure she will start again. Maybe while with the sitter she had a scare like a fall or something when taking steps. Hard to say why. She may just be choosing not to for some reason but like I said she most likely will again. If your really concerned and think it has something to do with the sitter then put up a ca…
Baby	303	2018-06-01	Is there something wrong with my breast milk?	I noticed about a day and a half ago that I had pain in my right breast (sore milk ducts) which was accompanied by a severe headache and mild fever. I went out and got fresh air and took tension headache medicine and the headache and fever subsided. Today I woke up with my right breast sore and slightly red so I'm guessing clogged milk ducts. I have been trying my best with hot compresses and mas…	N/A
Baby	303	2018-06-02	N/A	N/A	5 hours later and I taste tested my milk. The right side had little to no flavor and not unpleasant. The left side was slightly sweet. Before I had tasted my milk 5 hours prior the milk had sat at room temp for several minutes so I'm going to go ahead and assume possible excess lipase?
Baby	304	2018-06-01	baby sleeping preferences....	does anyone elses newborns (about 3 weeks) prefer to sleep on their belly without any problems what so ever?	N/A
Baby	304	2018-06-02	N/A	N/A	Some babies are tummy sleepers, my baby liked sleeping on her side as a newborn, but with the whole not putting a baby on their tummies to sleep to prevent sids, there are these monitor things you can get to put under the mattress to detects if the baby stopped breathing so if your baby will only sleep on his/her tummy maybe that will be good to get
Baby	305	2018-06-01	How much formula does a 6 month old still need in a day with eating solid foods?	My 6 month old son has started solid foods a couple weeks ago and eats solid foods about 3-4 times a day. How much formula should he still have?	N/A
Baby	305	2018-06-01	N/A	N/A	Their nutrition should still be coming from the formula. Solids at this point are just a treat in a sense. My LO at 6 months was still taking 6 ounces of formula 5 times a day roughly.
Baby	306	2018-06-01	My 3 month old has started waking in the night!	My twins are just 3 mos and started sleeping through the night at 6 weeks. My daughter has recently started waking during the night, and 'traveling' around her crib. She had been swaddled but fights it during the night (I even use the swaddle strap), often getting her arm(s) free. She can be soothed but soon wakes again - and isn't overly hungry so that's not why she's waking. I have just started…	N/A
Baby	306	2018-06-01	N/A	N/A	I'm going to think it may possibly be a sleep regression of sorts. She's figured out how to "travel" around so she wants to do it. I had to stop swaddling my LO around that age as she was able to break free of it and if I tried to swaddle her again she would just get very upset so I left it. I'm going through the same thing right now at 8 months as my LO has figured out how to crawl so that's all…
Baby	306	2018-06-01	N/A	N/A	My little guy had a MAJOR regression around 3 or 4 months - before that I thought I must be an expert on child sleep! (I kid...) Are they still in your room? It was around that time that our Ped encouraged us to move him to his own room so he didn't hear us turning over or snoring. We also have a sound machine that we LOVE.
Baby	307	2018-06-01	3 week old baby, not too fussy, healthy weight gain, but green poop?	I have a 3 week old baby, who doesn't cry much besides when hungry. Last week he started crying after each feeding. I thought it was just gas. He's not crying as often after feeding now, but now has been pooping green. I called the doctor. they said its fine. Ive been reading about the overactive letdown and over supply of foremilk. I feel like I have a lot of foremilk...he will nurse on one side…	N/A
Baby	307	2018-06-01	N/A	N/A	My doctor told us that any color besides red or white was normal for baby poop, but I know it can be alarming! It's so hard to know what's OK. Do you pump at all? If you do and see that the milk is pretty thick, that might ease your mind. Good luck, mama!
Toddler	308	2018-11-04	How to improve my lil ones weight	My DD is 18 month old.she weighs 8.9 kg.birth weight 2.7 kg.she always has been slow in puttin on Weight.she has bm on demand and has cows milk only indirectly like mixing with porridge,smoothie.we are on vegetarian diet too.now my nurse said she might recommend doing blood test which I don't want to do.coz DD stresses her so much even when we visit doc.has anyone experienced such situation.how d…	N/A
Toddler	308	2018-11-04	N/A	N/A	What is her weight in lbs? I don't know kg.
Toddler	308	2018-11-12	N/A	N/A	Hello there..i jus conveted 8.9Kg..it is coming to 19.6 approx
Toddler	308	2018-11-14	N/A	N/A	Hi I was the poster that asked for the lbs. My daughter is also 18 mo old and at her last appt 2 weeks ago, she was 19.5 lbs. Her Dr is not concerned about her weight at all because she has always been tiny but gained weight consistently. I used to be worried about her weight but the Dr never was and I always offer as much food as she wants. I say if your pediatrician doesn't see an issue, don't …
Toddler	309	2018-10-25	Pediatrician recommended giving binky back to our 2-1/2 year old.	My daughter was the kid that absolutely LOVED her binky. It was in her mouth 24/7. We tried weening her down to just having it in the car, nap time and bed time. After speaking with out pediatrician, we decided to quit cold turkey. The first 2 days were HELL, but after that we were fine. She has been binky free for about 3 months. About a month ago she started sucking her thumb. My husband and I …	N/A
Toddler	309	2018-10-25	N/A	N/A	I dont want to disagree with you, I would probably do the same in your position. Try putting something on her tumb that has a horrible taste but is still edible. It might turn her off of puting it in her mouth. And you need to find something to be there for her instead of the binky... Maybe a certain toy that she will love or some sort of product meant chewing that she would find soothing but cou…
Toddler	309	2018-10-25	N/A	N/A	Her teeth were starting to get pushed back, but it honestly wasn't my main concern. She has all of her teeth now. I don't know if you saw my comment below my question about why we took it way. We took it away because she was chewing on the binky and pieces were coming off, sometimes the whole end of it. We were afraid of her choking or swallowing pieces of it. I'm afraid shes going to start doing…
Toddler	309	2018-10-25	N/A	N/A	I really think that she needs her binky back. My princess will be 2 in january and can spend the day without it, but when she is tired or stressed out, she really needs it. We started to show her, that she can come to us when še feels the feelings that she soothes by her binky. She is bitting it too. How is her teeth? Our daughter is still missing some of it and we always know that they are breki…
Toddler	309	2018-10-25	N/A	N/A	(I was the first person who posted) Well she is unlikely to chew on the binkies if it's limited to naps and bedtime. Maybe buy new ones that are more durable? Obviously if she starts chewing again you will need to take away again, but I do think it's worth a try in attempt to break the thumb sucking habit. Good Luck!!
Toddler	309	2018-10-25	N/A	N/A	Follow your doctors instructions. You should not have removed the binky cold turkey, the pacifier is a support system for your child. And at this point I don't believe it hurts your child to have a pacifier while sleeping.
Toddler	309	2018-10-25	N/A	N/A	I forgot to mention that the only reason we quit cold turkey was because she started chewing on her binkys and breaking the ends off. We were terrified she was going to swallow the pieces or choke on them. That's another reason we are so worried about giving it back to her. :(
Toddler	309	2018-10-25	N/A	N/A	Sorry got cut off.....maybe she will then decide to give up on her own. If she doesn't just give her on her own time, tell her in advance when you are going to take away and maybe give her an option of a new thing to take to bed (maybe a new stuffed animal or blanket?) that will replace the binky. Hopefully if she knows what to expect, it will go smoothly. Good Luck!! :) :) I know it's so tough!!
Toddler	309	2018-10-25	N/A	N/A	I would have never removed the binky cold turkey. Every Dr is different on what they recommend but I think just restricted to naps and bedtime would have been best. My son kept this binky until 3 but he was restricted to just naps and bedtime. I told him about a month before his birthday that the binky was going away after his party. He cried a little first day an only asked for it for about a we…
Toddler	310	2018-10-25	How do I stop toddler from making baby sister cry intentionally?	My 3 year old loves to show his love by kissing his 1 year old sister. But she doesn't like to be held close or kissed (I believe because of my son). He holds her until she cries or yells because she is irritated. When I scold him, I see him holding a hidden smile because he likes the outcome of his actions. He likes to hear her yell. What is the best approach to this?	N/A
Toddler	310	2018-10-25	N/A	N/A	When he does that, ignore him. Pick up your daughter, make her feel better, kiss her and show him that when this happens, you dont have time for him. It mostly works. and when he shows that he understands the situation calmly walk to him and say "This didnt make your sister feel good, right? And what I did, make you feel bad, right? So, wouldnt it be better if we all could feel better?" He will u…
Toddler	311	2018-10-24	My son has not eaten anything at day care for 9 days straight. He has lost 1 lb. What do I do?	He doesn't take it vitamins anymore cause he knows I try to hide it in the yogurt! lol! So I am concerned deeply about his health. He only eats 5 foods. Yogurt, veggie sticks, fish snacks and graham crackers, milk and water.	N/A
Toddler	311	2018-10-25	N/A	N/A	Kids always have these kind of stages when they just wont eat anything or just some things that they like. If they dont start loosing weight it is nothing to be worried about. But if the weight starts dropping, it might be start to talk to their pedietrician about it...
Toddler	312	2018-10-24	How do I Help my Three Year Old from Wetting herself at School?	I am a bit depressed about my three year old she is fully potted trained but ever since she have started school she has been wetting herself. The first two weeks were ok but now every day I pick her up from school she is wet with pee. She informs me when I'm with her but once she at school that's it. I dont know what to do I tell her to tell the Teacher that she wants to Pee the Teachers says whe…	N/A
Toddler	312	2018-10-25	N/A	N/A	You might want to talk to her more about why is she going there, gave her some toy she likes to go with her. Her teacher should ask her several times if she needs to pee. The fact that she does it right after she is sent to pee and comes back means that maybe there is something about the toilet. Does she know how to use it? Do they make her use it by herself? Does she know how to close the doors …
Toddler	313	2018-10-13	2yo son keeps bitting holes in pacifiers	My 2yo son keeps bitting hole in his pacifiers but told him after all of them are gone we're not getting more. He tells us that's silly. This is his security he also has a blanket. His 3yo sister (my daughter) has a blanket and her thumb and we don't want him to start sucking his thumb. What to do plz no bashing. Just need suggestions plz :)	N/A
Toddler	313	2018-10-22	N/A	N/A	Thanks we switched his pacifier to a different kind and he only gets at naps and bedtime unless he's sick or not feeling good!
Toddler	313	2018-10-14	N/A	N/A	You could try a different kind that isn't as easy to bite through or just limit the pacifiers to naps and bedtime only. He most likely isn't biting while he's sleeping. Hopefully he doesn't start thumb sucking....much harder habit to break! Good Luck!
Toddler	314	2018-10-10	How can I help wean my 18-month-old?	My son is 18 months old, and I can not for the life of me get him weaned. He doesn't seem ready, but I am way past done. He doesn't nurse all the time anymore, but he will only go to sleep when he nurses, so he still does it at nap time and at bed time, plus he still wakes several times per night. Nursing in the middle of the night is the only thing that will keep him from waking up completely an…	N/A
Toddler	314	2018-10-10	N/A	N/A	And I should add to what I said before that your boy will resist. He will fight it and will cry (probably a lot) at first. But you need to persist. Don't go cold turkey, I did that with my second child, it was painful for my breasts to stop so suddenly (got quite engorged) and the cries from my baby were worse. Drop one feed at a time. It may mean at first he'll miss a few day naps, but he'll rea…
Toddler	314	2018-10-10	N/A	N/A	My daughter is 18 months too and we're just getting through this. And let me assure you, you can do it. I feel your pain, have been feeling the frustration myself. The key I find is to start with day weaning, plenty of food and bottles whenever they want to fill them up. Once fully off day feeds you can work on night feeds. It is exhausting but so worth it. I would leave the room and have my husb…
Toddler	314	2018-10-10	N/A	N/A	Your responses are extremely helpful. Thank you so much for the tips. I'm going to start tomorrow with taking away his nap time nursing sessions. I've been too focused on making sure he takes his naps because he's otherwise a cranky little monster. lol But I guess that is part of being a toddler regardless of the situation. As far as my boyfriend helping, I try not to bother him through the week …
Toddler	315	2018-10-10	Haw may I make my daughter speaking?	My daughter is 20 months old and she isn't speaking only mamma & dad she understand everything..	N/A
Toddler	315	2018-10-10	N/A	N/A	We have 7 and all children spoke in their own time. My 3rd could speak sentences at 1 year old, but my 4th wouldn't even say Mama, not a single word but we knew he understood everything. When he was 1 and a half he suddenly spoke a whole sentence and it took me by such suprise I was looking around to see who said it even though he was right there. He repeated it and I couldn't believe my ears. He…
Toddler	316	2018-10-05	When you are not even your toddler's last preference!	I have always had to step up as a disciplinarian mom and my husband would let in whenever my son cried. Probably this is what led to my son's preference to his father since the start. Me and my husband work and despite of me wanting to quit, I had to choose to continue as it was financially important. We have had 2 stay at home nannies. My son's strong preference to his father always made feel hu…	N/A
Toddler	316	2018-10-05	N/A	N/A	I not only feel unlucky as a mother but also as a complete failure in winning my child's heart . This has started affecting my married life deeply as well. I am most of the time sharing my pain with my husband, sometimes blaming him for being so lenient and not the stern parent. My husband wants me to ignore the situation and move on in life (not a divorce/ separation) but stay as family and igno…
Toddler	316	2018-10-05	N/A	N/A	He screams and cries out as if in pain if I was to take his shower/put him to bed/try to feed him. However he is calm and willing to listen to my H/N. I have started to feel like an outsider in my own house. I know he is small and its silly trying to reason with him; however this situation is driving me insane. I have only time feeling miserable and crying about this.From the past 2 days, I stay …
Toddler	317	2018-10-05	Why does my toddler only whine around me?	My very verbal three year old only whines when she's around me. When she's at pre-school, with grandma or a babysitter, she's an absolute angel, but as soon as I come into the room, she starts to whine, cry and throw tantrums over the littlest thing. I've heard of different ways of coping with this from ignoring her (no touching, talking, etc.) during the whining/tantrum to redirecting her during…	N/A
Toddler	317	2018-10-05	N/A	N/A	i did that with my son (hes 8 now) when he was a toddler. I ignored him and that worked for me. eventually they see that they arent going to get a reaction and they stop. but you know your daughter better than anyone, and you will find something that works for you :)
Toddler	318	2018-09-29	My 32 month-old son is fond of changing the lyrics of his nursery rhymes. Is this a good sign?	And there are also times that he makes-up his own storyline for his storybook. It amuses me a lot that it's like him telling me stories at night, than me doing it for him.	N/A
Toddler	318	2018-09-30	N/A	N/A	It's not a good or a bad sign. it's normal toddler behavior
Toddler	319	2018-09-23	What else can I feed my daughter besides fries,chicken Alfredo,soup & Mac & cheese	I don't feel like my baby's getting the vitamins she needs shes almost 2 help please?	N/A
Toddler	319	2018-09-23	N/A	N/A	My kids LOVE those gogo squeeze type things... they have fruit and veggie ones that are great. They also love the Z bars... they have grains, fruit and veggies in them. I have one that is particularly picky.... I tend to hide things in his food and he never notices. Pureed squash in soup/spaghetti, pureed spinach in mac & cheese. Etc...
Toddler	320	2018-09-18	My 3 year old wont eat and had a fever. What could that be?	This past Friday and Saturday my 3 year old had a fever and she wouldn't eat Saturday and she won't eat much today. I asked if her mouth hurt and she said yes at first. But I asked her again and she said no. I just wont her to eat. Please help!!!	N/A
Toddler	320	2018-09-19	N/A	N/A	It might be time to take her in, considering she's had a fever for 3+ days now, especially since she isn't eating. I hope she feels better soon!
Toddler	321	2018-09-12	Will my grand-daughter suffer abandonment when her mother moves back home?	My son must leave his 3 year old daughter. He has been her primary caregiver since birth. The mother is moving in with her parents (who have had minimal contact with the child). He has had full responsibility for care of her. I am concerned that this drastic change in her life will have an affect on her.	N/A
Toddler	321	2018-09-13	N/A	N/A	What are the circumstances? It could be dramatic but kids are also very resilient and can adapt better than you may think.
Toddler	322	2018-09-09	Refusing Bottle Feed suddenly :(	My 4 months 3 wks baby boy refusing bottle feed suddenly ...2 wks ago he refused and some how he feed while sleeping but now even in sleep time he is now taking bottle nipple inside his mouth or just taking inside but not sucking...checked wth dr...no infection,not teeth coming,sugar lev ok,changed nipples,changed even brand still same :( any one having same prob??	N/A
Toddler	322	2018-09-09	N/A	N/A	i had to change the nipples my son was useing early on when he did that you can try expanding the nipples and see if thats the issue
Toddler	323	2018-09-08	3 yr old behavior changes?!	My daughter recently started having some really bad days at daycare behavior-wise. They go on a color scale from Purple (Awesome day), Pink, Green, Yellow, Orange to Red (talk to parents). She had a great last 2 weeks-nothing but pink/purple everyday- but the last 4-5 days have just been really crappy...she's been on the lower end of the color scale all week and her teachers can only do so much b…	N/A
Toddler	323	2018-09-08	N/A	N/A	You should really sit down and talk to her in a way that she is able to understand. Perhaps there is a reason for her behaviour changes, is she anxious around other kids or teachers, is she being picked on, is she friends with other kids that could be acting this way and she's copying? Perhaps she is tired or overstimulated? I think you just need to ask her if there is a reason she is acting out …
Toddler	324	2018-09-07	Tips on helping my 3 year old sleep?	My son will be 4 in January and since he was 2 years old he barely sleeps. I don't let him have nap times, I take him out to do things and he seems to be wore out but still doesn't sleep much. On a lucky day he'll go to bed at 9 or 10 pm but is right back up at midnight and stays up till 7 in the morning, sometimes later. He always keeps dark circles under his eyes and looks sickly.. My 3 month o…	N/A
Toddler	324	2018-09-07	N/A	N/A	Try giving him warm milk before bed that helps.
Toddler	324	2018-09-07	N/A	N/A	Maybe try a bedtime routine with him. Then lights out and close his door and watch him on the baby monitor. Be more strict with him at night make him stay in his bed.
Toddler	325	2018-09-07	My 4 months 2 wks old Starts Solids ?	My Lo starts fruit fruit purees ....but not taking interest to intake in can i add water of breast milk to make its taste similar or soften puree more ???	N/A
Toddler	325	2018-09-07	N/A	N/A	If baby isn't opening while being fed. It's not time. We started mine at 4 1/2 months and didn't take to it so we waited till five months and now open every time we feed. They'll let you know when they're ready. Just give it time.
Toddler	326	2018-09-02	22 month old girl likes to steal things?	Vivian is 22 months old, and she steals things. Like last week, I was grocery shopping and she was in the cart. She took a toy right off the shelf, and said "WANT IT!" I told her no, and she had a massive temper tantrum! Then there was daycare. They have new board books there, and I looked down when I put her in the stroller, and it was in her hand! How do I get her to stop?	N/A
Toddler	326	2018-09-02	N/A	N/A	I tried to tell her no, but she won't listen!
Toddler	327	2018-08-30	Advice for my two year old's behavior?	I have a terrible two year old, which I've had before with my daughter. However, my son seems to be so much more difficult. I think most of it has to do with his lack of speech, but it's still just hard to deal with sometimes. We are taking a language class together to help with his speech and he is the only kid who just refuses to listen. He just runs around and I have to take him outside 3 or 4…	N/A
Toddler	327	2018-08-31	N/A	N/A	Have you spoken to his Dr about his behavior? I think they would recommend occupational therapy. I think it would help him. Good Luck!
Toddler	328	2018-08-25	18 month old throwing everything everywhere and now AT PEOPLE	Baby throwing things, everywhere, and now at people! I do t see any emotion anger or frustration behind the action, maybe it's just a game like playing catch with dad. Any suggestions are greatly appreciated	N/A
Toddler	328	2018-08-25	N/A	N/A	Tell him not to throw and take the item away. He's gonna throw a fit bc he wants it back, but do not give in! If you give in and give it to him, he's just gonna throw it again. Give it back to him the next day, and if he throws it again, take it away again. Put it somewhere he can't reach, like on top of the fridge, bc he won't be able to pull the fridge over on top of him. You can also slap his …
Toddler	329	2018-08-20	Why is my 4 year old doing this?	So today, I caught my 4 year old son sticking one of his sisters barbie doll arms in his butt hole and touching himself while alone in his bedroom.....I'm not entirely sure how to address this kind of behavior....I know it's normal for children to explore pleasure, but is this kind of child behavior normal? What should I do as a mother?	N/A
Toddler	329	2018-08-20	N/A	N/A	It's normal, it sounds like he was just curious. I don't think it's anything to worry about. Just tell him it's not okay to stick the Barbie doll arm in his butt hole. He'll likely forget about it soon. He may have seen some weird things on tv or something.
Toddler	330	2018-08-17	How do I potty train my stubborn 3yr old boy?	My son is almost 3 1/2 and he still won't potty train. We have tried letting him pick out his own underwear, his own potty, toys for rewards... and I have tried the pull-ups and just underwear that he just pees in. He won't tell us when his diaper is wet, he will let it go until it is pouring down his leg so trying to let him tell us doesn't work. I am at my witt's end. We welcomed baby #2 into t…	N/A
Toddler	330	2018-08-18	N/A	N/A	My son was similar he refused for so long and then it was like a light switch went off and he was potty trained within a week (even poop!). He wasn't until he was 3 year 9 mo. It's true what they say when they are ready, they will do it. I never pushed but what helped him was everyday I made him sit on the potty (he hated to do it at first). he didn't have to go but he had to sit for a few minute…
Toddler	331	2018-08-16	My son wont poop on the potty.	My son is 3 years and 3 months. He has been pee trained for about a year now, but we cant get the pooping part down. We dont use pullups anymore because he was fine for about 1 month and would at the least try on the potty seat. He doesnt wet the bed at naps or bedtime. He will literally go outside in the yard, drop his pants and poop in the grass. He will poo on the floor. He will poop in a buck…	N/A
Toddler	331	2018-08-16	N/A	N/A	I mean he gets tike out when he's being naughty. Notherwise when he poops on the ground. I try really hard to be patient. I know he's only 3, but he clearly knows better if he's going out of his way to drop his pants and poop outside or on the floor. I'm just looking for some common stories and advice. Thanks ladies!
Toddler	332	2018-08-12	Concerned about my son's treatment of animals - Should I be?	I have a very loving, energetic 2 3/4 year old. Most of the time he just cuddles or "tackle hugs" our cats, and has since he was able to crawl his way to them. Over the past 6 or more months, he has begun pulling them off the couch or table, or yanking them from wherever they may be. We thought he just wants to be closer to them, but it seems to be more and more than he just wants to knock them d…	N/A
Toddler	332	2018-08-14	N/A	N/A	Well, boys are naturally rougher with animals than girls. My son would lay on top of my dog to hug him, but my daughter never did. He would tug his tail and pull his ears, but my daughter never did. He wasn't trying to be mean, he was just rough. It wasn't until he almost clipped off one of my birds toes that I lost it and had to spank him. If you're not against spanking or slapping his hands, th…
Toddler	333	2018-08-11	My 2 year old doesn't speak yet help?	My two year old doesn't say anything but 'da da da da' which makes me a bit worried. He doesn't wave and he doesn't point, he understands when I call his name but I think he sometimes deliberately ignores me if he is playing with his toys. He does understand the word 'no' and its seems like he gets mad when I say it because he will yell 'Da!' At me really angrily lol. When he slaps my legs to be …	N/A
Toddler	333	2018-08-14	N/A	N/A	Have you had his ears checked?? I'm talking about an internal examination to have his ear drums looked at. I know that the thought of having a child with special needs can be scary as hell, but it's better to get them tested at a young age and find out now, rather than when he's older and is set in his ways. I also know that the thought of a child who's just an a-hole can be frustrating and make …
Toddler	334	2018-08-11	Startle reflex	HELLO NEW MOMS! I have a question for you ladies. My baby is 2 months old. I have been told to take her in for a hearing test because when you clap loud by her ear she doesn't flinch. However, when the mailman comes she startles when she hears our dog bark. Has anyone else seen this with their little ones? I don't want to panic and rush her into the doctor...I'm hoping she is just a calm baby and…	N/A
Toddler	334	2018-08-14	N/A	N/A	If you were noisy during your pregnancy, or around a lot of noise, then your baby will actually be used to noise and won't jump at certain noises, especially those that can mimic sounds in the womb. Clapping can sometimes sound like a heartbeat or even hiccups, so they might not always jump at it. However, clapping has a very high pitch, and not all babies are born with the ability to hear pitche…
Toddler	335	2018-08-10	How do I stop my son from wanting his pacifier?	He use to use it to sleep with but now he is asking for it throughout the day. Mostly uses it on his teeth. (Teething)	N/A
Toddler	335	2018-08-11	N/A	N/A	How old is he? My son's Dr said it was okay it until he was 3. At 3 we explained after his party the binkies were going away and stuck to it. He stopped asking after a week!
Toddler	335	2018-08-23	N/A	N/A	He is 18mths, I have been taking it away at breakfast. Usually forgets about it till nap time comes around. Also starts to cry for it when I put him in the car seat. Slowly but surely he is getting better. Thank you for your advice. Was worried because our dr suggested we stop giving it to him at 12months.
Toddler	336	2018-08-09	Have I set myself up for failure here???	I love my boy with all me heart. He sleeps with us, and he is 20 months old. And I am the one who initiated the sleep arrangement. But we cannot take it anymore! I don't know where to even BEGIN putting in his crib because he' so old. He was my 40th birthday present and I adore him!! He hates stuffed animals, he has no lovey... just hang on me all the time.... What can I do!!!	N/A
Toddler	336	2018-08-10	N/A	N/A	I would suggest getting him into some daycare or early year programs, being around kids his age does a lot of good, as for sleeping you just have to put him in the crib and let him cry is out. it's sucks but like you said you did this, I can't see it taking more then two weeks for him to get use to sleeping away from you, if your child doesn't play at all or is falling behind in areas see your dr…
Toddler	337	2018-08-09	My 18month daughter slow down drinking milk	What do l do to get her drink more	N/A
Toddler	337	2018-08-09	N/A	N/A	What much milk is she currently drinking? My daughter is 15 mo and drinks 10-12 oz a day and her Dr said that's enough.
Toddler	337	2018-08-09	N/A	N/A	How do l get my 18 months girl to drink more milk
Toddler	338	2018-08-07	Is it ok to hold my kid & force him?	My boy is 2.4 years old and I have had to force him a couple of times sometimes to take his medicine, other times for Doctor to check him up and today to have his hair cut. Every time he keeps screaming and crying hysterically and I am afraid I am hurting him psychologically so what can I do?	N/A
Toddler	338	2018-08-08	N/A	N/A	Hi! Your son sounds a lot like mine! He will be 4 at the end of the month. He always would cry hysterically for haircuts, Dr appts (when they weren't even doing anything!) and medicine, etc. I will say he is getting better overtime. Around 3-3.5 he stopped crying at the Dr. and haircuts are getting better, same with medicine. He stills cries when I brush his teeth, but he is definitely making pro…
Toddler	339	2018-08-06	My 2 year wont eat anything!	How do i get my toddler to eat more food? He is so picky when it comes to food I have literally tried everything and googled recipes for him, I'm afraid hes not getting all the vitamins/nutrition he needs in his body because he does only eat certain foods. Should i only introduce one food a week for him to get used to that specific food? will that work? && also I am still breastfeeding him could …	N/A
Toddler	339	2018-08-06	N/A	N/A	My daughter was the same way, all she ate was green beans and bananas. My doctor told me that is normal for a two year to suddenly become picky and just offer them what they like adding in new foods to try with it. If they like mac and cheese mash carrots inside or spinach they will still eat it. Fruit smoothies worked with my daughter just add veggies inside they can't taste it. My daughter is 5…
Toddler	340	2018-07-31	How do i treat bedbugs bites on my 2 yr old? i read B1 vitamin helps as a repellant, is this true?	Every night my daughter ( 20 months old) is bitten and scratches till it bleeds. it is really bad. I couldnt figure it out because she sleeps with me and my husband and we have no bites at all. My mother in law had a shingles break out and i thought it was chicken pox but it was only on her arms and legs. It is really bad and our dr barely gave us liquid claritin and it doesnt help with the itchi…	N/A
Toddler	341	2018-08-01	N/A	N/A	It could be chiggers instead of bedbugs... bedbugs would be on you too. If it is bedbugs, wash your bedding in very hot water and put your mattress out in the sun to kill them. If it's chiggers, keep her clean and they will clear up in 2 weeks.
Toddler	342	2018-07-30	1 year old nap times	My daughter just turned 1 and is struggling with her naps. She gets tired and wants one but she struggles to stay asleep (if I can even get her down) I can battle her for 3 hours and we are both exhausted by the end. So if she does go down nicely for a nap she only sleeps for 30 min. Which is fine but then she needs a second one before bed or shes way over tired. Trying to get her to take a secon…	N/A
Toddler	342	2018-07-30	N/A	N/A	p.s. She has no issue going to sleep at night and sleeping all night long. This is just a nap time issue
Toddler	343	2018-07-27	why don't i feel a connection?	I am a single mother of an 18 month old little girl. She is beautiful, sharp as a tack, and energetic. Latley I have been noticing a change between us. She is misbehaving more than usual, she doesn't listen at all. She has pushed me past my limits, After bath time last night I had her wraped up in the towel and she was resting her face on my shoulder, I suddenly felt a sharp intense pain. I put h…	N/A
Toddler	343	2018-07-27	N/A	N/A	You're not doing anything wrong. She's becoming a toddler and toddlers test the limits. Especially oldest children. My oldest daughter would poop her pants just because I didn't like it. It's not a "rebel against mom" thing, it's not even a personal thing... she's exploring boundaries. Find how you want to discipline her and stick to it. She'll grow out of it soon enough. Just be patient and know…
Toddler	344	2018-07-27	My nearly 3 year-old daughter is not talking yet!	Hi All! My daughter will be 3 in 3 months and is still not talking yet. I am really worried about that because she doesn't say even very basic words. She says only mama and baba but without meaning. She had a hearing check and that was fine. She started crawling and walking quite late and now speech delay. Whenever she wants somethings she takes me by hands and shows what she wants. She is a very…	N/A
Toddler	344	2018-07-27	N/A	N/A	We are a foster family of a 2 month, 2 yr, and 3 yr old. The 2 year old (boy) in particular was never taught anything. Came to us only saying 'no' and 'stop'. He would do the same thing as your daughter, trying to bring us to show what he wants. What we started with is making him talk. Not mean or demanding, and it takes awhile. But constantly remind them "use your words" whenever she is trying t…
Toddler	344	2018-07-28	N/A	N/A	Thanks very much indeed for your answers. I do appreciate that! I would like to say that we live in the UK and my daughter was checked by occupational paediatric team and was referred to Speech and Language Therapy. A pre-school teacher came 4 times already to work with my child to improve her playing skills and speech through interactive games. Moreover, she goes to the nursery everyday until lu…
Toddler	344	2018-07-27	N/A	N/A	If you live in the United States, you need to have her checked out by Early Intervention in your state as soon as possible.
Toddler	345	2018-07-26	Daughter has sensitivity "down there"	My almost 4 year old has been squeezing her legs together and makes herself really sweaty. She said it tickles her peepee and feels good and now she does it every day. Its really starting to worry me. No body touches her there or anything. Ive asked her teachers and other moms and they say that its normal to get the feeling down there at that age but it really just worries me that shes too young …	N/A
Toddler	345	2018-07-26	N/A	N/A	Do not worry. It's completely normal. Don't make a big deal about it. If she touches herself in public, you might just want to talk to her about the fact that this is something she should do in private. Other than that, it's normal behavior and you shouldn't worry about her doing it.
Toddler	346	2018-07-26	My 3 year old will not poo in the potty but can wee how can I help him?	I use pull ups and nappy to bed. I give him stickers when he wees on the potty but he easily forgets that he has to use the potty. I don't think he knows when a poo is coming. I really don't know what to do.	N/A
Toddler	346	2018-07-26	N/A	N/A	I have a 3 yr old boy as well, who also doesn't seem to remember all the time when he had to go to the bathroom. I have herd boys are harder then girls. I find when we let him run around the house with no paint or underwear on during the day that he has not problem going to the bathroom. Just keep the motivation and encouragement flowing. He will get it.
Toddler	347	2018-07-24	How do i help my son deal with his father s death	My 4 years old son recently lost his father through a car accident , He is always asking about when his father will come visit him, when ever he gets angry he packs his clothes that he is leaving to his father , sometimes when he eats he will leave some food and says he left them for his father. This is killing me inside, I don't know how to help him . Whenever i call he would ask me to buy airti…	N/A
Toddler	347	2018-07-25	N/A	N/A	Oh my....my heart is breaking for you and your son. Have you started him in counseling? I think you should talk to his Dr because he will need time to grieve his father..plus he is so young he can't understand death very well. Definitely talk to his doctor and see what they recommend. I am so sorry for your loss! :( :(
Toddler	348	2018-07-21	How do I get my daughter to accept her new brother?	I just had my third child and we are SO blessed to have him in our life. The only thing different about this child is that he is a boy, while my other two are girls. My oldest, said she wanted a brother, and loves him like crazy and always wants to hold him. While my other one is not impressed. When she met him, she said she hated him, and she hasn't held him even once yet. She told me that it is…	N/A
Toddler	348	2018-07-22	N/A	N/A	I just had my third child and we are SO blessed to have him in our life. The only thing different about this child is that he is a boy, while my other two are girls. My oldest, said she wanted a brother, and loves him like crazy and always wants to hold him. While my other one is not impressed. When she met him, she said she hated him, and she hasn't held him even once yet. She told me that it is…
Toddler	349	2018-07-21	How can I take my 2 year daughter of bottle.	I have a 2 year old girl, 4 and 9 year old sons. Both of my son's left bottle before 2 years old but my little princess just doesn't let it go. My daughter till this day still wakes me up at 1am, 3am and 5 am for bottle not only that she is a picky eater ... she was diagnose with anemia just last week and she is also lactose intolerance. so now she is taking iron for the anemia so now she is also…	N/A
Toddler	349	2018-07-21	N/A	N/A	I'd slowly start replacing the milk in the bottle with water (dilute the milk with a little more water and less milk each night) until she's down to just drinking water. See if that means she wakes up less often. Let her Pediatrician know the iron is causing her to be constipated, and see what they suggest. You could also try posting on one of the popular message boards here on baby center for mo…
Toddler	350	2018-07-21	Indecisive Toddler.?!	My son is 2 almost 3 and he sometimes tells me he wants something and then right when i get it forhim and give it to him he says "no i dont want that" so i take it away and he starts saying he wants it again almost at the point of a tantrum. i dont like going back in forth. Is this normal Has anyone else experienced this? What can i do to help it? I feel like he does this because he feels like he…	N/A
Toddler	350	2018-07-21	N/A	N/A	My son is 3 and does this exact thing! I just set it down on the table or by him and tell him that when he's ready for it, it's right there. He seems to be doing better with that because I think he feels like a big boy getting it himself in some way. Hope this helps!
Toddler	351	2018-07-20	Two year old stuttering!	My two year old just started stuttering out of nowhere. She is normally a very fluent speaker, with a lot of confidence. Out of no where she became very clingy and started stuttering. It's not the mild stutter, she even closes her eyes mid way through the stutter to get the word out. She spends two days a week with her dad and it began right after a visit with her dad. He insist nothing weird hap…	N/A
Toddler	351	2018-07-21	N/A	N/A	I would be very suspicious that something happened at her visit with her dad. Not sure what you can do besides the doctor's appointment you already made, though. You could check her over closely for any signs of abuse (I'm not accusing your ex. Just saying) but be very calm and don't say anything to her about it. Don't let her see your concern about the stuttering or that something might have hap…
Toddler	352	2018-07-17	Is letting my son cry him self to sleep good?	I know it seems harsh but I have read that letting your child cry himelf to sleep is good. Well my issue is that my wife has slept with the child his whole life ( he about to be three) If she leaves the room he freaks out and starts breaking things and doing all sorts of things that are destructive. When it comes to bed time he goes to sleep fine when I put him to beds. Mot of the time I set up a…	N/A
Toddler	352	2018-07-18	N/A	N/A	At the age of three, it would be okay to let him cry. At this point he's just manipulating her. He is doing it partly because he loves her and partly because he knows he'll get away with it.
Toddler	352	2018-07-18	N/A	N/A	is there anything that you would suggest for her?
Toddler	353	2018-07-17	Red spots on butt cheek	Red spots on butt cheek	N/A
Toddler	353	2018-07-17	N/A	N/A	There are many possibilities. Most likely are heat rash, diaper rash, or eczema. There's also molesca or other similar skin things. Just keep their bum washed and as dry as possible. Bag balm makes a great protectant, so does cornstarch or baby powder.
Toddler	354	2018-07-17	Constipation from cow milk?	Hi, my Dd is 21 months old. I just started giving her 1/2 formula and 1/2 cow milk since 4 days. While she was on only formula she wasn't constipated. But now she is extremely constipated. Can cow milk with added vitamin D cause constipation? I have tried giving her pear juice, prune juice, lots of water but she seems uncomfortable. What should I do?	N/A
Toddler	354	2018-07-17	N/A	N/A	You could try almond milk or something similar. I'd avoid soy if possible because it can cause hormone imbalances. See if it helps.
Toddler	355	2018-07-17	should I give up my 3yr old daughter for adoption?	I'm not a mom but a dad. My wife has bipolar as well as other mental issues. I work all the time and don't get to spend much time with either her or my daughter. she feels like she is damaging the welfare of our child and has even had dreams of hurting her in order to be free of it all. she wants to die and has tried before. I want to get her help but am afraid to loose them both. I cant raise he…	N/A
Toddler	355	2018-07-18	N/A	N/A	Give up your wife. Not your vulnerable, innocent daughter who needs you.
Toddler	355	2018-07-17	N/A	N/A	Sorry to keep posting, I just want to give you all the help I could possibly do over the internet! If I lived near you, I'd offer to watch her while you're at work and your wife is working on things. They do have open adoptions too. You could visit her as often as you and the adoptive family have arranged, but you would have no legal say in her upbringing.
Toddler	355	2018-07-17	N/A	N/A	My friend was 8 months pregnant with their son when her husband passed away. She has bi-polar. It's been hard on her, but she looked for help from her friends at church and in the community. She has a job, home and family that she loves. Her son is now almost 9. You can get through it!
Toddler	355	2018-07-17	N/A	N/A	They are both your family. It sounds like you want the best for both of them. Would committing your wife help her welfare. It would be hard both at home or committed, but which one do you both feel would be better for her welfare? One way or the other, you might want to get someone in your home to help your wife with keeping things together and to make sure that your daughter is safe. A nanny? So…
Toddler	356	2018-07-13	My 2yr old girl is hypersexually aroused. EVERY diaper change she giggles with delight.	Every-time we wipe her vagina she gets super excited and screeches with delight. I have also seen her touching herself many times. Wondering whether it is signs of molestation/abuse? Really worried. I used to leave my girl with a babysitter & her boyfriend. Once caught the boyfriend caressing my girl's thigh in a very awkward manner and he quickly stopped when he saw me. I never addressed this bu…	N/A
Toddler	356	2018-07-14	N/A	N/A	No go with your gut if something doesn't feel right that usually means something is wrong. Your little girl is too young to tell you but I really think you are take her to Dr and have them check her out. You can even say you don't know for sure but you had a bad feeling and the signs you are seeing.
Toddler	356	2018-07-14	N/A	N/A	Talk to her Dr. Most kids who are sexually abused will be fearful of adults and diaper changes, but that might be another sign to look for. Her Dr should examine her and they can tell you things to look for. That was very smart to discontinue using that babysitter and I hope you don't ever use her again. Do they watch others kids? My fear is if that was happening to your daughter they might do it…
Toddler	356	2018-07-14	N/A	N/A	Thank you --- I have seen them baby sit other kids. Not sure what to do ? Maybe I am just being overly sensitive.
Toddler	357	2018-07-13	baby girl has constant nappy rash	my 16 month old baby girl's bum is very sensitive and she catches a nappy/burn rash quickly. I have spoken to her chreche teacher/owner about this and everything will be smooth for a few day and then it is back to normal with the extremely raw and redness. What can I use and more so can I do something about the teacher/owner? She is neglecting my baby girl. she gets upset when I talk to her about…	N/A
Toddler	357	2018-07-14	N/A	N/A	Since your daughter has a rash that's "extremely raw," take her to the Pediatrician for advice on a diaper cream and what else you can try. Ask about whether it could be yeast overgrowth. She might need an antifungal cream. I would also look at what she's eating that might be causing it. Any juice or acidic fruits or vegetables? My son was also prone to it, especially from too much fruit. Make su…
Toddler	358	2018-07-12	My son has red enlargements in his nose (not very deep) should I be worried?	My son has red enlargements in his nose (not very deep) should I be worried? He snores like a grown man and his breathing (through the nose) does not sound normal (sounds blocked/congested) but his nose is clean.	N/A
Toddler	358	2018-07-12	N/A	N/A	You should get it checked out by an ear-nose-throat doctor for sure. It could be polyps or something else? But anything affecting his sleeping will affect his health, ability to learn, how he feels throughout the day, etc.. Children should not be snoring like that. Please take him to his Pediatrician and request a referral to a specialist. Good luck.
Toddler	359	2018-07-09	Baby Scream	Hi i am a first time mother and have a 2 year old baby girl. She is crying and screaming on each and every thing from the past two days. I am a working mother and its very disturbing for me to see this behavious dnt knw whyshe is doing so. want to be held up and not eating anything despite of offer food many time. She was sich for some days with viral fever but now she is fine and doing this . M …	N/A
Toddler	359	2018-07-09	N/A	N/A	She's 2. 2 year olds scream a lot. I would look for help on the terrible twos and tantrums.
Toddler	360	2018-07-07	Hi !	I called the CPS hotline because I have seen my former daughter in law abuse her kids in gory details I have recordings and pic. To where she,s telling me if I don't give her money pay her bills or for get about my 3 year old grandson she has told me that CPS told her to keep him from me when I am taking better care of him she won't call him. I got him this past Friday with sores but I have treat…	N/A
Toddler	361	2018-07-07	N/A	N/A	If you have any question whether you should call CPS to report something, just call. Let them investigate. Or go to a police station and talk to them and bring your evidence. Contact a lawyer to find out if grandparents in your state have any rights to see grandchildren. Don't allow your DIL to manipulate you. She is toxic and will not change. I would not communicate with her and never trust her.…
Toddler	361	2018-07-07	N/A	N/A	I think you should call CPS again to report it and I also think you need to get a lawyer. Honestly grandparents do not have a lot of rights but if you have always been active in a child's life I think you might have some rights. Also is your son involved in his kids' lives? If not, he needs to try to get more involved esp. if your former daughter-in-law is on drugs. Your son has a better chance o…
Toddler	362	2018-07-05	13 month old still in puree food is ok?	Hi i have a 13 month old that still like puree like stage 2 or i have to smash and puree the food she likes to tey new things but when it comes about chewing she gags a lot and i have fear for her to choke since she doesnt chew the food im first mom so i hope i get any answers if this is ok or any tips will be appreciated	N/A
Toddler	362	2018-07-06	N/A	N/A	Thank you for your answer!!
Toddler	362	2018-07-05	N/A	N/A	My son was on puree baby food after he turned a year...he was interested in table food until closer to 15 months...My daughter on the other hand didn't like baby food and switched to table food quickly. Every baby is different. Once she has more teeth she will eat more things she can chew..just give it more time!!
Toddler	363	2018-06-30	My son he is not eating till 11am in the morning when I offer him .	I breastfeed him when he wakes up in the morning at 9am	N/A
Toddler	363	2018-06-30	N/A	N/A	My third son started sleeping through the night at 2 weeks old. Scared me because the other 2 boys woke up eager to eat every couple hours. With my 3rd, I would wake up engorged and in pain, and he would sleep. I started pumping and freezing. As long as he is eating and having dirty diapers, you know he is getting enough. Not all babies are text book!
Toddler	364	2018-06-30	If I leave the room, my baby cries & hardly eats	This started when she was 8 months old, she is now 14 1/2 months old. If I leave the room even for a short moment she screams. If she cannot see me but we are close eg in her pram and I turn my head she will start to cry. If I put her in her cot, she cries until she vomits. She won't let anyone hold her, touch her hand or talk to her because she just cries. She wants to be close to me all the tim…	N/A
Toddler	364	2018-07-02	N/A	N/A	I would definetly take this up with her pediatrician. Some of it may be realized to separation anxiety. Either way, a doctor can be really helpful.
Toddler	364	2018-06-30	N/A	N/A	She needs to go to the doctor first thing to make sure she doesn't have any medical issues. Also, if you are stressed out, baby knows it. My niece was very clingy when she was that age. My sister would pick her up every time she cried, even taking her to the bathroom with her and sleeping with her. When I would watch her, she didn't want to eat or take a bottle. I was nearly impossible to get any…
Toddler	365	2018-06-30	My 3 year old Daughter Speech	My 3 year old daughter Amber had her speech check - im told she class as 75% not understood ,though as her dad i understand her 75% of the time - she forever talking but tends to google gaa a lot of the time -- its hard to have a simple conversation with her most of the time - other ways she very good ,potty train ,counts to ten and enjoys interacting with her baby sister -- should i be worry - J…	N/A
Toddler	365	2018-06-30	N/A	N/A	With my own kids I would insist that they spoke. If they wanted a drink, they could point or pick up a cup and bring it to me. I would still make them say the word before they got a drink. Speaking to them is key to getting them to speak. Praise them for speaking. Also, at 3 yrs old, she might enjoy learning kids songs. Put on Ol' McDonald or Bingo and see if she is interested.
Toddler	366	2018-06-26	3 year old won't eat at all..	I have a three year old little boy and another on the way. My three year old refuses to eat anything at all during the day or night beside chocolate milk (only thing he'll take). I'm currently giving him PediaSure for kids. He is losing weight and it's really scary! Could anyone help in advice on ways to get him to eat it's almost like he has no desire to eat.	N/A
Toddler	366	2018-06-26	N/A	N/A	take him to the doctor
Toddler	367	2018-06-26	Does my daughter need speech therapy?	Hi, My daughter just recently had her third birthday and after some great deal of resistance, we have finally gotten rid of the pacifiers! Hooray! Anyway I have started to notice a change in her speech since the use of the paci stopped. At first I assumed it was just her trying to sound the word like she would if she still had the pacifier, but it has gotten worse. She tired to ask me for milk an…	N/A
Toddler	367	2018-07-04	N/A	N/A	Three is the absolute minimum age to start speech therapy, so you have time on your side here. However, I'm a big advocate of addressing parental concern, so I suggest making an appointment with a speech therapist. Even if you're told to wait six months and see what happens, then you at least have a timeframe around her speech issue. Also, 'milk' isa hard word so it is quite normal if she can not…
Toddler	367	2018-06-28	N/A	N/A	I'm sure she'll be fine. It's completely normal. I'd wait till she's older and if the problem is still there then speech therapy may be needed.
Toddler	368	2018-06-25	2 year old barely talking (frustrated mom)	The battle with my almost 2 & a half years olds speech did not just begin yesterday at about one & a half my toddler began speech therapy,at the time he had no words just constant babble.in his earlier months he started off saying mama,dada..then it shortened to nothing only babble.im so frustrated and hurt because I've tried all I can to help him and while his therapist says his receptive skills…	N/A
Toddler	368	2018-06-25	N/A	N/A	I would seek a special dr. It could even be something behavioral, so maybe see a mental health therapist next. Sometimes kids can say the words but a behavioral issue is stopping them. Or they could just be late bloomers and not care to even talk. If you don't have them around other kids (who talk) then try that. They may feel more inclined to talk with other kids when he sees them talking. Ik a …
Toddler	368	2018-06-25	N/A	N/A	Bump
Toddler	369	2018-06-24	3 year old just won't use the potty after trying everything!	My daughter is about to turn 3 in just 2 weeks and I've tried everything to get her potty trained. I've given her rewards, I give her constant pep talks and encouragement. We wake up every morning with a lesson on using the potty when it's time to go. She agrees and acknowledges that she has to use the potty but when the time comes she never goes. When I ask her why she went potty in her diaper A…	N/A
Toddler	369	2018-06-27	N/A	N/A	Hi! My son was completely resistant to potty training so I always encouraged since 3 but never forced. One day (3 years 9 mo) it was like a light bulb went off and he started using the potty. Only a few accidents and was trained within a week! When she is ready she will do it. Give her more time and just keep encouraging her and when she does it gives her lots of praise. Good Luck!
Toddler	370	2018-06-22	should i take him to hospital	my baby is 7 months 4 week and he cannot stand should i worry? when you hold him and support him he stand for a few seconds the falls	N/A
Toddler	370	2018-06-25	N/A	N/A	A lot of babies can't stand at that age yet. If he could stand before but now your saying he suddenly is unable too, then I'd ask a doctor. But if he could never stand yet I wouldn't worry at all! Some can stand at that age but many others can not.
Toddler	370	2018-06-23	N/A	N/A	I would not take him to the hospital, unless he was previously able to stand just fine and this is a sudden change and he seems to be in pain. If you're just thinking he should be able to stand by now but can't, I would talk to the Pediatrician, but all children develop at their own pace, and your son is still really young.
Toddler	371	2018-06-20	I have a daughter named jasmine she is 1yr. Old and she is also 17months and she just doesn't want	Walk on her own any suggestions on how to get a 17month old to walk on her own? I also have a devise called the walking wings but she turns around in it so I stopped using it	N/A
Toddler	371	2018-06-23	N/A	N/A	Babies can start walking anywhere from 10 months to 18 months -- the "normal" age range for this milestone is really big. As long as you're giving your daughter plenty of time out of chairs, car seats, and strollers where she is free to move around and explore her body, she'll figure it out. Be patient with her and yourself!
Toddler	372	2018-06-19	dealing with 18 month old daughter and step daughter, picking up bad habits, sickness and sleeping	mum to 18 month old daughter, and step daughter aged 4. have been in step daughters life since she met her father at 15 months old. my step daughter always comes over sick on her weekends she is here as per custody agreement, making me and my daughter constantly sick, it's like a cycle - step daughter comes over sick, my daughter gets sick, I get sick, my fiance gets sick - step daughter goes hom…	N/A
Toddler	372	2018-06-20	N/A	N/A	It's a lot of work to care for a sick 18-month-old. Put more of it on your fiancee so he feels the pain, and have him take his 4-year-old to the doctor. For her own sake, she needs to be well after 4 weeks. Even if you suspect that it's typical/normal, there's cause for her to be seen just in case. You might ask your daughter's doctor for advice, too. Also, it might help to establish clear routin…
Toddler	373	2018-06-19	How much of salt sugar n spice can i add in his food.	I've read that infants do not need much salt and spice in their food. But my little one demands them and refuses to eat his usual amount of food if I do not add normal salt and spice that I add for us (we generally go heavy on salt n chillies in our food). So i just want to know HOW MUCH OF SALT,SUGAR AND CHILLIES ARE SAFE for them per day. Anyone there who can help ???	N/A
Toddler	373	2018-06-19	N/A	N/A	My Kid is 13 months old BTW !
Toddler	374	2018-06-15	24 month old is waking up ALL THE TIME, how can I help him stay asleep?	'm a nanny for a just turned 2 year old who has never been a great sleeper, but has taken a serious turn for the worse. He has been cutting molars for at least a month with no break, we do medicine, numbing stuff, things to chew on, etc. everything. Nothing seems to completely take the pain away. For the last two weeks, he has been waking up at least twice at night, and between 20-45 minutes into…	N/A
Toddler	374	2018-06-20	N/A	N/A	I had the same problem with mine for about 3 weeks. I think it was a combination of teething and coming to an age of awareness/imagination in the dark. We gave him tylenol before bed, used those teething tablets, and added a nightlight to his room. He now requests the nightlight if we forget to turn it on and goes back to sleep on his own. However, I think the teething is now done, too. Good luck!
Toddler	375	2018-06-14	How do i motivate my 18 month daughter to walking?	My daughter is 18 month old, still not able to walk alone? we are trying to motivate her to walk but she she is regretting to walk alone and when we force she cry lot. we notice that she can walk when we hold her hand and sometime when she want to walk she asks our hand only. she will not stand up alone and she will not play alone.	N/A
Toddler	375	2018-06-15	N/A	N/A	I wouldn't force it. She will walk on her own when she is ready. Just encourage it through play.
Toddler	376	2018-06-13	2 year old continuous sick from April last week	My 2 year old LO started her daycare in the last week of April. She caught cold on the second day and till date, she still has cold and cough with ear infection once in between. Its been almost 2 months. Is this common? Should I be worried? What medicines works best for these kind of daily cold and cough issues? I know we cant see a doctor for cold and cough. Its hard to see her go thru this. We …	N/A
Toddler	376	2018-06-13	N/A	N/A	It is pretty common, but you might want to ask your pediatrician about maybe your LO having a sinus infection.
Toddler	377	2018-06-11	How do I stop my 21 month old from hitting and throwing tantrums?	My 21 month old son hits and throws tantrums on a daily basis. He will hit everyone and anyone, but it's worse with other children his age. He hits very hard. He also throws nasty fits of throwing himself on the floor, screaming at the top of his lungs and throws anything near him. I have tried spanking, no and timeout but nothing works and as he's getting older it is getting worse. What I do kno…	N/A
Toddler	377	2018-06-11	N/A	N/A	The cause of the behavior is the fact that your baby is going into the terrible 2s.... Find a discipline method that you're comfortable with and stick to it... not in anger though. My favorite one is their crib... half the time they're throwing a tantrum is because they're tired. They start with their tantrum and they get stuck right in their crib with their bedroom door closed. 50% of the time t…
Toddler	378	2018-06-09	no more stroller for 23 months old baby?!!!!	My 23 months son doesn`t sit on stroller any more, we can not go anywhere by walk	N/A
Toddler	378	2018-06-10	N/A	N/A	Mine won't either, unless I insist on it. If we have to go somewhere in a stroller, my baby just screams... for a little bit. Then he decides that it isn't so bad and he's just fine sitting there. It's okay to make them scream for a bit... they're just trying to get their own way, and in life that's not always possible even as an adult. His favorite is that he likes to push the stroller by the ba…
Toddler	379	2018-06-09	Toddler hates books	So my toddler loved books from 1-2 but now she's 2 1/2 and hates books and loves to play outside and be very active. I steered away from routine and started sitting down on the couch to read myself but she comes over and gets angry and tries to take the books away from me. Sometimes she will throw them or rip them and that results in me having to discipline her so then she's just associating read…	N/A
Toddler	379	2018-06-11	N/A	N/A	Very possible. I wouldn't worry too much. Most kids don't love books until they're very comfortable with independent reading. My 3rd one liked the idea of books but had a hard time sitting and listening....once she started reading it was a lot easier. My not quite 2 year old throws books at me when he's mad, but very rarely likes to sit and read them unless they're about his absolute obsession...…
Toddler	379	2018-06-10	N/A	N/A	Could be because we live in an extremely cold state with long winters. We even have computers with touch screens for games for kids. So definitely gets frustrating with wanting to get children to read but the library provides them with all sorts of distractions.
Toddler	379	2018-06-10	N/A	N/A	That is funny . Ours has a puppet show area and books to go with it. But no Puzzles or playground stuff
Toddler	379	2018-06-10	N/A	N/A	Thanks I will try the right before bed. We try the library but I wish all they offered was books and nothing else, but unfortunately they also have puzzles and a play area and my toddler always goes straight to the play area where she can jump and play on the equipment but she never wants to do the books. I honestly don't know why libraries have all these extras when the main motivator should be …
Toddler	379	2018-06-10	N/A	N/A	Have you tried going to a reading time at the library. They have some fun visual aids while their reading and my kids have all loved it. Another thing to try is right before bed or right when they wake up because those are times that they're not usually outside anyways.
Toddler	380	2018-06-09	How to stop a toddler(18 months) crying?	he's an only child and whenever its about time to go home from a walk or going out or from playing with others he cries super hard and he even lies on the floor and whenever one of us is leaving he cries super hard.	N/A
Toddler	380	2018-06-09	N/A	N/A	I feel like that is normal at that age. Best thing to do he allow him time to 'melt down' and try to keep your cool. Once he realizes he isn't getting his way, his behavior will start to improve, but important to not give in!
Toddler	381	2018-06-08	My almost 3 yr old boy refuses to potty train. HELP!	We've been trying to potty train him since he was just over 2 (so it's been almost a year :S ). He knows what he needs to do, if we put him on the toilette he will go right away about 50% of the time. He will not go on his own and he seems to be fighting it more and more. We've tried so many things (skipping pull-ups and going right to underwear, praise, singing, keeping it +ve, rewards, sticker …	N/A
Toddler	381	2018-06-08	N/A	N/A	Hi! I totally feel your pain. My son now is 3 years 9 mo. He was very resistant to the idea of potty training so I never pushed it. I talked to him about the potty, etc and had him sit on his potty (with no pressure to actually go). Being potty trained at 2 is considered early and boy definitely take longer. Over Memorial day weekend, it was like a light bulb went off and he started going on the …
Toddler	382	2018-06-08	Sleep regression or not?	My son is now 2 1/2 years old. He's always slept well before and rarely have any problem when I put him down for bed. In the past week or so, he started crying when I put him down to sleep. I just let him cry and then eventually he will fall asleep by himself. However, he would wake up every few hours and cry throughout the night. He would stop crying if I come into the room and lie down with him…	N/A
Toddler	382	2018-06-09	N/A	N/A	Not sure if it will work for you or not, but I tell my son if he goofs around I'm not staying. And I will leave for a few min. That seems to help! Plus gets him used to me not being in there. Good Luck!
Toddler	382	2018-06-08	N/A	N/A	He was sick when this all started, but he's not sick anymore. I do have a night light in his room. The problem with staying in his room is that he usually would play and talk instead of sleeping when I am there.
Toddler	382	2018-06-08	N/A	N/A	Is he sick or something irritating him? Once you rule out nothing is wrong with him, is he suddenly scared of the dark? Do you have a night light in his room? He also could be having night terrors. I would stay in his room until he falls asleep and if he wakes up comfort him and try to get him back to sleep. If he's crying that much there is something wrong or he is very scared. Good Luck!
Toddler	383	2018-06-08	How do you pass your day by yourself with twins?	My twins just turned 13 months. I'm in a city with no family or friends, and no play-groups etc. I've got a very good maternity leave so it makes sense for me to look after the children. Problem is, from 1.00 p.m., after lunch, to 20.30, bedtime, is just too much. I can't take them out because the weather is too hot. All activities last no more than 10 min. max. and we get through all our toys in…	N/A
Toddler	383	2018-06-08	N/A	N/A	You could get a pool to play in the back garden? Or try more engaging activities such as arts and crafts, give them tasks to make their daddy some nice pictures! What about a sand and water table? You can keep them indoors and my step daughters absolutely love them, they'll play for hours! Read books, play hide and seek, have longer bath times with more activities (my daughter loved when I put bu…
Toddler	384	2018-06-08	Is "Face-the-wall" ok to practice with One Year and 9 mos old baby?	Yesterday, I saw my husband disciplined my daughter through a Face-the-wall method and I'm worried if its ok or already applicable with her age? TIA	N/A
Toddler	384	2018-06-08	N/A	N/A	I think it might be, depending on how it is done. Toddler should start understanding at this age.
Toddler	384	2018-06-08	N/A	N/A	Everyone parents and disciplines differently but I personally feel ages between 1-2 I feel this type of discipline in ineffective when they are younger I feel its better to try to redirect behavior and give them options of acceptable activities. Once they are a little older, time-outs are more effective.
Toddler	385	2018-06-04	Behavioral issues and how to deal?	My little girl is 28 months and I am concerned about her behavioral responses. I have been trying to objectively compare and it seems that she is showing symptoms of a tantrum first, think later child. Here are a few observations: - Will shout and cry 80% of the time when she is confined to a chair, whether it is carseat, high chair in a restaurant, shopping cart. She is better behaved on a strol…	N/A
Toddler	385	2018-06-08	N/A	N/A	It sounds like normal toddler behaviour. Of course it isn't acceptable and you should educate her, but that is another matter. 1. Be firm, but never angry. 2. Don't stress her out, turn things into a game. 3. Children take time and you won't manage her if you don't give your undivided attention to changing her behavior. I remember my girl would not eat at the table, so we moved to her table and f…
Toddler	386	2018-06-02	potty training	My daughter (19 months) asks to go potty. she shows interest and has gone once at daycare. however, now she refuses to sit on the potty unless she is fully dressed. she throws a fit if i even mention taking off the diaper. she is very advanced and feel she is ready but I am not sure what to do here.	N/A
Toddler	386	2018-06-03	N/A	N/A	I think you should encourage her to use the potty but do not force. She is asks have her sit, but 19 months is very early so I wouldn't worry. I will say my son is 3.5 and I have always talked about the potty and he would cry about wearing underwear or the thought of the potty since he was 2.5. Last weekend, it was like a lightbulb went off and he now go with no accidents! When they are ready the…
Toddler	387	2018-06-01	Sending my son to nursery school prior to his sibling being born	I interested in finding out our thoughts of the pros and cons of sending my 2 year to nursery school for 2 half days a week 3 months before his brother is born. I being told he needs friends but it's winter now and I'm parnoid that he will get sick and make me sick, which is not ideal. Also is 3 months is a big enough gap so that he doesn't get upset as a lot of material says not to make big chan…	N/A
Toddler	387	2018-06-01	N/A	N/A	If you are not going to keep him in daycare or nursery school while you are home with the new baby then I dont see a reason to put him in for 3 months and then take him out and then start him back after or around the time you go back to work. That is a lot of change for him, plus my son has been going to daycare for almost a year now and still has a hard time being dropped off in the mornings. I …
Preschooler	388	2018-11-07	Does my 3 year old need speech therapy?	Our daughter turns 3 in 2 weeks and still can't put her words together into a short phrase or sentence. She can recite and read the entire alphabet (upper and lower case), sings her favorite songs word for word, and can even read simple words like dog or food. Most of her communication with us is in the form of a single word we can understand accompanied with pointing to what she wants, but putti…	N/A
Preschooler	388	2018-11-07	N/A	N/A	I'd also like to add that her receptive language seems to be just fine. She can understand what we say very well. Things like "Bring your shoes to me, Put that on the table, Get your Bubble Guppies book, or Pick up your toys" are all understood and acted upon. So this is an expressive language issue. Even doing the baby babble at times.
Preschooler	389	2018-10-18	3 year old asking off topic questions	My 3 year old is asking off topic questions, it worries me a lot !! for example he would be playing with his friends and would come running to me and ask if I like a person who is not even there. Is it normal ?	N/A
Preschooler	389	2018-10-18	N/A	N/A	Thank you this very reassuring. I also have been concerned that some times he repeats questions that he knows answers to and would answer it by himself. For ex he would ask where is daddy and would answer as well saying daddy went to work.
Preschooler	389	2018-10-18	N/A	N/A	Completely normal. It's what 3 year old's do. They have very busy inquisitive minds and are actively learning about the big world around them. They can ask hundreds of questions a day. It may seem off topic for you or anyone else but his brain is very very busy inside that little head and sometimes things are just going to pop out. It just shows he is observant of the things around him and is pro…
Preschooler	390	2018-10-10	my daughter wont listen to anything we say, but behaves when she is with her grandparents	When my daughter is with MY mom and dad she is a good kid. But when she comes home to me, she is awful. She wont listen, and when I put her in timeout she sits there and screams and yells she tells Corinne(her 3 year old sister) to do the bad stuff for her. And two times in a row that she was supposed to come in to bath or eat and she takes off running outside to where we have to chase her. And t…	N/A
Preschooler	390	2018-10-10	N/A	N/A	I forgot: she is 4 and in preschool.
Preschooler	391	2018-10-07	My four year old got kicked out of preschool after less than a month. Help!	My son started his first preschool/organized childcare experience about 3 wks ago at a local Christian preschool. The first day the parents attend with the child to help them transition. He loved the play centers, he liked making homemade play-dough w/ the teacher in a small group but when it came time for stories/songs and for the kids to sit on a carpet square, he wasn't having it, he hid under…	N/A
Preschooler	391	2018-10-07	N/A	N/A	Yes I 100% agree to start taking him to a behavioral therapist. He is young and it should help. Once you noticed an improvement, they can probably help you find a preschool he can start attending.
Preschooler	392	2018-10-06	Pooping on the potty?	My son will be 4 in January. He just started peeing on the potty in July and has few accidents if that's all he has to do. He won't, however, poop on the potty. He will start in his underpants, then go and finish on the potty, so he's not afraid of it or the splash. He will even take off his own underpants and dump the contents in the potty himself. If I see him starting, I'll grab him and set hi…	N/A
Preschooler	392	2018-10-07	N/A	N/A	Continue to make him sit there until he goes.. If he has to sit for a half an hour or a hour after a while he will get tired of sitting there. Then he most likely will go.. If does go in his underpants give him the talk.. Let him know that big boys don't poop on themselves.. Even if you have to put him in time out or take away the things he likes that may get him to understand that he has to go t…
Preschooler	393	2018-09-30	When should a kid stop wearing pull ups at night?	My daughter was trained pretty early but she still wears a pull up at night and it is NEVER dry. Actually, it is full to the max. Not sure how to get them to stop wetting at night.	N/A
Preschooler	393	2018-09-30	N/A	N/A	I believe now that shes trained, try letting her wear undies to bed BUT, you as the parent/s have to wake up through the night to make her use the rest room. Because she is comfortable using the pull up through the night it makes her comfortable to wet the bed when shes not. So try getting up with her at least twice or three times at night. Good luck
Preschooler	394	2018-09-28	Should I keep my son (2 years and 9 months) in preschool even though he gets very upset?	So my son started preschool at the end of August this year. He cried the first week, then was fine for the next two weeks. He started crying again the fourth week of school and has not stopped. In fact, it seems to be getting worse, as his teacher informed me (when I picked him up from school on Monday) that he cried so much that he threw up. So today, when I dropped him off, I stayed outside to …	N/A
Preschooler	394	2018-09-28	N/A	N/A	Just to add a few more things, this is not the first time I've seen it. I've also seen it happen when I would stay around for 10, 15 minutes -- that he's kind of left alone as he cries. Also, when I pick him up 3 hours later, his face is always caked with dried tear stains and snot.
Preschooler	395	2018-09-28	How do I get my 3.5 year old son to potty train?	He will only use his diaper. If I even suggest using the toilet he freaks out! Even pooping in his diaper is an issues. Whenever he has to go, he stands up and crosses his legs and then it appears he's straining to either go or hold it in. I don't know what to do here. I have two older boys who potty trained just fine, but this one is giving me a very hard time. Any suggestions?	N/A
Preschooler	395	2018-09-28	N/A	N/A	My little girl potty trained by being naked all the time in the house haha! She didn't really have much of a choice but to go on the potty, and she trained super super quick!
Preschooler	396	2018-09-23	How can I get my 2 years old daughter sociable?	I am worried of my 2 1/2years old daughter attitude first she cries when she meets new people, she doesn't use bathroom outside the house,she plays with other kids but if they start crying or screaming she cries too and says that she is scared.i am thinking of sending her to kindergarten to be more sociable please advise	N/A
Preschooler	396	2018-09-23	N/A	N/A	She's still little. A lot of kids have the same reactions until they're 4 or 5.... Just be patient with her and she'll grow out of it.
Preschooler	397	2018-09-19	How do I stop my 3 years old tantrums?	I have a 3 years old boy who just started preschool for the first time. I've already been called three time because of his behavior. He will threw a fit, and scream when he doesn't get what he wants. he dropped himself on the floor, he hits other kids when he is mad. He refuses to used his words and expresses his emotions. when the teacher tried to talk to him he will say "NO" at everything. Its …	N/A
Preschooler	397	2018-09-27	N/A	N/A	Hi There! I hope this helps....or at least makes you feel like you aren't alone! My son started preschool this year and started biting at 2/12-3. We had him evaluated and he now has OT sessions once a week. The biting has stopped but now he hits to get his point across. The Occupational Therapist has told me that these are normal behaviors, but children have different reasons for this to be their…
Preschooler	398	2018-09-18	Joint Custody Issues	The father of my child wants to put our son to school in his town where he lives but we both live in different towns and countys and i want to put him to school to as well but where i live and the school is near by not far from where i live we dont agree with anything i dont like joint custody if we cant agree with anything but im the one taking him to the doctors apps and denist too why should h…	N/A
Preschooler	398	2018-09-19	N/A	N/A	It sounds like you need to contact the court you went through for your custody agreement and find out how to arbitrate this situation. A court appointed mediator might be of service in a situation like this.
Preschooler	399	2018-09-08	Why does my son not say s sounds if they are at the beginning of a word?	If the word starts with the s sound he either won't say it or he adds it to the end of the word. For example he will say "nowman or nowmans" if he is trying to say "snowman". If I have his slowdown and I really exaggerate the s sound then he will say it right but it seems a little hard for him. He has fake front teeth because he fell and broke them when he was two, so all four of his top front te…	N/A
Preschooler	399	2018-09-09	N/A	N/A	s and b are hard for little ones at first along with D
Preschooler	400	2018-09-02	How do I fix my three year old?	My four year old son is very greedy. He cried for 2 hours on Christmas because his aunt didn't buy him "the super cool action Hulk action figure with a button that makes his muscles go bigger!" He had a tantrum yesterday because we gave him a big boy bed. We had to because the new baby is coming any day now. How do I fix my three year old?	N/A
Preschooler	400	2018-09-02	N/A	N/A	My youngest son used to act up all the time too, but that was because family from his father's side spoiled him ridiculously. I had to become extremely stern with him and he would get a consequence (no tv, no toys, time out, etc.) with any bad behavior. It was hard work, but worth it! He is now 6, and behaves way better than before. Sadly, he's still very terrible with his father's family (tantru…
Preschooler	400	2018-09-02	N/A	N/A	Correction, he's three. His birthday is in 10 days.
Preschooler	401	2018-08-20	My son has always only wanted me. Now he's more happy to spend time with his dad and this hurts me.	He always screamed when I was out if site, never had babysitters and didn't like daddy. Now he's happy to spend time with daddy and this hurts me. Why? He's a good daddy . My son is 4 and due to start school thus September.	N/A
Preschooler	401	2018-08-22	N/A	N/A	My son is about to turn 4 and he has gone through phases when he prefers my husband over me. Most times, he always prefers me, and when it's opposite I do feel hurt and I know my husband feels hurt when he prefers me. I think it's normal to feel that way but don't let your son know you are hurt because he isn't doing anything wrong and you should encourage him and his dad to bond. It will get eas…
Preschooler	402	2018-08-13	Paying attention to their surroundings?	My preschooler (four in October) is constantly running into things, knocking things over, stepping on things, accidentally kicking and/or hitting things, etc. I think I am just as sick of myself lecturing him to pay attention as he is. Yes, he is doing all of this by accident but it's as though he just wanders around "all willy nilly" without a care in the world as to what may be in front of or b…	N/A
Preschooler	402	2018-08-14	N/A	N/A	Honestly, I think you are asking a little too much of him. He's what, 3? Boys don't mature as fast as girls do, so just give him a little more time to grasp the concept of avoidance. My son was the same way, and at 12 1/2, kinda still is lol. He just doesn't realize what he's doing bc he's distracted by everything else out in the world. And this is gonna sound cruel and mean, but just let him kee…
Preschooler	403	2018-08-11	my 4-yr old does not like toothpaste with fluoride.	When it's time to brush my DD's teeth, she refuses fluoride toothpaste. She says it burns. I have bargained with her to use the nonflouride toothpaste in the morning, but must use fluoride at night to "kill all the bad germs that want to steal her teeth." sometimes I can convince her by saying that all her teeth will fall if she doesn't use fluoride toothpaste and then how can she eat her favorit…	N/A
Preschooler	403	2018-08-14	N/A	N/A	Bargaining with her can create bad habits later down the road. Instead of making her use it, get her a children's mouthwash and teach her how to use it. They have some that is safe for kids to swallow now, so she won't get sick while learning how to use it. It will be a lot better bc she can make silly noises and she can kinda play with it, so it will be more fun than using a toothpaste that burn…
Preschooler	404	2018-08-08	Potty Training difficulties!	My 3 and a half year old son refused to potty train for a very long time, then one day he told me 'Mommy no more diapers' and poof, he was #1 trained. He is doing great (he's only been out of diapers for about 2 months now) however, the #2 is not happening. He doesn't tell me when he needs to go, and when I try to put him on the potty when i know it's about time to go #2 he won't go, then hides i…	N/A
Preschooler	404	2018-08-08	N/A	N/A	My son was similar he refused for so long and then it was like a light switch went off and he was potty trained. #2 for him took about a week. He did hide for that week. One day in the bath he said he had to poop so I had him get out and poop on the potty. Since that day he seemed to get the idea. I think it's the unknown. If he does it once, he'll realize its not a big deal. Also when he does po…
Preschooler	405	2018-08-07	im 17 and im maybe 8 weeks pregnant. but i dont know how to tell my parents. any advice?	i dont know how old my baby are cause i didnt go to the hospital or clinic for check up. i knew i was pregnant when i checked by pregnancy test.	N/A
Preschooler	405	2018-08-07	N/A	N/A	Waiting will just stress you out even more and that's not good for you. Just try to stay calm and come out and tell them, it will be a shock but waiting will make it worse. It's okay to be scared about it.
Preschooler	406	2018-07-25	Please help, my son keeps pooping on the floor	My son is 4 and a half. He just accomplished potty training since Jan. of this year. But for the last 3 months he has been pooping on the carpet and urinating and hiding it under clothes and toys. This happens everyday without fail. Sometimes I catch him in the act and put him on the toilet or potty (whichever is closer) and remind him to always to put his business in there. I still give him a tr…	N/A
Preschooler	406	2018-07-27	N/A	N/A	Any idea would be if he goes on the floor or anywhere besides the potty, make him clean it up (obviously you are going to have to thoroughly clean it). Tell him it's his responsibility to clean up after himself. I think after a few times of doing this he will decide going on the potty is easier. Good Luck!!
Preschooler	407	2018-07-18	how do i make my girl people friendly? she is not interested in mingling with others	my daughter is 4.5 years now. she speaks to me and my husband about everything, but not with others. she feels shy and nervous. At school, she talks with a few of her friends. we take her to public and for functions whenever possible. but she maintains this character.	N/A
Preschooler	407	2018-07-19	N/A	N/A	I was this same way as a child. There really isn't a 'fix'. Unless there is an underlying social problem (Autistic or under-socialized as a baby) it's a personality trait. My advice would be to allow her to socialize her way for now, make sure she's not being bullied at school, and allow her to come out in her own time. Keep including her, maybe try talking in a group with her (Whether they are a…
Preschooler	407	2018-07-19	N/A	N/A	Thank you for your reply! she is a normal baby without any physical illness. As you said, it would be a personality trait.
Preschooler	408	2018-07-17	my 4yr daughter was successfuly completed play group after upper nursery she refused to go school	she attaining upper nursery 2months after that she do not want to go school any more doctor advised she has no physical problem why should we do for her schooling	N/A
Preschooler	408	2018-07-17	N/A	N/A	If you're a stay at home mom, I'd give her a break. Even adults get breaks from college semesters... After all, it's not a race to see how many facts we can cram into their heads. It's about teaching them to love learning and growing. If you work, have you tried a daycare where it's mostly playing? I get the learning ones are the best, but some kids just need a break.
Preschooler	409	2018-07-12	My 3-year old will NOT poop on the potty (will pee) - Tried EVERYTHING - he refuses to sit on potty!	We have given rewards, toys, food, showed him the poop being flushed in toilet, he pitches a FIT, refuses to sit on potty altogether. He tee tee's fine and goes by himself. it's the poop that's a problem. We have a small potty, normal sized and a kids top for the normal sized one (with handles) ANY SUGGESTIONS??? I promise i've read everything and nothing we have tried works.	N/A
Preschooler	409	2018-07-12	N/A	N/A	Hi! My son was completely resistant to potty training so I always encouraged since 3 but never forced. One day (3 years 9 mo) it was like a light bulb went off and he started using the potty. Only a few accidents and was trained within a week (poop too!) When he is ready he will do it. Give yourself a break and him more time and just keep encouraging him and when he does it gives him lots of prai…
Preschooler	409	2018-07-13	N/A	N/A	I was in the same boat! He is supposed to start preschool in the fall and he needed to be potty trained to go. If he does pee in the potty you might be okay because if he is going to school in the fall it is unlikely he will poop at school (at least at first). He will see the other kids and learn a lot from them!
Preschooler	409	2018-07-12	N/A	N/A	THANK YOU! My slight problem is he must be completely potty trained by fall!! I HOPE he gets it together by then :)
Preschooler	410	2018-06-30	Do toddler/preschooler's personality change as they grow?	I have a 2 year old son. He is a smart kid for his age (imo) and meeting all the development milestones on time. However, I've noticed that he is always scared to try anything new. From crawling in a tunnel to getting in the pool, trying a new toy, I have to always push him to try new things. He's been going to gymboree and playdates since he was 4 months old but still doesn't like being around a…	N/A
Preschooler	410	2018-07-01	N/A	N/A	His personality may change. I have seen children who were "shy" suddenly become quite out-going by age 3 or 4-something. Be careful to keep encouraging him to play with other children, arrange play-dates, and don't let him hear you call him "shy" or anything. Tell him he plays well with other children when you do see him interact with other children in some way. If by age3 or 4 he never plays wit…
Preschooler	410	2018-06-30	N/A	N/A	I have 6 kids, prego with #7, and have been a SAHM for nearly 14 yrs. I also have 13 nieces and nephews. I was wondering how much time your son spends away from you. I have a nephew that was like your son when he was that age. He spent everyday with his mom and was VERY intelligent. He understood words, but barely spoke. He was capable of being involved physically, but didn't always participate. …
Preschooler	410	2018-06-30	N/A	N/A	Thanks for your response! I'm a SAHM as well so he spends every day with me. I have my parents around so he does spend some time away from me but I see your point about being too dependent. He is going to start school starting this September and summer camp in July. As much as I'm anxious about the camp and how he's going to respond, I hope it helps him learn to be more independent...
Preschooler	411	2018-06-25	can I stop using my baby monitor?	My son is 3 now and most nights he sleep all night with no problem, we still use our monitor with him however because he sometimes still wakes up screaming or yelling for daddy (sometimes just to show him something on his toys and sometimes because he had a nightmare). He wont come to our room at night because he would have to go through the dark living room and laundry room, and his sister still…	N/A
Preschooler	411	2018-06-25	N/A	N/A	Idk that's a hard call. I mean I'd say yes take it away, but at the same time you don't want to traumatize him if it's night terrors. I'd keep a night light on and try it one night just to see what happens and what he does and says the next day. You're his momma and momma knows best!
Preschooler	412	2018-06-24	Labia adheasion pulled apart	Today at my daughters 2 year old well check up the Dr. noticed her labia fused together which was fused since birth and then pulled it apart (DD cried her eyes out as I inside was helpless). Dr said it was all good after. We got home and now my daughter won't pee and has been crying all afternoon. Can anyone help me with how to treat her and if this is normal symptoms afterwords? I have had her i…	N/A
Preschooler	412	2018-06-26	N/A	N/A	Just keep Vaseline, Neosporin, or something similar on it. It will be sore for a while because it's in a tender spot, but she will heal. I would only worry about it if it looks like it's getting more swollen and red. If she won't pee willingly, it might help to put her in the shower and let her stand in the warm water, it will help her pee more comfortably.
Preschooler	413	2018-06-20	Bad Behavior at preschool?	Hi everyone! So my almost 3 1/2 year old son is on to his third school since he was 3 months old. He was in a home daycare until 2 yo and then she asked us to leave because he was just "too hard to handle". Then we switched him to a structured preschool which he attended for over a year. There were lots of ups and down with bad behavior (lots of tantrums and not listening) he had gotten so much b…	N/A
Preschooler	413	2018-07-29	N/A	N/A	3 1/2 is a tough age for behavior, but probably even more so if he has been struggling all along. Sometimes these behaviors are typical, but not handled correctly by daycares, then they become actual problems. I think getting some outside help is a great start, especially with dad being gone. Someone more objective may be able to help you determine what is going on. Also look into if there are ot…
Preschooler	414	2018-06-17	My soon to be 4 year old grandson is pooping in his pants and has to be reminded to pee in potty.	My soon to be 4 year old grandson can hold his pee. He can Pee in the potty. But I have to remind him. He won't go on his own. Now after pooping once in the potty he now poops in his pull up all day long. The smell doesn't bother him but I know with school soon starting it will others. He can hold poop on trips all day. Just does this at our house and his home. Will not poop in the potty. It is f…	N/A
Preschooler	414	2018-06-20	N/A	N/A	I'm no doctor, but it sounds like it's something emotional/psychological rather than intellectual/physical. Did he experience any kind of change or surprise in his life lately that he may need help coping with? Regression is common in that situation. Reaffirming routines and perhaps even offering rewards for using the toilet might help in the short term, but I'd definitely consult his pediatricia…
Preschooler	414	2018-06-21	N/A	N/A	No. But they will be moving soon. H They tried no diaper. No underwear. Everything. Really at a loss here. Tried rewards. But I will give it a shot too. I hope his school will take him. He won't do it there. Took him out over weekend twice. Nothing in pants. Don't get it. Thanks though. Just don't get it.
Preschooler	415	2018-06-15	My preschooler needs larger diapers!!	My 4 year old son still has to wear a diaper to bed and nap. Our pediatrician is not concerned and states that he will eventually grow out of it, but it could be awhile. We have gotten to the point that diapers not longer fit him. I bought size 7 Pampers on Amazon, which is the largest I have found. He is a big boy and the pull ups don't fit him very well either. Does anyone have any ideas on som…	N/A
Preschooler	415	2018-06-15	N/A	N/A	Have you tried the manufacturer? I know that they have larger ones. My friend's disabled 12 year old is still in diapers.
Preschooler	416	2018-06-07	When did you let your child try sushi for the first time?	My toddler son just turned two years old and we feel it may be okay to let him try good quality sushi.	N/A
Preschooler	416	2018-06-07	N/A	N/A	I don't see anything wrong with eating sushi. As long as it's not raw, it should be fine. That's just like, "when did I let my child tried out steak?"
Big Kid	417	2018-10-25	what should my child call me and my wife?	howdy, im planning on having a baby with my wife Forest. problem is, since i am a girl too, i dont know what Maddie would call us! should she call me mom or should she call Forest mom? are there any unique mom names for lesbian relationships? and how do i tell Maddie she doesnt have a father? im so worried; thank you! --Goat Mama	N/A
Big Kid	417	2018-10-25	N/A	N/A	I think that she should call you both MOM... after all, you are her mom as much as your wife. How to tell her that she doesnt have a father? She will be used to haveing two moms. And when the time will be right, when she will start to ask about these things, you can tell her that not every family consists of a mother, father and kids. But to get things easier, you can teach her to add your names …
Big Kid	418	2018-10-24	How do I get my 8 year old son to stop peeing his pants?	My son will Lee his pants at school. I make him wear pull ups to school but when he comes home his whole shirt is soaked. I even send 2 pair of clothes and 2 pull ups and he don't even change his clothe. I have done everything to help him but he still does it. What can I do? HELP!!!!!!!!!!	N/A
Big Kid	418	2018-10-25	N/A	N/A	You might want to send him to behaviour specialist. I know first hand that these things dont go aways by themselves and they can get worse. Specialist will spend time with him and help him. They will also tell you if the problem is physical or psychic.
Big Kid	419	2018-10-04	My kindergartner is a bully! What can I do?	After hitting kids in preschool, and being a controlling mean brother to my 2yo I was expecting the problem to carry on to school. The first two weeks of school, he had 4 ok days and 5 bad behavior days. He got two calls home, notes, and a request for a meeting with the teacher. He is "on the radar" after mouthing off to the vice principle for being told to follow direction. He pushes and hits ki…	N/A
Big Kid	419	2018-10-04	N/A	N/A	Are you no longer having issues at home with your 2 yo? You mentioned he was controlling and mean. Since you have tried numerous things to modify his behavior and it's not working, I suggest talking to his Dr. They can possibly recommend some kind of occupational therapy for this behavior. My son was in occupational therapy for food sensory issues but I know the facility works with kids with beha…
Big Kid	420	2018-09-30	My daughter refuses to eat meat. Any advice?	Is it really bad for her?	N/A
Big Kid	420	2018-09-30	N/A	N/A	ask a doctor?
Big Kid	420	2018-09-30	N/A	N/A	try to hide small pieces of meat in other food
Big Kid	420	2018-09-30	N/A	N/A	There are some meat substitutes that you can try: eggs, tofu, beans.
Big Kid	421	2018-09-28	How to discipline 11 yo girl?	My daughter doesn't help with anything around the house, even doesn't put her own closes into the wardrobe. Nothing helped!	N/A
Big Kid	421	2018-09-30	N/A	N/A	wait till she is 30 yo :)
Big Kid	421	2018-09-28	N/A	N/A	Carefully
Big Kid	421	2018-09-28	N/A	N/A	Just the age...
Big Kid	421	2018-09-28	N/A	N/A	Hard question, have same problems with my daughter.
Big Kid	421	2018-11-23	N/A	N/A	wow
Big Kid	422	2018-09-15	my daughter of 6yrs started bedwetting at 3.consulted doc.there is no health issue.what to do?	my daughter stopped wearing diapers at age of 1year.no bedwetting.but suddenly started at age of 3years. she is pampered child.very brilliant in studies,dance,excellent communication skill,large friends circle.	N/A
Big Kid	422	2018-09-18	N/A	N/A	A number of things can cause it. household stress can stress out a child more than you ever imagine. Whether it was spousal disagreements, or even finding out mommy is gonna have another baby, many things can cause bedwetting to start back up. only need to worry if it continues. then you might want to consult a child psychiatrist or therapist. Bed wetting can be signs of abuse, sexual or otherwis…
Big Kid	423	2018-09-05	My seven year old is not sleeping help.	my daughter is not sleeping I have new born at home a 7 week old but this is not effecting her she sleeps through the crying. She wont go to sleep at night until late she has room darkening curtains she has no tv just a radio that plays her CD. She's in her room for hours without going to sleep. she wont go to sleep until late and wake up 2 or 3 times at night. I know this because she steals my p…	N/A
Big Kid	423	2018-09-06	N/A	N/A	if she's stealing your phone she doesn't need a tv to keep her up. Maybe put a camera in her room like a baby monitor to see what she is doing instead of sleeping.
Big Kid	423	2018-09-05	N/A	N/A	My sister uses melatonin for her kids. They've always had trouble getting them to go to sleep and stay asleep and it was a Heaven sent. It's a natural sleep aide and you can get a low dosage.
Big Kid	423	2018-09-05	N/A	N/A	My sister uses melatonin for her kids. They've always had trouble getting them to go to sleep and stay asleep and it was a Heaven sent. It's a natural sleep aide and you can get a low dosage.
Big Kid	423	2018-09-05	N/A	N/A	The book "Healthy Sleep Habbits, Happy Child" is amazing. I have three kids and have used their tactics for each one. You can start as early as a newborn, and it even has tips that go up to adulthood.
Big Kid	424	2018-08-19	How can I keep my oldest from feeling left out?	I am 31 weeks with my second child. I have a 5 year old son who has had my attention since the day I learned I was pregnant with him. He knows that hes going to be a big brother, my boyfriend and I talk to him about it all the time. I don't want him to feel like mommy and daddy care about him less. How do I make him feel like hes still as important without over spoiling him?	N/A
Big Kid	424	2018-08-22	N/A	N/A	Make sure you spend some one and one time with him every day. Obviously baby is going to need a lot of your attention but since your son is a littler older you can involve him in 'helping with the baby' like handing you diapers or wipes, etc. Then have a fun activity to do with him when baby is sleeping. He will be okay!!! :) :)
Big Kid	425	2018-08-16	My 6-year-old is having trouble sleeping in her own bed after her mother died. Help!	I have searched all over this community (and all over the Internet really) but can't seem to find a satisfactory solution to my problem. My wife passed away in January (coming up on 7 months ago) and it has been difficult on both me and my daughter. Because of the emotional difficulties my daughter has faced due to her mother's passing, I have allowed her to sleep in my bed with me as a kind of b…	N/A
Big Kid	425	2018-08-17	N/A	N/A	I don't believe she is manipulating you. It's only been 7 months. Let her sleep with you. Honestly if it were me I would let her sleep with me until she wanted to stop. Loosing a parent is very traumatic for a young kid. Good Luck!! You're doing a great job dad!! :)
Big Kid	426	2018-08-15	Post Sleepover Dilemma	I need some advice from other moms regarding something my 5 yo told me after her first sleepover. I have been pretty protective of her as she is my oldest and I have excessive worry issues like any mom. Anyway, my 5 yo wanted to sleepover at her friend's house, who happens to live across the street. They are a nice family though quiet and mostly keep to themselves. I hesitated to let her go but t…	N/A
Big Kid	426	2018-08-15	N/A	N/A	Hi - First don't freak out (haha I am like you I am an excessive worrier esp when it comes to my kids!). I would simply go over to your neighbor's house or call whatever you feel comfortable with and just ask them. Don't accuse of anything but just say something like my daughter said she slept in your bed last night? Did she seem scared last night or do you guys normally co-sleep? You can frame i…
Big Kid	427	2018-08-08	how much should I pay grandma to watch my school age kids (2- a 7 yr old & 5 yr old)	I provide all of the meals, all of the transportation to and from school. I pay for all of the bills. (electric, gas, heat, cable tv) she is also watching others in our home but I do not receive any of the dollars to help cover costs for meals, electricity, heat etc.. my 7 year old will only be home for about an hour before one of us get home (if even that) and then my 5 year old is only home dur…	N/A
Big Kid	427	2018-08-23	N/A	N/A	I wouldn't be paying her anything, especially if she is watching others in your home and you see none of that money to cover costs. I understand where you come from, but looking at the big picture I wouldn't pay towards that.
Big Kid	428	2018-07-18	My 5 and 1/2 year old is acting out hitting me kicking me throwing things . I have a 18 month also .	Is the normal ?	N/A
Big Kid	428	2018-07-18	N/A	N/A	About 5 and about 2 years old are the prime tantrum stages. They're both at stages where they're trying to show they are independent of mom. It is normal, but you need to know that if you let him kick, hit and throw things at you then the behavior will continue. If you want a kind child, now is the time to teach them. One of my kids did best if I put them in bed with no toys or books every time t…
Big Kid	429	2018-07-06	Adult Supervision-whats a good age to let go?	We've got friends with a son weeks older than our adopted son who is 9 and a daughter 11.They ask our son to 6 Flags/Hurrican Harbor all the time as they have passes. They are extremely overweight-can't ride the rides with their kids-so they let their kids to stand in line by themselves and they wait at the exit for them. They have on at least 1 occasion had to search the park for their son as th…	N/A
Big Kid	429	2018-07-06	N/A	N/A	My kids are younger but my nephew just turned 10 and I know his parents would not allow him to be by himself at an amusement park. He does go a few houses down to friends houses but I think that is the extent. I don't think you are overreacting at all. I feel like an adult should be with them at all times at an amusement park (waiting in line with the kids). Don't give in to something that doesn'…
Big Kid	429	2018-07-06	N/A	N/A	I really appreciate the support! They take other people's kids with them all the time and they've tried to convince me that it's just me being overbearing and controlling. I just don't feel right knowing they are all alone-even if its just a line to the coaster, riding it and then getting off. And at the water park they just sit in one spot (or float the lazy river) and then ask the kids to check…
Big Kid	430	2018-06-29	How do I build a better relationship with my stepdaughter?	My husband has an 8 year old daughter from a previous marriage. she is mean and rude to her little brother (our son) when she comes over and wakes us up crying about stupid things like her movie being over, mind you she knows how to change the movies out. She is overly clingy with her dad and gets an attitude from hell whenever he talks to anyone besides her. She doesn't listen when she's told to…	N/A
Big Kid	430	2018-06-30	N/A	N/A	**not with him (sorry typo!)
Big Kid	430	2018-06-30	N/A	N/A	**not with him (sorry typo!)
Big Kid	430	2018-06-30	N/A	N/A	It kinda sounds like she is really missing her dad when she is not with me. How often does she come over and are your husband and his ex-wife cordial with each other? Reason I ask is if they don't get along you don't know what the ex-wife is saying to her daughter that could be effecting her behavior. Also, your husband does need to step in and discipline if she is treating her brother badly bc t…
Big Kid	431	2018-06-28	Night time schedule for three boys?	We have twins (age 3.5) and a 6 year old - all boys - and are having a REALLY hard time figuring out how to get the kids to sleep by a reasonable hour. The twins (both still nap 1-3) share a room (but nap separately), and the older boy has his own. Bedtime has been 8 pm for them all for several months, but they get SO wound up when they're together, so we've just tried staggering (the slowest to …	N/A
Big Kid	431	2018-06-28	N/A	N/A	I ended up just making sure that it was completely dark in the rooms where are kids sleep. We feed the baby and put him to bed, then we do a scripture study, read a story, sing a song or two, say prayers and stick the other three in their beds. My 8 and 7 year olds are pretty good at going to bed, but the 5 year old is absolutely not. I just have to make sure that she has everything she needs in …
Big Kid	432	2018-06-24	Dark hair growing around 6-year-old girl's anus?	We just discovered dark hairs growing around my 6-year-old little girl's anus. She has no pubic hair in front, no breast buds, and no underarm hair. We eat organic (no hormones/antibiotics in meats) and don't drink cow's milk. I am so worried and it looks like we will be making an appointment with an endocrinologist. I know this is so random and weird....has anyone else dealt with this? I am just…	N/A
Big Kid	432	2018-11-03	N/A	N/A	I believe it's "Hirsutism." My 8 year old daughter has very hairy arms and legs and has developed hair on the upper lip and between the eyebrows. Tonight she was lamenting about having a really itchy bottom even though she kept cleaning it with wipes to make sure that wasn't the issue. I asked her if she had noticed any hair growing down there and she said no, so I asked permission to look to fig…
Big Kid	432	2018-10-16	N/A	N/A	I just discovered the same with my 6 y o girl. Making spot! She also has body odor for a few years but the said they could t find anything wrong.
Big Kid	432	2018-06-25	N/A	N/A	My brother was 4/5 years old when he started to grow dark pubic hair (he was a blonde and had no hair anywhere else besides a full head of curly blonde hair and of course the dark pubic hair) and I remember how shocked my parents were. But it was absolutely nothing and had no known cause. He's 18 now and still has absolutely no issues with anything.
Big Kid	433	2018-06-10	Autistic tendencies? Pragmatic Language Impairment or Broad Autistic Phenotype	Hey so I've been looking at my developmental history and it seems like I had some traits of autism when I was a baby/toddler and this may be the reason for some of the perceived social difficulties Im having now. I'm trying to get insight into exactly what was/is going on with me. I have some reports about my developmental history that might have some clues: -was diagnosed with a speech/language …	N/A
Big Kid	433	2018-06-11	N/A	N/A	It's possible. Have you seen someone that specializes in Autism, PDD and other similar things? Most adults that are high functioning autistic have learned a lot on how to deal with it on their own. I have 4 nieces and nephews that were diagnosed late with Asbergers... One is a history major in College with a very good memory. One is a florist with very creative ideas that keep their shop in busin…
Children's Health	434	2016-11-27	Weird rash on 3 month old.	I started seeing these little bumbs on my babys skin about a week ago. It looks like dry patches, he has some on his bottom as well. Im a first time mom and all these things scare me! Could it be eczema? I would appreciate any feedback from other mommys	N/A
Children's Health	434	2016-11-28	N/A	N/A	Hi! i think it may be eczema. My daughter has this also. It can be brought on by simple weather change or getting overheated. Maybe try some Aveeno eczema therapy lotion, also some Aveeno baby body wash. I put lotion on her twice a day after a flair up and it seems to work.
Big Kid	435	2016-11-22	My seven year old won't do anything else but be on his ipad	I have a 7 year old boy names Jarvin. He tends to get home from school and go directly to his ipad. I take his ipad away for dinner, during dinner he does not make a sound. He is very quite and does not eat well. That sums up his day everyday, except Sundays, and days when we have events to attend. He used to be in a little kid baseball team, but he stopped going because his best friend moved awa…	N/A
Big Kid	435	2016-11-24	N/A	N/A	I wouldn't push the baseball. Find out various extra-curricular activities he can try and present him with choices. For example swimming lessons, learning a musical instrument, art classes. See what he thinks sounds fun, let him have a choice. You have to be strong and set limits with the ipad and T.V if it's getting out-of-hand. Keep trying to have conversations with him during dinner. Keep tryi…
Big Kid	436	2016-11-22	7 Year old doesn't want to be in this world.	My 7 year old goes to time-out a lot. We don't make a huge deal out of it, we just send him to his room and when he's done we move on. Lately he's been making strange comments like "I'm just a bad kid...I hate myself...When I get sent to time out I feel so stupid...". Last week he came out of time-out when his time was up and he said something like, "I just don't want to be in this world". He sho…	N/A
Big Kid	436	2016-11-24	N/A	N/A	Yes, follow your instincts. A child saying, "I hate myself" needs some help. Talk to his Pediatrician for sure. Childhood depression can start earlier than you think, and the child can hide it well, seeming happy-go-lucky on the outside. Maybe he's testing the waters making these statements, and if you choose to ignore it, he may stop telling you how he really feels. He may also be just fine, but…
Big Kid	436	2016-11-22	N/A	N/A	I have a seven year old as well, he tends to get himself into time out often as well. He also has a younger brother and it seems as though he feels like my younger child gets more attention. Even though my husband and I try our best to even things out though the younger one is only 3 and requires a little more attention in other words help. Though I see my child's actions of saying he hates his l…
Big Kid	437	2016-11-18	Should I explain private school?	My daughter is in second grade and we've never liked her school. This year a lot of the things have become more apparent, as this is the first standardized testing year, and she would complain that they were taking practice tests since the first week in place of music or art. Now they have art for one term and music for the second term. They also switched from 5 classrooms of 20-25 students per g…	N/A
Big Kid	437	2016-11-18	N/A	N/A	continued - Lilly will realize that she gets different days off than her old friends and that she doesn't waste an entire week with taking all day tests.
Preschooler	438	2016-11-29	My 3 year old is torturing our cat what can I do!?	So about 4 months ago we adopted our first cat Remy as a birthday gift for our daughter Jayden and this was the first time we brought a pet home. My daughter adores him and annoys him but with hugs and kisses which bothers me (since he can get annoyed) but I think is overall normal. My son on the other hand hits him, smothers him, and kicks him :( He is so mean to him and we don't understand why!…	N/A
Preschooler	438	2016-11-30	N/A	N/A	Try reading your question as an outsider. Pretend it's not your family in the question. The answer is obvious, no? To make a long story short, your family is not ready for a cat. You need to find a home for the cat where it will no longer be suffering abuse. And please stop spanking your son. Spanking him is not going to help his aggression; it will do the opposite. Try reading some books on othe…
Preschooler	439	2016-11-17	How do I stop my almost 4 year old from crying over everything?	We are taking care of our almost 4 year old nephew full time. for the past few months he has been literally crying over everything. For example, this morning we were getting ready for our day and I told him to put his shoes on. About 5 minutes later I noticed his shoes were on the wrong feet, so in a normal voice I asked him "are your feet comfortable?" he immediately started to cry and said yes.…	N/A
Preschooler	439	2016-11-18	N/A	N/A	Kids are pretty emotional at 4. My son is 4 and if he is overly tired he cries a lot more than usual. You noted you are his aunt and taking care of him fulltime. If their is issues with his parents that could be triggering some of his meltdowns because inside he is upset. Keep working with him and let him know it is okay to cry but you are trying to help.
Preschooler	439	2016-11-18	N/A	N/A	Kids are pretty emotional at 4. My son is 4 and if he is overly tired he cries a lot more than usual. You noted you are his aunt and taking care of him fulltime. If their is issues with his parents that could be triggering some of his meltdowns because inside he is upset. Keep working with him and let him know it is okay to cry but you are trying to help.
Preschooler	440	2016-11-16	Vision Exam	So we had the 3 year old check up for my son and they did a vision check, which they said he failed and recommended an optometrist. We went just yesterday and the eye doctor said he needs glasses because he has nearsightedness. They explained that it's not that he can't see from far, he can see just not the details of let's say a tree (the details of the leafs) not even I can see that but other t…	N/A
Preschooler	440	2016-11-16	N/A	N/A	BUMP
Preschooler	441	2016-11-08	What should i do if my 4 yr old son actually believes that he can be a real tiger?	i feel that my 4 yr old son is "different" from other kids of his age. he is hiper-active. he always thinks that he is a tiger, and even sees imaginary stripes on his body, which he shows me too. i just have to pretend that i see the stripes too if i do not want him to get hiper- aggressive.	N/A
Preschooler	441	2016-11-08	N/A	N/A	Without more details, I suggest going to his Pediatrician with a list of concerns. Ask if he can be evaluated. Children at this age do have vivid imaginations, though, and boys can be very "hyper." If he eats sugar or foods with artificial colors / preservatives, you might try eliminating those for awhile to see if that helps with the hyperactivity. Also try to get him to have as early a bedtime …
Preschooler	441	2016-11-08	N/A	N/A	Thank you for the suggestion. i will try to reduce his sugar and chocolate (his favorite thing!) intake. my son normally sleeps around 8;30pm. should i make it even earlier?
Preschooler	441	2016-11-08	N/A	N/A	Thank you for the suggestion. i will try to reduce his sugar and chocolate (his favorite thing!) intake. my son normally sleeps around 8;30pm. should i make it even earlier?
Toddler	442	2016-11-29	Daddy's girl, pushes me away.	My 3 year old daughter has always been a daddy's girl ever since she was a baby. I guess I eventually thought this would calm down but it's not. I love that she loves him so much, but sometimes, a lot of times, she pushes me away and only wants him. This hurts so much. I feel like I'm doing it all wrong and I don't know what to do to help. Has anyone else gone through this? How do you deal with i…	N/A
Toddler	442	2016-11-30	N/A	N/A	Don't worry about it!! I know it's easier said than done and it hurts. My sister went through this...it is temporary and in a few months, they will change their preference. My daugther used to be mommy's girl but every since baby #2 came, it switched...as long as she is happy!!! you and your daughter will be close as she gets older..watch :)
Toddler	443	2016-11-22	2 Year Old Meal Time Ideas	We are in the midst of 2 year old meal time struggles. He's never been a great eater but now he throws a fit over everything I put him front of him. But my question is actually about more food ideas. What do you serve your kiddo for meals? I need new ideas. I don't want to buy a bunch of stuff that hubby and I don't want to eat because then if kiddo won't eat it, it goes to waste. So practical id…	N/A
Toddler	443	2016-11-22	N/A	N/A	There are books and recipes online where you can find ways to sneak in veggies into food and you can't tell! That way if you have a picky eater, you can sneak it in there and not have to worry about them not getting a good variety. Also the pediasure drinks are good supplements for them as well.
toddler	444	2016-11-21	Do I have a hyper Nanny? Will this effect my Child	(Note....I'm a dad not a mom....not that it matters and my little man is 18 months old) I work from home so I see everything that happens in my house I think I'm getting a little concerned now. It started about 8 months ago, when my son was a year old. On the weekends, I would wake up and put him in his highchair, give him a bottle and he would spend 30 minutes or so watching the wiggles, calmly.…	N/A
Toddler	444	2016-11-21	N/A	N/A	I don't think it will hurt his development, unless she doesn't put him down for a nap all day. What is concerning, though, is that she doesn't seem to listen to you or understand your wishes for your son at all. You have to decide if it's a big enough issue that you want to look for a new nanny. I also think it's weird that she asks your son for kisses. It sounds like she lacks boundaries. Talk t…
Toddler	445	2016-11-12	PLEASE HELP ME!!!!	My 2 year old had dark green/brown diarrhea with mucous for the past 2.5 days. BUT, the last bowel movement he had was yellow and kinda "chalky" in texture with a small amount of mucous. No bowel movements since this last one and it has been about 10 hours now. ANY HELP IS APPRECIATED!	N/A
Toddler	445	2016-11-12	N/A	N/A	I made the photo of the latest stool my profile pic!
Toddler	445	2016-11-12	N/A	N/A	I'm not sure how to post a photo of the latest stool.....??
Toddler	446	2016-11-11	Could it hurting my child psychologically by letting her cry herself to sleep?	For the past 2 week my now 18 month old has been refusing to sleep in her crib for both naps and at night. She also started doing this at my mother's who cares for her M-F. We have our routine which takes me about 30-45 minutes which includes bath, warm milk, book and rocking her to sleep. She has started to climb out of my arms when I start rocking her because she know what is to come. She will …	N/A
Toddler	446	2016-11-14	N/A	N/A	Will lower babies self esteem.
Toddler	446	2016-11-13	N/A	N/A	I would personally go in every 5 minutes, reassure her, maybe smooth her hair or pat her back but just don't pick her up, and gently tell her it's time for her to go to sleep. I think it would take a week or less before she's learned to go to sleep in her bed without much crying. I think it's better for the child if you periodically go in and reassure them rather than not going in. If she gets so…
Baby	447	2016-11-29	Baby clothes and sizes	Hi guys! So I'm 11 weeks into my first pregnancy and I'm looking at buying some gender neutral clothes. That got me wondering about when I actually find out the gender and start buying more clothes. My question is how many baby clothes do you need in each size?	N/A
Baby	447	2016-11-30	N/A	N/A	Yes agree with previous person... I knew the gender of my baby and was excited and went overboard on clothing and ended up giving a lot of it away still with the Tags on! Lol they grow out of newborn sizes so fast so best bet is to get only a few newborn but mainly 0-3 and 3-6
Baby	447	2016-11-30	N/A	N/A	Well baby's grow out of clothes quite quickly. Get a few newborn clothes just incase baby is quite small when he/she comes out. You dont want to get to many newborns as they will quickly move onto a bigger size. Get majority of 0-3 months, but mostly 3-6 months as they will be in these in no time. But its quite hard to gues this as each baby is different! Dont do what i did and buy so much clothe…
Baby	448	2016-11-29	How do I stop rocking baby to sleep for naps and nursing to sleep at bedtime?	We've let our EBF 6 month old form sleep habits that are proving difficult (seemingly impossible!) to break. He doesn't have much of a solid schedule. He goes to bed between 7-7:30 every night but wakes up anywhere between 4-7 each morning, making a set schedule thereafter difficult. If we try to get him to nap at specific times each day, he won't fall asleep if he isn't tired at that particular …	N/A
Baby	448	2016-11-29	N/A	N/A	I sleep trained my daughter at 5 months old. I hired a sleep consultant. Expensive but so worth it if you get a good one. I did gentle cry it out where I would lay her down at bed wide awake. Leave and if in 10 min she was still crying I would go in and comfort her without picking up or feeding for a minute or two then leave again and repeat process till she was asleep. I treated night wakings th…
Baby	449	2016-11-27	Husband thinks baby hates him and refuse to hold her	Everything was perfect for the first 4 weeks with our newborn. My husband was so great with her, helping around the house, taking her for an hour so I can do some things, or atleast take a shower. EVen through pregnancy he was amazing. He works away from home for 10 weeks at a time, and then home for 3 months, so it is really important to me that he bonds with his daughter (now one month), but 3 …	N/A
Baby	449	2016-11-28	N/A	N/A	Some men don't have the patience for babies & get easily overwhelmed. The fact that he is still upset that a baby was upset(which is normal for a baby), seems to be that he is either emotionally immature or a tad selfish. Advice: Ignore him back, take care of you and tend to your baby. The extra stress is not good for you or your baby, especially when you still have a newborn.
Baby	450	2016-11-25	Hello I am a mother of 2 amazing kids and I have always wanted a large family. I am looking to adopt	I am looking to adopt a baby and show it love and give it an amazing life. I have a really great career and I am currently in college again for another degree. I have a house that I own and my children are well taken care of. I am interested in adopting a baby. My email is Cynthia200919@hotmail.com. I am excited to hear from someone.	N/A
Baby	450	2016-11-25	N/A	N/A	Yes soliciting for babies online is illegal so please take the proper actions and go to a adoption agency. If your do well off etc then you shouldn't have a problem
Baby	450	2016-11-25	N/A	N/A	I am pretty sure there a legalities of this, checks are needing to be made :L not saying you are but you could be an child molester for all we know. you cant just put something like this post up on a site like this. it would have to be through a care agency xx
Baby	451	2016-11-23	has anyone switched similac soy isomil to enfamil?	wic only has contract with enfamil and i have been using similac not knowing this. has anyone switched similac to enfamil? and if so to which one?	N/A
Baby	451	2016-11-24	N/A	N/A	I had my daughter started out on similac as well but found she spit up a fair amount with it so I switched enfamil gentlease and was so much better for her and then when she got older I switched to the regular enfamil and she was just fine with it as well. Hope this helps :)
Baby	452	2016-11-22	How long does it take for a baby to wet his diaper?	I was wondering how long it took for a baby to wet his diaper	N/A
Baby	452	2016-11-22	N/A	N/A	Well guess it would depend on how often or how much milk the baby drinks? Usually after 2 hours maybe or a little more the baby should have a wet diaper....
Baby	453	2016-11-22	Little one waking up in the middle of the night for 3 weeks now, help! She is 9 months.	LO has been sleeping great but now she is going to bed at her normal time around 7 and waking herself up around midnight, sits up and cries until we go in to pick her up. This has been going on for about 3 weeks now. Should we let her cry it out or put her in bed with us? Suggestions appreciated.	N/A
Baby	453	2016-11-22	N/A	N/A	I would rule out anything like teething etc but also babies this age usually hit a sleep regression. It happens anywhere between 8-10 months old. Best thing to do is keep everything the same. If you start bringing her to bed with you she may start to expect that every night then you will be finding yourself having to break that (unless of course if you want to do sleep) what worked for me (may no…
Baby	454	2016-11-21	how can I help my almost 2 months old baby to sleep?	My baby has been fed with diluted formula, at first it helped him with his stomachal problems, but now he has trouble sleeping and seems almost insatiable. We don't know what to do to help him rest. I'll appreciate some advise. Thanks in advance.	N/A
Baby	454	2016-11-21	N/A	N/A	If he has had stomach problems before maybe look into seeing if he has reflux even if he's not spitting up it could be silent reflux?
Baby	455	2016-11-21	Dad question. 3 month y.o. son had cold and flu symptoms, now is barely eating	Our baby boy suffered from a cold and flu this past week, we took him to our ped and also to emergency room one night as we were worried about his hydration. He seems to be doing much better now with the exception of the fact that he has no interest in eating! It is about 7:45pm and I hes only eaten about 6 to 8 oz today and is not fussy for a bottle at all. And it is hard to feed him more than t…	N/A
Baby	455	2016-11-21	N/A	N/A	It very well could be just because he said getting over being sick. I know it's worrysom and hard to see your baby sick :( but if he's happy and still eating some he should be fine. It takes babies longer to get over a sickness then it would for us adults. Just keep offering a feed and let him take what he wants. Maybe just give him smaller amounts but more frequent? I'm sure he will bounce back …
Baby	456	2016-11-21	Can someone help me find someone willing to let me adopt their baby. H	I am a forty five year old married woman, who has Poly Cystic Ovarian Syndrome. I'm unable to have children, and that's all I can do is cry sometimes. When I see people who have children, or see someone on tv with a family with a child, it makes me jealous but I don't want to feel this way but unfortunately it is very hard to deal with. I have so much love to give a baby. Please please help me. T…	N/A
[truncated: 82 more rows]
