# Supplementary material for: Accuracy of online discussion forums on common childhood ailments
Source: J Med Libr Assoc. 2018 Oct 1;106(4):455–63. doi: 10.5195/jmla.2018.355 (PMC6148614; doi:10.5195/jmla.2018.355)
Supplement: Appendix B [file jmla-106-455-s002.xlsx]

## Sheet: 355-2922-1-SP.csv
Accuracy of online discussion forums on common childhood ailments
Alison Farrell
APPENDIX B
WhattoExpect.com data
Group	Question#	Date	Title	Question	Answer
Kids Health	1	2015-12-15	Circumcision wasn't completed- Help!	My son was born in April, and my husband and I decided that we wanted to get him circumcised. It's a personal choice, not medically necessary, we know. So when he was born they planned to perform the procedure while we were still in the hospital, and because he was only a couple days old, they would use a local anesthetic. My husband and parents had gone to get something to eat, and while they we…	N/A
Kids Health	1	2015-12-22	N/A	N/A	I've got no advice, just sympathy! Dear God! That's a nightmare! I'd be talking to a lawyer ASAP if you've got one.
Kids Health	1	2016-10-23	N/A	N/A	Not in the same boat but also need to get my baby circumcised. The hospital he was born in couldn't do it. I have been searching everywhere and no one will do it over 3weeks and under a year. I definitely do not want him put under. Finally I found one place in culver city, Ca. They are called gentle circumcision and the doctor does any age. This is all they do. I will be making an appointment nex…
Kids Health	2	2016-01-06	Cavities for 4 years old	My 4 years old DS have cavities. I haven’t noticed it till I have taken him to the kids dentist in Toronto. I was really shocked when Dr. Ken Wolch told my DS have cavities. Also he says there ain't anything to worry. Is it really necessary for the cavities to be filled? They are not bothering him at all, he will eventually lose all of these teeth. Would love to hear your thoughts. Thanks!!!	N/A
Kids Health	2	2016-07-01	N/A	N/A	Yes, they should be filled.
Kids Health	2	2016-10-20	N/A	N/A	If they are not filled they can get worse and need a root canal, extremely painful.
Kids Health	2	2016-10-20	N/A	N/A	Wow just saw how old this post is lol
Kids Health	3	2016-10-13	Help please :(	Help please ! My baby is 8 weeks old this coming Saturday .. And he constantly has problems with his bowls his grunts groans and screams for hours .. Once his been his a happy and content little boy! He goes a little over a few days ! And then eventually have to use a cotton bud to stimulate his Anus in order for him to go ALOT everywhere flys out it comes out soft and then runny and then like wa…	N/A
Kids Health	3	2016-10-18	N/A	N/A	If he's constipated I would use a teaspoon of prune juice in his bottle. If he has gas I used Mylicon drops for my LO and it worked great. Also, if he's on formula switch to a sensitive or extra sensitive version. If he is breastfeeding it could be he's allergic to something you've eaten. Also, check out this site for natural infant help. http://www.medicalnewstoday.com/articles/224213.php I woul…
Kids Health	4	2016-03-11	Constipation help	My almost 3 year old is having issues with constipation. Any suggestions that might help her??	N/A
Kids Health	4	2016-03-15	N/A	N/A	Talk to her dr about miralax, it's very safe and effective
Kids Health	4	2016-05-11	N/A	N/A	Miralax! Had to use it for our second daughter! Also try to get her to stay on the potty long enough to finish her business...or bananas and oatmeal for breakfast....warm water as soon as she gets up may help also!
Kids Health	4	2016-06-10	N/A	N/A	Apple juice, pear juice, or prune juice always works for my daughter.
Kids Health	4	2016-10-18	N/A	N/A	I gave my baby (7 months old) a teaspoon of prune juice in his bottle. 1 hour later he was good. No constipation!!! I asked my pediatrician and he suggested other tips for constipation...apple juice, light karo syrup, etc. I found that prune juice works the best.
Kids Health	5	2016-07-18	Very visible veins	My almost 3 year old has very visible veins on his forehead, temples and stomach. Anybody else's littles have very visible veins?	N/A
Kids Health	5	2016-07-18	N/A	N/A	my son has them on the top of his nose they say in time it will dissapear.
Kids Health	5	2016-09-20	N/A	N/A	My LO but so do I. We're pretty fair skinned.
Kids Health	5	2016-09-26	N/A	N/A	Better consult a doctor and seek advice.
Kids Health	6	2016-08-04	help my baby to sleep	I've tried everything I've heard but still she sleeps a little. Sleep late night and wake up early morning and during the day she never sleeps. she's only 14 m old. Is there any side effect or I've to consult with specialist?	N/A
Kids Health	6	2016-09-03	N/A	N/A	In the night some babies has bed wetting problems. First check that he is not getting rashes due to wetting. This makes a baby sleep disturbing. Use good nappies at night.
Kids Health	6	2016-09-16	N/A	N/A	Make daytime feeds social and lively, and night-time feeds quiet and calm (Simon et al 2010). ...Give your baby the chance to fall asleep on her own. …Set a short and simple bedtime routine from about three months . We provides dissertation help for the PhD. Degree students.
Kids Health	7	2016-08-30	Keeping a newborn healthy	I'm due with my first baby on November 5th. I'm really worried about keeping her healthy as she will be born during flu season. My husband and I both have large families who are all very excited to meet our baby and I know that everyone will want to hold her. I don't want to keep anyone from holding her but I also don't want to have people passing germs to my baby. Are there any ideas for how to …	N/A
Kids Health	7	2016-09-01	N/A	N/A	Congratulations! How exciting it is to anticipate the birth of your daughter! Meeting her for the first time and finally getting to hold her in your arms! It is very normal to be concerned about her being exposed to germs at such an early young age! Hand washing is the very best way to prevent germs from traveling from person to person. Also, hand sanitizers are a very convenient way to quickly r…
Kids Health	7	2016-09-02	N/A	N/A	Don't be too crazy on germ removal. Children's immunity is diminishing because they aren't exposed to enough germs nowadays. Obviously I don't mean hand her/him off to someone who is obviously sick/dirty etc but there's no need to be overly concerned. If someone has been outside with animals or is snuffling or coughing don't let them kiss or get overly close to the baby and have them wash hands b…
Kids Health	7	2016-09-15	N/A	N/A	Just keep in mind that all the healthy people who live today have been exposed to germs as newborns and infants. We need germs to build up the immune system. That said, if I were you, I would ask that they wash their hands with soap before holding your daughter. If you are absolutely sure you don't want anyone to hold her, just tell them so. I'm sure no one will be offended.
Kids Health	8	2016-07-05	Snacks	What can be some of the healthy snacks for baby of age 3 years	N/A
Kids Health	8	2016-07-11	N/A	N/A	My boys are 3 and 4 years old and a a typical snack for them is veggies and a few crackers with hummus or fruit and a couple slices of cheese. Sometimes we do fruit/veggie smoothies also.
Kids Health	8	2016-07-29	N/A	N/A	Fruits, shakes, vegies smoothies are some good option.
Kids Health	8	2016-08-04	N/A	N/A	fruits, potato fries, small orange, crackers, almonds, beans with olive oil
Kids Health	9	2016-05-31	Scared to death	kissed my baby this morning oh his forehead and cheeks.Afterward, I saw a cluster of bumps at the corner of my mouth, almost on the inside. No itching or anything, looked as if the bumps were now forming.I am really scared that it might be a cold sore and I'm afraid that I already got my baby sick. He is only 26 days old and I don't want to do anything to hurt him. He is my first baby.I do not ha…	N/A
Kids Health	9	2016-07-01	N/A	N/A	I passed on cold sore virus to my lo without knowing even when. He had one day a tiny red dot on his lip area. Nothing can be done about that. You did not touch his lips so hopefully he should not get it. I got my cold sores from my mom too
Kids Health	10	2016-02-08	Please help...	To start, I have a 3 month old baby girl and I noticed a bruise with like a squishy lump underneath it a few weeks ago. It's also very veiny. Of course, as a mom, I panicked and called her doctor and brought her in. He didn't really take it too seriously and kind of acted like I was dumb for coming in and said it was just a bruise and would go away eventually. Well a week passed and it looked lik…	N/A
Kids Health	10	2016-02-09	N/A	N/A	bump
Kids Health	10	2016-02-09	N/A	N/A	bump
Kids Health	10	2016-02-12	N/A	N/A	It could be a hemagioma. My little girl hSs what we think is one on her left side. It lent have the obvious veins but that could be because we didn't notice it until she was but 6 months. Like you I want concerned and took her to our doctor (we don't see paediatricians like you do in the USA) he wasn't concerned about it until he pushed it and it went in between her ribs. He still wasn't too conc…
Kids Health	11	2016-06-15	2 month old concerns	My baby girl is just about 2 months old now and I'm a little worried about her. I'm a first time mommy and might be freaking for no reason but never hurts to get opinions. My main concern is that she's dehydrated but the doc says she's well hydrated. She pees and poos regularly as far as I can tell. My other concern is that she has diarrhoea, but she doesn't have those kind of poos all the time, …	N/A
Kids Health	11	2016-06-18	N/A	N/A	If she is breastfed that is why she has looser stool, babies often have small stool after every feeding. Even if she is formula fed it is probably normal. You can gently feel the top of her head, if she is dehydrated she will have a sunken in soft spot or no tears when she cries. Of the increase in sleep is recent she may be gearing up for a growth spurt, or just consolidating her sleep. Up until…
Kids Health	12	2016-05-02	Chemicals on your lawn and kids health	Hey all! I am reaching out as Clean Air Lawn Care Miami is new to the area (opened late last summer), and with the pretty-much year round great weather in which to play outside, you probably don't want your kids to get sick from chemicals on the lawn. Clean Air Lawn Miami uses all organic treatments and solar-powered, quiet mowing. Mariana is the owner and a mom, too! You can call her at 305.318.…	N/A
Kids Health	12	2016-06-14	N/A	N/A	Organic doesn't mean safe.
Kids Health	13	2016-05-26	Baby name for my girl.	Need some unique baby names for my little princess.	N/A
Kids Health	13	2016-06-14	N/A	N/A	My daughter is Brenya.
Baby's First Year	14	2016-10-27	Post Your Feedback Here!	The Baby's First Year group is one of our first groups to pilot the new upgrades! We’ll be working on improving the experience in the coming weeks. Your feedback is important! Help us shape the new groups by posting your suggestions and concerns in this thread.We created the new upgrades based on your feedback, and will continue to make changes based on your suggestions! We created the new upgrad…	N/A
Baby's First Year	14	2016-10-29	N/A	N/A	I tried to edit/delete a post I wrote and when I clicked on the three dots my only options where to share or report. The avatars seem weird. I think everyone should have the same one until they decide to change it.
Baby's First Year	14	2016-10-29	N/A	N/A	Thank you for your feedback! Please provide some additional information for our development team to look into. Device Where are you accessing groups? (App, web landing page) Which groups is this happening in? Have you uninstalled-reinstalled the app?
Baby's First Year	14	2016-10-30	N/A	N/A	iPhone 7 Babies First Year App I have not uninstalled and reinstalled, just updated.
Baby's First Year	14	2016-11-03	N/A	N/A	Hi @pinksweets﻿, Are you still having this trouble? Could you please attempt to uninstall and reinstall the app? Please email communityadmin@whattoexpect.com for us to help you further. Thank you!
Baby's First Year	14	2016-11-04	N/A	N/A	web works well for me but the iOS app is having issues. not seeing my posts
Baby's First Year	14	2016-11-05	N/A	N/A	like
N/A	14	2016-11-11	N/A	N/A	[Using from WebBrowser on PC]_x000D_Features to add (like from the old format): See which threads were read. Filter to threads I've posted in. _x000D_I don't like that the words at the end of the line get a dash to complete them. It's a nice feature in general, but it seems to pollute the text and is very unfamiliar since most of what we read (web, email, books) are not like that.
N/A	14	2016-11-11	N/A	N/A	And it would be nice if the back button on the browser, would go back to the forum list after posting a reply on a thread. Currently, it goes back to the reply page, which yes, is officially the 'previous page' but not really the intention when navigating back. (using firefox browser from a windows pc)
Baby's First Year	15	2016-11-06	8 month old still sleeps so awful. I am near a break down!	My baby is 8 months old. From day one he has been the lightest sleeper and tosses and turns. He has never come close to sleeping through the night, I am lucky if he sleeps 2 hours without waking still to this day. In the beginning I was going back and forth from the bassinet to feed and rock him to sleep. I soon got so exhausted because of how often the wakings were and how long it took to get hi…	N/A
Baby's First Year	15	2016-11-06	N/A	N/A	Please don't feel alone. My 8 month old doesn't sleep more than 2 hrs before waking back up. I was joking with everyone saying it can only get better..... it it hasn't yet... lol. My husband works 3rd shift so I'm alone every night. The baby has a beautiful nursery yet all I was doing in there was using the changing table. It took me a while and some days it seemed like I was in her nursery most …
Baby's First Year	15	2016-11-06	N/A	N/A	More than anything I think it's reassuring to hear I am not crazy and the only one out there experiencing this. So many family/friends I talk to always seem to have very different experiences so it helps to know I am not alone! I know I will get through it but you know those days that are harder than others can really get to you! Here's to hoping we both will get through this phase!
Baby's First Year	15	2016-11-06	N/A	N/A	Sorry honestly I didn't read your entire post, but I can say there is a regression around 8-10 months. Having a solid daytime schedule is key. Babies that age should be on two naps, usually around 9 and 1 with bed around 6-7. If you share your daytime schedule we could help troubleshoot Smiley Happy
Baby's First Year	15	2016-11-06	N/A	N/A	Honestly I can't say I have been where you are because my guy is 7 months and has slept through the night since 3 months. However I will tell you that he gets a bath every single night to help settle him and then my husband or I dress him for bed and go into his room with his music on and a light picture on the ceiling (Walmart like $12) and and the lights are off and we feed him and he gets slee…
Baby's First Year	15	2016-11-06	N/A	N/A	I think you need a sleep overhaul. Make sure daytime schedule is solid. Should be two naps and bedtime generally around 7 or 8. Given he has slept with you basically since day one, I would not suggest putting him in the crib and letting him cry. Too severe. I would put him in the crib and stay in his room until he falls asleep. Gradually start moving yourself further away from the crib so you're …
Baby's First Year	15	2016-11-07	N/A	N/A	Read the fussy baby book by dr sears. &nbsp; You are not alone
Baby's First Year	15	2016-11-08	N/A	N/A	Like the other have said. I think it will be very helpful for you to have a schedule as structured as possible for your LO! I have such a fussy boy who is 3.5 months, but once we started a strictish schedule both day and night! When I was letting him dictate the schedule we were both miserable.. so I started watching and recording all of his cues during the day for hunger and tiredness and went f…
Baby's First Year	15	2016-11-09	N/A	N/A	My son hates his cot. I did exactly what you did put him in my bed the biggest mistake I ever did it. I had to go back to work and Co sleeping wasn't an option any more. I decided to trial him sleeping on his mattress on my floor. He falls asleep on my bed then I transfer him down. He naps for 1.5 hours a day after lunch then bath and bed around 6pm. Before I would be lucky if he napped for 30 mi…
Baby's First Year	15	2016-11-10	N/A	N/A	Your def not alone...as I sit up in my 10 month olds nursery as he just fell back asleep Smiley Happy he had a good 4 1/2 hr stretch tonight but usually he's up every 2-3hours after 8:30 pm. I've had my little guys on somewhat of a schedule and nightly routine since he was 2 or 3 months old and trust me, it's just harder for some babies to get the hang of sleeping for long stretches. I've tried a…
Baby's First Year	15	2016-11-10	N/A	N/A	I'm sorry I don't have advice but I want to say you're not alone. My 9 month old still doesn't sleep through the night and is in general a very high needs baby. I attribute my son's lack of sleep to his medication that he has to take daily. I've heard from other moms who's kids take the same medicine that it causes them to not sleep well. He also has epilepsy and his seizures are nocturnal and wa…
Baby's First Year	15	2016-11-10	N/A	N/A	Also my baby will not sleep in his crib he prefers the bed with us as well. So I feel your pain Smiley Sad
Baby's First Year	16	2016-11-09	How long did visitors have to wash their hands?	My LO is a month old and spent some time in the NICU for respiratory problems. But all is well and she is very healthy now. Long story short, I make all visitors wash their hands before touching my daughter. Our NICU doctor told us it'd be a good idea for visitors to wash hands since it's cold/flu season. &nbsp; But now that we are starting to venture out of the house more and all the holidays ar…	N/A
Baby's First Year	16	2016-11-09	N/A	N/A	I did it til my son had his first round of shots at two months. We were also coming out of flu season so I felt more comfortable. If I had a NICU grad in flu season, I'd still make them wash. Or at least purell!
Baby's First Year	16	2016-11-09	N/A	N/A	Pretty much the first three months in the newborn phase- especially if it included flu season.
Baby's First Year	16	2016-11-09	N/A	N/A	My LO is 3 months and I ask people to wash their hands. I probably will request it at thanksgiving also.
Baby's First Year	16	2016-11-10	N/A	N/A	Nope, never asked anyone to wash their hands before handling ours. Exposure to a little bit of germs is good for them and helps their immune systems develop.
Baby's First Year	16	2016-11-10	N/A	N/A	Mine is 4 months and everyone still washes their hands before holding him when they visit, I've never really had to ask though. I think it's probably a good thing to keep it up with cold and flu season though, better safe than sorry. 1 month is still very young
Baby's First Year	16	2016-11-11	N/A	N/A	My baby just turned 6 months old and I make anyone that wants to hold or even come near my baby wash their hands right in front of me at my house when they come over. I am a germaphobe and don't want to take any chances now that it is cold and flu season. Better safe than sorry.
Baby's First Year	16	2016-11-11	N/A	N/A	So am I but I haven't yet quite mastered how to ask people to wash their hands with offending them. Especially when they have had babies themselves!
Baby's First Year	16	2016-11-11	N/A	N/A	They should not be offended! Geeze. I always just said "would you guys just mind washing or purelling quick?" And if they questioned it just explain that her immune system is low and we're entering into flu season. I had purell stationed EVERYWHERE around my house so it took two secs to wash quick.
Baby's First Year	16	2016-11-11	N/A	N/A	I understand your dilemma. I am just really polite about it and ask nicely and explain that I have heard about way too many kids (and adults) getting sick from people just not washing their hands and I don't want to take any chances of him getting sick. I also make it easy for them and have the hand soap and towels all set to go right in my kitchen. They either agree to wash up first or they don'…
Baby's First Year	16	2016-11-11	N/A	N/A	I never did, but mine was full term and healthy. For a baby who spent time in NICU for respiratory problems I would ask her doctor for advice!
Baby's First Year	16	2016-11-12	N/A	N/A	I still ask and LO is almost 5 months. He was born at 34 weeks and spent 5 weeks in the nicu. I know people think I'm paranoid and that it bothers them when I ask but I couldn't care less. This is my little man and I'm going to protect him! I just call myself out so they don't have a chance to haha! I say " you have to wash your hands cause I'm still a paranoid ftm".
Baby's First Year	17	2016-11-06	Infant seat to convertible?	How old was your baby when you transitioned from the infant car seat to a convertible?	N/A
Baby's First Year	17	2016-11-06	N/A	N/A	6-7 months, although my kids are tall.
Baby's First Year	17	2016-11-06	N/A	N/A	We keep ours in the infant seat until they outgrow it because I like the convenience of being able put the carrier in a stroller to keep them asleep when we get somewhere.
Baby's First Year	17	2016-11-06	N/A	N/A	My older two were around 6 months, and my youngest was around 9 months. That's when they outgrew their infant seats in height
Baby's First Year	17	2016-11-06	N/A	N/A	6.5months. LO got too long for the infant seat
Baby's First Year	17	2016-11-07	N/A	N/A	We maxed out the height limit for our first son at 13 months. 2nd baby we might need to switch earlier because he hates the car seat.
Baby's First Year	17	2016-11-07	N/A	N/A	14 months in my car (he had not quite outgrown it then, but we were going on a long road trip and thought he would be more comfy in a bigger seat), although we used a convertible from the very beginning in my husband's car.
Baby's First Year	17	2016-11-07	N/A	N/A	7m he outgrew his infant seat
Baby's First Year	17	2016-11-09	N/A	N/A	Sorry for the question and jumping on your thread, but I notice you are all talking about height..I thought it was based on weight? I have the cybex Aton 2. Thanks!
Baby's First Year	17	2010-11-09	N/A	N/A	My son's infant seat weight limit is 35 pounds. The height limit is 30 inches. My LO is 9 months and weighs 21 pounds but is 30 inches long. So he has basically outgrown his infant seat by height. Whenever ONE of these limits is reached (height OR weight) the car seat has been outgrown.
Baby's First Year	17	2016-11-10	N/A	N/A	Oh thanks so much!!! I'll check the height limit!
Baby's First Year	17	2016-11-09	N/A	N/A	PP is correct, whichever limit is hit first is the one to go by. There is generally a weight limit, a length/height limit, and a limit based on how baby fits into seat (1 inch of car seat shell above the top of the head is common limit). Most babies hit height limit before weight limit, especially in seats with 30-40 lb limits.
Baby's First Year	18	2016-11-10	8wks vs 2months-Shots	Did you ladies take your babies to get their shots at 8weeks or did you wait until 2 months? Trying to figure out when i should go in, thankyou!	N/A
Baby's First Year	18	2016-11-10	N/A	N/A	My LO was 9 weeks ( so just two days past the 2 month mark)
Baby's First Year	18	2016-11-10	N/A	N/A	My doctor goes by month not week so my LO was born September 3rd so his 2mth shots had to be after November 3rd.
Baby's First Year	19	2016-11-08	Positive Results, Negative Reaction...	I don't post often and I don't want to add a lot of details, but today my SO and I were able to pick up the envelope with our baby's gender written inside of it at the doctor's office. We haven't opened the envelope yet... The results came back with our genetic testing results. Every test came back negative for any problems and our baby is healthy! &nbsp;We got into an argument today after he thr…	N/A
Baby's First Year	19	2016-11-08	N/A	N/A	I'm so sorry you are going through this. Finding out the gender of the baby is such a special and exciting time. It's your little human! I know it must be hurtful to you that he shows no interest in knowing the gender or having that special moment with you, as well as saying those hurtful things. You imagine things a certain way and hope they will go a certain way and it's hurtful when they don't…
Baby's First Year	19	2016-11-08	N/A	N/A	Thank you... Hugs to you also. XO
Baby's First Year	19	2016-11-09	N/A	N/A	Congratulations on a healthy baby who just loves the sound of your heart beat and voice already! This baby is excited to meet mommy and NO ONE should take away your growing love and excitement! Go drive to your favorite place/spot, listen to your favorite song and open that envelope with pure joy and excitement!!! It's his loss already. It's sad and I'm sure hurts but the bond you will have with …
Baby's First Year	19	2016-11-10	N/A	N/A	I remember when we found out I was pregnant. The exact expression on my SOs face. He was terrified. We were living in a dump with a psycho neighbor, he hated his job and hardly worked any hours, and I was barely making minimum wage working part time. Just when it seemed it couldn't get worse my SO lost his job. My fiance is a very kind loving man But all the stress of having this (unplanned) baby…
Baby's First Year	19	2016-11-10	N/A	N/A	I'm guessing he either spoke out of anger, or he may be having a moment of fear. As hurtful as his words were, and you have every right to be upset, I would hold off before looking at the results or getting too freaked out. He may just need time to get his head right. I would give him a day or two, hopefully he'll come around and be able to share his interest again.
Baby's First Year	19	2016-11-11	N/A	N/A	Any update? Been thinking of you. I hope you SO came around and realized how hurtful he was.
Baby's First Year	19	2016-11-11	N/A	N/A	Our baby is a girl, everybody! My SO wanted a girl really badly. He was going to be disappointed if she was a boy. He came around after 2 days and we decided to have a gender reveal box made for us by my mother. He is more laid back now!_x000D_&nbsp;_x000D_Thank you all for your kind words and good luck to you too!
Baby's First Year	19	2016-11-11	N/A	N/A	Yay! I'm so happy for you! That little girl is gonna have him wrapped around her finger the second he sees her Smiley Happy And that is such a sweet way to have the gender revealed! Congratulations!
Baby's First Year	20	2016-11-09	2 week old not sleeping, unless in moms arms..losing my mind..	So i am pretty sure this behavior is totally normal, but I feel like I am losing my mind. My LO wants to nurse and sleep in my arms. Anytime I nurse her and try to lay her in the crib once asleep, she wakes up and begins to scream until I pick her up. We have tried the crib in a swaddle, sleep sack, and just flat on her back. I have tried the swing with music, rocking, and me shushing and rocking…	N/A
Baby's First Year	20	2016-11-09	N/A	N/A	Bump....... I need an answer for this too!
Baby's First Year	20	2016-11-09	N/A	N/A	It really does get better with time. I was the same around this time and was exhausted. But then at around 12 weeks, it got easier and I could start putting baby down for a nap in her crib. Hang in there!
Baby's First Year	20	2016-11-09	N/A	N/A	This will get better with time. This is totally normal. Look up 4th trimester
Baby's First Year	20	2016-11-09	N/A	N/A	Heyy what time of day/ night does this happen she could have her nights and days mixed up my lil man had his nights and days mixed up for nearly a month... and just need to find were the perfer to sleep at certain parts of the day and night my lil man at nyt will now sleep in his cot but through the day he wontsleep in it he likes to sleep in his rocker or on the floor under his play gym so just …
Baby's First Year	20	2016-11-09	N/A	N/A	It wasn't until 9 weeks that I was able to put baby down for a nap by himself. First baby it was like 4-5 weeks. We used a rock n play sleeper for both. Swaddled, white noise and shushing. Good luck, hang in there!!
Baby's First Year	20	2016-11-09	N/A	N/A	Totally normal!! https://sarahockwell-smith.com/2012/11/04/the-fourth-trimester-aka-why-your-newborn-baby-is-only-hap…
Baby's First Year	20	2016-11-09	N/A	N/A	I have the same problem and she is 10 weeks now. I am just getting used to it and give her to my hubby when he gets home so I get some sleep.
Baby's First Year	20	2016-11-10	N/A	N/A	This completely normal behavior for your little. Remember she had 9 months of nothing but you. All she knows is you your smell the sound of your heart is extremely comforting in this giant new world. It may feel like you won't survive like this but it does get better and enjoy the snuggles taking in her tiny features because they grow faster than you can imagine. Hang in there momma you'll make i…
Baby's First Year	20	2016-11-10	N/A	N/A	Try a rock n play! that's the only way my baby slept the first 12 weeks
Baby's First Year	20	2016-11-11	N/A	N/A	Babywearing saved me! I use a boba wrap and she sleeps there for 2-3 hours while I wash the dishes, clean the house etc. Baby is now 4 weeks old
Baby's First Year	20	2016-11-12	N/A	N/A	Was the exact same when my baby was that age. But give it time. It does get better. My baby is 2 months now, and finally she will sleep on her own, since she was about 6 weeks or so. Now when she falls asleep, I can put her down and she doesn't wake up!
Baby's First Year	20	2016-11-12	N/A	N/A	agree with @MrsPago it got better for us around 10weeks. till then me and my husband took turns holding her at night so i could get some sleep. I would feed her, sleep two hours, pump and sleep two more hours. and my husband would do a bottle feed during that time. that way i could at least get one 4 sleep session. hang in there!
Baby's First Year	20	2016-11-16	N/A	N/A	Agreed, rock n play is the only thing that our daughter finally would sleep in without us holding her.
Baby's First Year	21	2016-11-08	For those with owlet	I cant seem to make my test red alarm go off. Im holding the main button on the bottom down for 15sec but nothing. Customer support told me to hold the top button down but there is no top button just the little owl...any help?	N/A
Baby's First Year	21	2016-11-08	N/A	N/A	Did you try doing it from your phone?
Baby's First Year	21	2016-11-10	N/A	N/A	Yes, but i can only hear the alert from ny phone...not the actual device to see if it works
Baby's First Year	21	2016-11-14	N/A	N/A	I would definitely email them again! These things are too expensive for them not to test correctly!!
Baby's First Year	22	2016-11-09	Flat head	I am freaking out right now. When we took LO to his 4 week check up I asked the dr. about when and how to do tummy time. she said not to do it until baby can hold up his head completely so we didnt. well we took him to his 8 week check up and she asked if we had been doing tummy time and obviously we weren't because she told us not to. she said he now has a flat spot on his head and to keep an ey…	N/A
Baby's First Year	22	2016-11-09	N/A	N/A	Don't beat yourself up!! Unfortunately, if it is severe, the chances of it fixing itself is low (I'm not a doctor/specialist however). I'm surprised your doctor told you no tummy time until they can independently lift their head..tummy time is what prompts head strength. You might not want to check into getting a new doctor, but that is totally just my opinion. My son had to have a helmet and the…
Baby's First Year	22	2016-11-09	N/A	N/A	Thanks for sharing your experience. based on the pic I posted does it look severe to you ? or similar to your LO? I feel so sick to my stomach!
Baby's First Year	22	2016-11-09	N/A	N/A	My son's head looked a lot worse! He had a moderate flattening. Best wishes
Baby's First Year	22	2016-11-09	N/A	N/A	It actually doesn't look that bad to me. I would not classify it as severe. I would definitely be looking into another doctor however. The tummy time thing makes no sense. You should start that from birth. My son has a flat spot on the back and flatness on his right side. Our issue was that he hated tummy time and he slept in a rock n play (I had no idea how bad those things were and I kick mysel…
Baby's First Year	22	2016-11-09	N/A	N/A	He's also still young and it's good you caught it early. Repositioning and tummy time are really effective at this age. I would say if it doesn't improve by 4 or 5 months, look into the helmet. I wouldn't even wait to see if it improves after he learns to sit up and stuff. That's my opinion. We didn't do the helmet but I've heard of a lot of success with them. I can attach some pictures of my son…
Baby's First Year	22	2016-11-09	N/A	N/A	Idk why it didn't attach the pictures. I'll try again.
Baby's First Year	22	2016-11-09	N/A	N/A	Thank you for your advice and sharing your pictures. I also used the rock and play and feel so guilty. I've scheduled another appointment to get a referral. this is something that will eat at me unail I get some definite answers. I am so sick to my stomach and am crying my eyes out right now. Now that your LO has hair it's not noticeable at all!
Baby's First Year	22	2016-11-09	N/A	N/A	Thank you. And you are so welcome. Try not to beat yourself up. It's good that you are being proactive about it. I wish I had pushed his doctor more. A lot of babies and parents are dealing with this. They are just simply not giving us enough information on it. I mentioned to his doctor at his two week appointment that he favored his right side and she said "so what, you're worried about a flat s…
Baby's First Year	22	2016-11-09	N/A	N/A	You honestly can't tell so good job! It's hard when they're finally sleeping and you don't wanna mess it up so I understand. I really hope I can fix it. I bought a baby wrap a floor seat and a pillow for flat heads. I'm gonna do everything on my power to make it right. I just have really bad anxiety as it is and I'm terrified to put him down now!
Baby's First Year	22	2016-11-09	N/A	N/A	I've heard from 3 of my son's specialists (pediatrician, neurologist, and physical therapist) that the main real concern for a flat head is cosmetic. If you're okay with the way your baby's head is shaped then there's usually not a medical need for a helmet.
Baby's First Year	22	2016-11-09	N/A	N/A	Oh wow I read all kinds of stuff that says it can make his face all misshapen and could cause problems with speech and stuff and it scared me
Baby's First Year	22	2016-11-09	N/A	N/A	I'm sure in very severe cases it can cause medical problems but for your LO it doesn't look like it's bad. So honestly you probably have nothing to worry about.
Baby's First Year	22	2016-11-09	N/A	N/A	My son has to have a Helmet and we Thought it was only for cosmetic reasons only, but that is not true. Flatting of the head can cause jaw alignment issues, vision issues, and it can make it difficult to wear a safety helmet when bike riding and playing sports!
Baby's First Year	22	2016-11-09	N/A	N/A	BabyMoon pillow! Same thing happened to us basically and it has really helped round out her head the last 4 weeks. She's 14wks now. We use it every time she is laying down for any longer period. Also I hold her upright as much as I can and tummy time galore!
Baby's First Year	22	2016-11-09	N/A	N/A	I just ordered one on amazon thank you! Do you have pictures of progress? if so would you mind sharing ?
Baby's First Year	22	2016-11-09	N/A	N/A	That's great! I hope it helps! I couldn't find a before pic that showed the flat spot well enough. But this is her now! Nice and round. This is after 5 weeks of the pillow, tummy time and holding her upright as much we can and will continue to do so. I think your baby's head will be just fine! It's early and you're being proactive. Take care mama!
Baby's First Year	22	2016-11-10	N/A	N/A	Omg she is so cute! Nice and round! I am literally afraid to put my son down at all so I've been holding him All day the last couple of days. how much time do you spend doing tummy time and do you have any suggestions to help him get used to it? my LO just cries and sucks on his hand and won't do anything productive. I try to get his attention to look up or to the side but he's always too upset t…
Baby's First Year	22	2016-11-09	N/A	N/A	Ps your baby has a cute little headSmiley Happy. It doesn't look too flat. That's about what hers looked like. It's early enough that it can be fixed!
Baby's First Year	22	2016-11-09	N/A	N/A	When i had my daughter 3yrs ago she had the same problem got a massive flat spot because i would try and sll she would do is scream the house down i was worried about ger flat head and that her de elopment would be pushed back to but tummy time isn't that important my daughter reached all he milestones intime if not before with out me doing tummy time.. and the flat shop came out when she started…
Baby's First Year	23	2016-11-09	Baby not sleeping at all! 8 wks. Growth spurt?	I didn't think the next growth spurt was until 3 months. My baby has not slept at all the past 15 hours. He also wants to nurse every hour. Wondering if anyone else has had this experience around this age? TIA!	N/A
Baby's First Year	23	2016-11-09	N/A	N/A	I could swear there was a mini one for us at 8 weeks too.
Baby's First Year	23	2016-11-10	N/A	N/A	At 8 weeks my daughter was only catnapping during the day (small naps of 20-40mins) but continued to sleep at night. It drove me crazy, but only lasted about a week. It coincided with the second wonder weeks leap.
Baby's First Year	23	2016-11-16	N/A	N/A	My daughter is 2 months and will not sleep at all at night and not really during the day either. My fiancé and I never get any sleep at night. We are always exhausted . I'm also 4 weeks pregnant which make me even more tired. I really hope that this passes.
Baby's First Year	23	2016-11-16	N/A	N/A	I remember this. There was a growth spurt at 8 weeks and then 12ish
Baby's First Year	23	2016-11-16	N/A	N/A	I've read that 6 weeks is the peak of fussiness, because of the growth spurt - but for us, it was in between 7 and 8 weeks. If your LO was born early, you need to account for that extra time for their biological age. I was induced a week before my due date for health reasons, and my LO has been about a week behind the norm for all of her growth spurts. Just roll with it mama. Every baby is differ…
Baby's First Year	24	2016-11-09	Baby hates bath time	My 10 week old hates bath time. Has hated it since he was born...like screams bloody murder the entire time. My first baby loved baths so I don't know what to do different. He's in a regular bathtub with an infant support thing like this.	N/A
Baby's First Year	24	2016-11-09	N/A	N/A	Keep doing it. It may just take a while.
Baby's First Year	24	2016-11-09	N/A	N/A	Oh the screaming though! lol that's ok I already warned the neighbors.
Baby's First Year	24	2016-11-09	N/A	N/A	Hang in there. My son hated bath until his 4 month mark. He cried as if he was being strangled everyday.
Baby's First Year	24	2016-11-09	N/A	N/A	We don't even bathe every day...like every other unless we go out to eat and it's too late for us to bathe him then the toddler.
Baby's First Year	24	2016-11-09	N/A	N/A	I just posted this in my board. My son hatessss bath time too and is almost 4 months. We tried a warm wet wash cloth covering his belly last time and that seemed to help! Hoping it's not a coincidence and going to try it again tonight.
Baby's First Year	24	2016-11-09	N/A	N/A	My LO hated her baths for the first few months, then we took it in turns to get into the bath with her. That worked and afternoon a few weeks we went back to putting her in on her own and she was fine.
Baby's First Year	24	2016-11-09	N/A	N/A	That's interesting...do you hold baby in the bath? They're so slippery!
Baby's First Year	24	2016-11-09	N/A	N/A	My LO hated bathtime for a good long while too. We sponge-bathed him 'til he was 3.5 months old. One day we tried bathtime again and he didn't hate it! Although onestly, as a ftm, I think part of the problem was that the water was too cold, because I'd been over-warned about scalding dangers, and I was so terrified of him drowning that I barely put any water in it. It wasn't until he was a few mo…
Baby's First Year	24	2016-11-09	N/A	N/A	I might resort to sponge bathing! I did see something on amazon that has the baby sitting up more in a pail looking thing. Wonder if that will keep the water warmer longer or its deep enough to where baby is covered in more water?
Baby's First Year	24	2016-11-09	N/A	N/A	My son hates them too so we only bathe him once a week. Finally at 14 weeks we had our first scream-free bath. For us it helps if someone takes a shower right before so the bathroom is nice and warm.
Baby's First Year	24	2016-11-10	N/A	N/A	My little one hated bath time till I got her something to play with and I was using johnsons baby soap and switched to aveeno for some reason and that completely stopped the fussing
Baby's First Year	25	2016-11-09	When will baby recognize me?	I pick him up (3 mo old) from daycare and he doesn't seem to know me...	N/A
Baby's First Year	25	2016-11-09	N/A	N/A	Does he cry? Do you ever feel your baby sigh, when you are holding him? That's the best when they're so little.
Baby's First Year	25	2016-11-09	N/A	N/A	No crying. Just doesn't really react.
Baby's First Year	25	2016-11-10	N/A	N/A	He's happy to see you. He's not going to put on a show for you. It takes time for the reactions to appear. If someone else is holding him, he might reach for you. When he's crawling, he'll crawl to you.
Baby's First Year	26	2012-03-08	How to stop nursing to sleep	DD won't fall asleep without nursing herself to sleep. Please let me know how to stop this habit of hers! Crying it out isn't an option for us. Any advice would be great! Thanks!!	N/A
Baby's First Year	26	2012-03-08	N/A	N/A	My ds likes to be nursed to sleep as well. What I try to do is comfort him as much a possible and walk around or rock him while playing lullabies and singing. At first it was a long fight but now it takes about 10 minutes before he is out. I'm really against the CIO method too so it was hard at frat cause he would cry the entire time I was trying to soothe.
Baby's First Year	26	2012-03-09	N/A	N/A	How long did you let LO cry?
Baby's First Year	26	2012-03-09	N/A	N/A	This may be getting off on a whole different subject, but his idea of letting any baby "cry it out" is, in my opinion, sending your baby the wrong message. Mommy and Daddy are suppose to be the ones you depend on, the ones who take care of you, the ones who comfort and protect you, Not the ones who ignore your cries and whose faces are nowhere to be found in the darkness. I have a 16 month old an…
Baby's First Year	26	2012-03-09	N/A	N/A	Well like I said I'm against the cry it out method too lol. I walk around with him and sing. At first he did cry even when I was holding him cause he wanted thr comfort of nursing but after probably 20 minutes he would start to relax and go to sleep. In no way do I let him just lay there and cry by himself
Baby's First Year	26	2012-03-09	N/A	N/A	I'm against crying it out as well. DD barely cries because I don't let her. And I will definately not let her cry alone in the dark. But in order for her to stop nursing to sleep, I wouldn't mind holding her while she's crying and rocking her to sleep
Baby's First Year	26	2012-03-10	N/A	N/A	Could you try a dummy??? I usually feed my little boy for a little bit to calm him down so he knows it's bed time then hold him with the dummy in for awhile until he is calm /settled then pop him down
Baby's First Year	26	2012-03-10	N/A	N/A	When I weaned my oldest from nursing to sleep DH had to put her to sleep. we were Co sleeping too, so I had to wait until she was asleep to come to bed. After 2 Weeks she didn't even try to nurse and I could put her to sleep again.
Baby's First Year	26	2012-03-10	N/A	N/A	When my ds was about four months I wanted to stop nursing to sleep too and he seemed ready to stop as I would nurse him for only a minute and he would be to sleep! So that indicated he liked the comfort or mama and sucking to fall asleep. DH and I created a routine at that time that involved a bottle of pumped milk, a pacifier, a diaper change, and a few books, a cuddle and soft music/nightlight …
Baby's First Year	26	2012-03-10	N/A	N/A	My LO will fall asleep if we put him in his carseat (with blankets under him) and cover it with a blanket and walk around bouncing him then I let him sleep for about 20 minutes so I know he's out then put him in his crib with his Sucky and he's out Smiley Happy
Baby's First Year	26	2012-03-11	N/A	N/A	Why do you want to stop nursing to sleep? Just curious. It is a perfectly healthy and natural way for babies to fall asleep. I always nurse my 8 month old DD to sleep. Works great for us.
Baby's First Year	26	2012-03-11	N/A	N/A	Oh, and how old is your LO?
Baby's First Year	26	2012-03-11	N/A	N/A	Still nursing my 11 month old to sleep at bedtime, but I don't stress about it because I know he can fall asleep without nursing as well. When he was a newborn until several months old, we hardly ever nursed to sleep - we followed eat, play, sleep. As he got older we started nursing to sleep for naps and bedtime because the timing of his feedings and naps worked out that way, an it worked well fo…
Baby's First Year	26	2012-03-11	N/A	N/A	Try the No Cry Sleep Solution book! Basically you remove nipple while baby is drowsy, if LO wants it back then give it back, then try removing when falling asleep, if LO wants it back then give it back, but eventually LO will be too tired to seek it out. Keep doing this process every time. May take some time, but LO will learn to drop it when done feeding rather than nurse to sleep. I nurse my 9 …
Baby's First Year	26	2012-03-12	N/A	N/A	Do u co sleep with ur baby? My dd used to nurse to sleep as well. At 11 months I started cutting down on nursing. At night we would lay in bed together, and she would watch me play with my phone until she fell asleep. After a week doing this she got used to no nursing to sleep and learned to sleep on her own. If she sleeps in crib I'm not sure cuz dd doesn't like sleeping alone.
Baby's First Year	26	2016-11-05	N/A	N/A	Hey, I know this is 4 years later but thank you so much for this advice. I was lying here with my 10 month old screaming in my ear because I'm trying to stop comfort feeding and I've tried everything and nothing worked. So after i read your post I just l started looking at memes, he started watching what i was doing, stopped crying and 5 minutes later he was asleep. I really appreciate the advice.
Baby's First Year	26	2016-11-07	N/A	N/A	So I have no idea if this will work but I'm in the middle of a VERY SLOW transition out of nursing to sleep. I bottle fed her breastmilk and when she's done (sometimes she stops before she's asleep) or when she falls asleep with the bottle in her mouth I start my countdown. I started at 100, and every night I count 5 less seconds and then put her down. Most of the time she's asleep when I put her…
Baby's First Year	26	2016-11-09	N/A	N/A	My pediatrician recommended I cluster feed in the evening to get away from feeding to sleep. He use to be fed to sleep (around 8pm) and wake an hour after going down and was only pleased if we picked him up and rocked him for like a half hour. Now I start cluster feeding around 5pm and do that for two hours. So now I do still have to rock him to sleep but since we began evening cluster feeding (@…
Baby's First Year	27	2016-11-09	Doterra oils / diffuser	Wondering if anyone has used (successfully) the doterra breathe oil diffused in baby's room? My LO is so congested (almost 7months). We've tried everything... I use the breathe in my room but wasn't sure for baby?	N/A
Baby's First Year	27	2016-11-09	N/A	N/A	I did! I'm not sure if it was that or the Vicks or the hylands congestion relief but something helped! :-) &nbsp; I run it pretty dilute in the nursery
Baby's First Year	27	2016-11-09	N/A	N/A	Thanks!!
Baby's First Year	27	2016-11-09	N/A	N/A	I did the Vicks plug in and it helped a lot! Actually bought one for my bedroom bc it worked so well Smiley Happy
Baby's First Year	28	2016-11-09	Supply dropping	Hello, I have been back at work for a month now and have been pumping at 7:30-8 on the way to work, 11:30, 2pm, 4:30pm on the way back and around 10pm. The last week I noticed my supply is dropping. I used to pump around 4-5oz each time and now I'm down to 3-4oz. I bf around 6:30pm and then twice st night. My lo is 16 weeks old. I just started fenugreek yesterday. I eat oatmeal every day. What el…	N/A
Baby's First Year	28	2016-11-09	N/A	N/A	Check all pump parts. May be time to replace membranes for better suction.
Baby's First Year	29	2016-11-09	Infant Flu Shot	Hello mamas! I just wanted some opinions from you all on the topic of getting your infant a flu shot. First, I breastfeed and we have been going strong for 8 months. At my LO's 6 months appointment the doctor suggested a flu shot. I get one every year and the doctor mentioned that some of the antibodies my body makes will pass to the baby through my milk. I'm just on the fence with adding another…	N/A
Baby's First Year	29	2016-11-09	N/A	N/A	I breastfeed too and my son is 10 months. I was on the fence, but I think I will give him the shot. We had a few days where he had a runny nose a few months ago, and I felt so bad for him. I'm pro vaccines though. So I decided to give it to him.
Baby's First Year	29	2016-11-09	N/A	N/A	My son got his first and will get his boooster next week. No side effects. He's in daycare so I'd like to do everything I can to protect him.
Baby's First Year	29	2016-11-09	N/A	N/A	It as many antibodies from vaccines pass through milk as you would think. We do the flu shots.
Baby's First Year	29	2016-11-09	N/A	N/A	I did it with both kids. FYI you need a flu shot and a booster the first time. Next year, LO will only need one shot (no booster). The flu can result in a hospital stay for babies, so it's worth it to me.
Baby's First Year	30	2016-11-09	What age did other LO stand without support?	My daughter will be 11 months old this month. She does great standing with support, can pull herself up holding onto something and can walk along the couch or with her stand up walker. However she can't stand herself up on her own without support (she needs to hold onto something like I said). Should she be standing now unassisted? should I worry?	N/A
Baby's First Year	30	2016-11-09	N/A	N/A	I think my son was around 7 months. All babies develop differently and at different rates
Baby's First Year	31	2016-11-09	Baby cups	Just curious...At what age do they start to understand to drink from a cup? I am practicing with my almost 6 month old with an oz of water but he hasn't quite grasped enough. Using this cup! TIA	N/A
Baby's First Year	31	2016-11-09	N/A	N/A	Mine did start drink from the 360 cup around 6 month old. If you are just putting 1 oz of water then I suggest filling up the whole cup. It makes it easier to get to the water (less tilting). My LO actually learned to use a 360 first before knowing how to use a straw cup.
Baby's First Year	31	2016-11-09	N/A	N/A	That makes so much more sense! Going to try and put more in next time!! Thank you!
Baby's First Year	32	2016-11-08	Solids question...	My LO will be 11M and still does purees with texture and will eat some table food bread and the little Gerber snacks but if the purée/ texture is to thick he throws up yes I know add liquid to thin but is that weird lol and he still mostly plays with his food and doesn't eat it. Am I the only one who seems like my little one will be eating purees till he's 21! Ugggh :/ lol	N/A
Baby's First Year	32	2016-11-09	N/A	N/A	He's still little. Don't lose heart. What your saying sounds normal, most babies play with food, they do eventually figure it out and get hungry enough to attempt to get most in their mouth. Keep giving him a variety and trying every day.
Baby's First Year	32	2016-11-09	N/A	N/A	Thanks!
Baby's First Year	33	2016-11-05	Underweight 5month old pls pls help	My little girls has just turned 5months old and hasn't even nearly doubled her birthweight, the 1st month she was very good with her formula feeds etc but from the 2nd month she's getting worse and worse she's hardly gaining weight, I started putting rice cereal in her bottle so it's not like she's not getting enough calories she must be according to how I'm calculating her feeds but she's failin…	N/A
Baby's First Year	33	2016-11-05	N/A	N/A	Btw sorry my little one weight just 10lbs and was 6.5lbs at birth so not gaining well at all Smiley Sad
Baby's First Year	33	2016-11-05	N/A	N/A	How many ounces and how often do you feed her? Could you increase this? Does she seem hungry?
Baby's First Year	33	2016-11-05	N/A	N/A	I'm giving her 3-4oz formula abt 4times a day but she isn't even having that she shakes her head in anger when I try to feed her
Baby's First Year	33	2016-11-06	N/A	N/A	Oh my! So tiny. Have you tried a different formula? Maybe one that tastes better or won't make her feel bad after eating. Maybe that's why she won't take it. She definitely needs more than 4 ounces. I'd start her on solids sooner than later. it's recommended by the pediatrician and she's old enough in my opinion. Good luck.
Baby's First Year	33	2016-11-06	N/A	N/A	12-16 oz a day is definitely not enough. Babies generally get around 25 oz a day and eat every 2-3 hours during the day (less at night because they are sleeping). &nbsp; Is she having stomach issues? You might need a special formula. &nbsp; I'm surprised your pediatrician isn't more concerned.
Baby's First Year	33	2016-11-06	N/A	N/A	I would definitely try a different formula of you can. Maybe the formula upsets her digestion or she dislikes the taste? I agree with the previous poster that 12-16 oz a day is not enough for proper weight gain at her age. Within a 24 hour period she should be getting around double that amt. You could try to feed her more often 3-4oz every 3 hours. I would potentially seek out a new pediatrician …
Baby's First Year	33	2016-11-06	N/A	N/A	Also I would introduce solids asap if you can. She may really like new foods and want to eat more often. You could try maybe some avocado, sweet potato, banana or pear...
Baby's First Year	33	2016-11-06	N/A	N/A	Rice cereal isn't good calories or a good thing in a bottle. I would try a different formula to get LO to eat more. Baby food doesn't have many calories since most of them are veggies and fruits. Formula will pack on the weight better.
Baby's First Year	33	2016-11-06	N/A	N/A	If your pediatrician is recommending starting solids, then why don't you? If she is under weight, and her pediatrician gave the ok on solids, go for it. She might just enjoy solids better, so she will eat more, and maybe that might help her gain weight? Every child is different, so it could just be that she's a skinny girl. My two boys are fairly different, my first born has always been in the 90…
Baby's First Year	33	2016-11-06	N/A	N/A	My little guy had difficulty gaining due to silent reflux. He would refuse to eat. Things that really helped us are switching to a hypoallergenic formula (Alimentum rtf), starting solids at 4 months ( he LOVES food and eating solids), and medication to help control his reflux. We also add flax oil or mct oil to his solids for an extra calorie/fat boost.
Baby's First Year	33	2016-11-07	N/A	N/A	At 5 months my daughter was just over 10 pounds. She was only 4.9 pounds at birth but baby doesn't need to have doubled birth weight by 5 months old. She never ate the amount of formula that most babies do. We started her on solids at 4 months because a good day was 16 ounces of formula. She is 100% healthy and just a small baby. She is 13 months now but at her 1 year appointment she was only 15 …
Baby's First Year	33	2016-11-08	N/A	N/A	Please start solids now... in Germany, all pediatricians recommend starting solids at 4 months. Since your baby is pretty much not eating, you have to do something. Please keep us updated.
Baby's First Year	33	2016-11-08	N/A	N/A	Hi everyone, Went back to my paed she's given me a diet plan for my daughter, it's consisting of 3 formula feeds which totals 12oz and 3 solid feeds of rice cereal. I asked if 12oz is enough milk for her and she said that rice cereal for babies is also milk fortified!! Is this true am I doing the right thing now??
Baby's First Year	33	2016-11-08	N/A	N/A	You seem to not trust your pediatrician for some reason. If you are not satisfied with the plan you have been given please seek a second opinion from a different pediatrician or a qualified infant dietitian. Every baby is different!
Baby's First Year	33	2016-11-09	N/A	N/A	definitely adding in the solids will help, and yes you will also be adding formula to the cereal when you make it. This will increase baby's overall volume for the day. Adding solids wa s a weight gain game changer for us.
Baby's First Year	34	2016-11-09	Tingling pain in breasts	My son is 3 weeks old. I am pumping/nursing. During and after pumping, my nipples are sore with sharp, tingling pain. If I sleep for more than 2.5 hours, my breasts get engorged and the same tingling sensation is felt in not only my nipples but also my breasts. Any ideas on why and how to resolve?	N/A
Baby's First Year	34	2016-11-09	N/A	N/A	Are you talking about your letdown?
Baby's First Year	34	2016-11-09	N/A	N/A	Sounds like let down to me. Mine feels like pins and needles too.
Baby's First Year	34	2016-11-09	N/A	N/A	That tingling feeling is normal! As far as nipple pain, I'd use some lanolin or other nipple cream.
Baby's First Year	34	2016-11-09	N/A	N/A	Totally sounds like letdown tingling. Becoming engorged after only a couple of hours is also totally normal. Your milk will level out soon.
Baby's First Year	34	2016-11-16	N/A	N/A	I have that too when my daughter but I think mine is different to yours because I'm pregnant and breastfeeding.
Baby's First Year	35	2016-11-08	Smoke from oven	I was cooking dinner tonight and my oven started slowly smoking. I didn't notice until the entire house was slightly smokey. I am freaking out that this has hurt my 2 month old. Have I hurt him? What should I do?!	N/A
Baby's First Year	35	2016-11-08	N/A	N/A	Whenever you think your baby or yourself may have been exposed to toxicity whether through ingestion, inhalation, or skin contact, call poison control.
Baby's First Year	35	2016-11-08	N/A	N/A	I would cal poison control and your pediatrician office.
Baby's First Year	35	2016-11-08	N/A	N/A	*call
Baby's First Year	35	2016-11-08	N/A	N/A	Call and check to reassure yourself, but I would be shocked if it did anything other than maybe make baby cough a bit.
Baby's First Year	35	2016-11-09	N/A	N/A	I called and the doctor said he should be fine. But he sounded like I was annoying him. I'm so frustrated. So now, I don't really believe him. Should I take him to the hospital? He seems fine this morning, but that doesn't necessarily mean that everything is peachy. I'm so worried
Baby's First Year	35	2016-11-09	N/A	N/A	No I would not take him to the hospital. Is he breathing ok? Is he coughing? I think you're overreacting here a little bit.
Baby's First Year	36	2016-11-09	What am I doing wrong?	My baby is 3 months old. And for 3 LONG months all she ever does is scream and cry. What am I doing wrong? I'm so miserable, I have little to no help. Everyone keeps saying 'it gets better after 3 months, just hang in there.' Well I don't want to hear that! Why in the world would a baby constantly cry for 3 months? What am I doing wrong? Am I not feeding her enough? Is there something wrong with …	N/A
Baby's First Year	36	2016-11-09	N/A	N/A	Aw you're not doing anything wrong! Some newborns are harder then others. I found out my baby was allergic to all dairy products so once I cut it out of my diet she was much happier! Just mentioning it bc I wish I'd known sooner. Good luck! Also, the sound of the blow dryer always calmed her down..you have to find the weird tricks to help them cope w life Smiley Happy
Baby's First Year	36	2016-11-09	N/A	N/A	That sounds like your LO could be colic. A few people who had colicky babies could not calm them. One person told me she would even turn up music cause she couldnt calm her baby. I was told it IS temporary. Do not blame yourself it is NOT your fault!! Im sorry you have to go through this alone! Have you tried giving her some formula? Or talk with your doctor of whats going on cause it could be so…
Baby's First Year	36	2016-11-09	N/A	N/A	Oh dear! I don't know exactly how you feel but I know what it's like to be miserable after having a baby. Are you sure she's not colicky?!? Also,I'm sure other people have told you this but a baby can really feel you're frustration, anger and sadness and it's so important to try and stay calm as that will help keep your LO calm. I know it's easier said than done. My son wasn't constantly crying l…
Baby's First Year	36	2016-11-09	N/A	N/A	My baby calmed down when we were outside. In the house, I would lay him on a blanket on the floor and let him do his own thing because he liked to stretch. Sometimes I would put a muslin blanket over him and pull it away like peek-a-boo, and he really loved that. Do you have money for food or can anyone send you some? Some grocery stores deliver. I had a rough time like this but not for a very lo…
Baby's First Year	36	2016-11-09	N/A	N/A	Is it possible she has a dairy allergy and your milk is making her belly upset?? Have you tried giving her formula in case your supply is not enough and she is truly hungry? It also sounds like you're struggling with PPD and should talk to your doctor. I'm so sorry mama. I hope things get better for you soon.
Baby's First Year	37	2016-11-08	Viral infection- rash	My baby has a rash all over his body. He doesn't have fever, and is not bothered by his rash. My doctor said he has a mild cold and it a viral infection. Smiley Sad she said to wait it out and it'll go away but it makes me sad. Any moms out there that experienced non-irritating rash on their lo's body?	N/A
Baby's First Year	37	2016-11-08	N/A	N/A	Yes my LO had a rash a month ago. I took him to the doctor and they said the same thing. It slowly started going away and was completely gone in a few days!
Baby's First Year	37	2016-11-09	N/A	N/A	Yes, my little girl had a viral rash about a month ago. It didn't bother her at all. The doctor also told me to wait it out and it was gone not long after. It took about 2 days to disappear.
Baby's First Year	38	2016-11-02	Convertible Car Seat Recommendations	FTM.. looking for some recommendations on convertible car seats.. With the holidays coming up I want to keep my eyes out for deals.. I will need 2 of them so I don't want them to be too pricey but def want them to be safe.. looking at graco size 4 me 65 or graco extend 2 fit, any thoughts? or recommend any others?	N/A
Baby's First Year	38	2016-11-02	N/A	N/A	Your best bet is to join car seat for the littles page on FB. They will want you to post the kind of car, stats on your littles (age, weight, height) and if there will be any other passengers in the car before giving recommendations.
Baby's First Year	38	2016-11-02	N/A	N/A	We like our Graco Size4Me 65! Easy to use and budget friendly! Plus, it looks super comfortable. Baby falls asleep nearly immediately every time!
Baby's First Year	38	2016-11-02	N/A	N/A	Agree about car seats for the littles on fb... just message them with your info. Also their website has comparisons, pros and cons. Also check lucies list for reviews. If you are looking to get a deal, check out amazon...if you do the prime free trial, you'll get the prime price and free shipping. And if you apply for the amazon card, you get $50 off additional. You don't have to use the card to …
Baby's First Year	38	2016-11-02	N/A	N/A	I have a Chicco NextFit. My son loves i and so do i! Perfect car seat but it's a bit pricey around $350 depending on which model you get
Baby's First Year	38	2016-11-02	N/A	N/A	I highly recommend the clek fllo, but two can be pricey.
Baby's First Year	38	2016-11-04	N/A	N/A	We have 2 graco 4evers
Baby's First Year	38	2016-11-09	N/A	N/A	I'm getting a Graco Extend2Fit! High rear-facing weight & height limits AND budget friendly at less than $200! Can't beat it.
Baby's First Year	38	2016-11-10	N/A	N/A	I have a graco contender 65 and little baby looks so comfy in it and falls asleep every time, only downfall on convertible car seats is going to grocery store and having to carry the little one along
Baby's First Year	38	2016-11-10	N/A	N/A	Love our Chicco Nextfit Zip as well! We also have the Britax Clicktight Boulevard which is super easy to install but our little man isn't as big of a fan - loves the Nextfit!
Baby's First Year	38	2016-11-11	N/A	N/A	We have a Chicco NextFit that we do not like and have had Graco Milestone and 4Ever which I like very much. If I were buying a new one now I would look at 4Ever, Extend2Fit, or the new extendable 4Ever that I heard was coming soon. If you need cheaper (for both seats or just for second one) the Graco Contender is a whole lot like the Size4Me but cheaper!
Baby's First Year	38	2016-11-13	N/A	N/A	I bought the Graco 4 Ever convertible car seat. I was able to get a really good deal on it at Costco. Compared to other brands and models, the Graco 4 Ever appeared better made all around.
Baby's First Year	39	2016-11-07	3 month old sleeping on side	Is this safe? he can roll belly to back and his arms aren't swaddled? shold I try to move him on his back?	N/A
Baby's First Year	39	2016-11-07	N/A	N/A	If they get themselves there it's safe
Baby's First Year	39	2016-11-07	N/A	N/A	Id definitely stop swaddling now, my daughter would only sleep on her side after a few months old. We just stopped swaddling, and she was capable of moving her head around by that point.
Baby's First Year	39	2016-11-09	N/A	N/A	Agree with prior posters. My son always slept on his side or stomach from as soon as he learned to roll over. He is 10 months and I can't recall the last time I saw him sleep on his back
Baby's First Year	40	2016-11-08	Last nap	When is your LO last nap before bed?	N/A
Baby's First Year	40	2016-11-08	N/A	N/A	I'm interested to know this as well. My twins are 8 weeks and at 12 weeks will be going to daycare. I'm wondering if I should tell them not to let the babies nap after a certain time.
Baby's First Year	40	2016-11-08	N/A	N/A	At that age, my son was taking a 30-45 minute cat nap around 430. Then went to bed at 7.
Baby's First Year	40	2016-11-08	N/A	N/A	How old is baby?
Baby's First Year	40	2016-11-09	N/A	N/A	She'll be 15 weeks tomorrow (Thursday)
Baby's First Year	41	2016-11-08	5 month old sleep regression??	My 5 and a half month old used to sleep 11-12 hours a night. The past couple of weeks he had been teething and had got his two bottom teeth, he hasn't been sleeping well so I assumed it was from teething. However his teeth are up now but he's still waking a couple times a night, could it be something else ? Is it a phase?	N/A
Baby's First Year	41	2016-11-08	N/A	N/A	It sounds like it's the four month regression
Baby's First Year	41	2016-11-08	N/A	N/A	They can get that late?
Baby's First Year	41	2016-11-08	N/A	N/A	You said it's been a few weeks. The four month regression can occur between 11-18 weeks
Baby's First Year	41	2016-11-09	N/A	N/A	True lol thanks
Baby's First Year	42	2016-11-06	F	I'm loosing my fricken mind. I can handle my baby screaming and crying and not sleeping through the day, but only if she sleeps through the night like she ALWAYS does. Today has been HORRIBLE. No sleep during the day, constantly wanting to be attached to me, constantly wanting to eat, screaming shrilly because I take two fricken seconds too long to feed her. Now, she usually goes down for bed at …	N/A
Baby's First Year	42	2016-11-06	N/A	N/A	How old?
Baby's First Year	42	2016-11-06	N/A	N/A	How old is she? How long is she awake before you try to put her down? Can you wear her to get a little bit of sleep? There was a time when that's the only way my son nap. Hang in there mama. It does get better I promise!!
Baby's First Year	42	2016-11-06	N/A	N/A	Always look at your baby with love. Don't worry if she's shrill crying because you take 'too long' for something. You are the best. You are meeting her needs. She is lucky and you have the grand prize. See if someone can take over for you a few hours whenever convenient, and give you some time to have a hot peaceful meal and a long shower and a quiet nap. I hired someone to come watch my baby a f…
Baby's First Year	42	2016-11-09	N/A	N/A	She's 3 months old. It hasn't gotten any better. Now I'm just alone and with no money to pay someone to watch her. I have no family other than my husband and mom. They both work 12 hour days. I'm breast feeding. I try everything to get her to sleep. Bouncing, rocking, using the swing, using the bouncer, putting her in her crib to cry it out, giving her a bath, feeding her, nothing is working. She…
Baby's First Year	43	2016-11-07	Graco dreamglider	So I'm looking at buying a Graco dreamglider in place of a bassinet. I have read amazing reviews about it online and have heard people I have met rave about it. &nbsp; My one concern: I haven't found any solutions for a mattress pad or anything like that. I'm worried that the baby will wet it during the night and then I won't have anything to replace it will to get them back to sleep. Or a kind o…	N/A
Baby's First Year	43	2016-11-08	N/A	N/A	I use something similar. I put a receiving blanket, in case my baby gets it wet but She hasn't wet it once and she is 3 months.
Baby's First Year	43	2016-11-09	N/A	N/A	Sorry no solution but my baby girl slept in this until she was 4 months and it was the best thing I ever bought! She never wet it, even though she had some diaper leaks and also I would only change her if she did number 2 at night so it was still okay. I loved this glider so much and I also had 0 issues shifting her to the crib when the time was right Smiley Happy
Baby's First Year	44	2016-11-07	Favorite mom bloggers that you follow?	I am always looking for new moms to follow on FB or instagram. Who do you love?	N/A
Baby's First Year	44	2016-11-07	N/A	N/A	Pb fingers. She's about exercise and being a mom and food! Love her!
Baby's First Year	44	2016-11-08	N/A	N/A	Jetsetmama!
Baby's First Year	45	2016-11-08	Night time feeding	My LO wakes up every 3 hours for a feeding during the night. He's 3 weeks old and formula fed. When he wakes up I change his diaper and he's wide awake, but as soon as he starts drinking his bottle he seems to fall asleep again. He usually only gets through half his bottle before falling asleep. I have tried waking him up but nothing seems To work. He usually drinks 3oz every 3 hours but at night…	N/A
Baby's First Year	45	2016-11-08	N/A	N/A	My LO is 3 weeks old and drinks 3oz (pumped breastmilk) every 3 hours as well through the day and night and always falls asleep about half way through his bottle regardless of what time it is, I stroke his cheek or tickle his little feet to wake him up. if all else fails... when I try to take the bottle out of his mouth or tug on it a bit, he'll wake right back up and start to drink again. Let me…
Baby's First Year	45	2016-11-08	N/A	N/A	After my son was 11 pounds, if it was less than 6 hours since my son ate, and if it was the first time he woke, I would try to soothe him back to sleep before feeding him. Your baby is still very small and is probably going through a growth spurt. I think after 6 weeks you might be able to find more patterns to work with. My son was asleep at 8, waking at 1 and 4 when he was 8 weeks old, and only…
Baby's First Year	46	2016-11-07	Strollers	What strollers do y'all have? I would like all-terrain (we are outdoors a lot in the spring and summer) but not huge for when I go shopping. I've looked at the city select (unsure about the tires, how well they'd do on gravel, dirt and grass) the baby jogger summit x3, and the bob revolution flex. Thanks!	N/A
Baby's First Year	46	2016-11-07	N/A	N/A	We got a mid-range umbrella stroller (think summer infant 3d-lite) for shopping and vacations and stuff. We have a BOB for trails. If your baby is coming soon or is less than 3 months old, you might consider getting a stroller frame for the infant car seat, like the snap-n-go. It's really a great option, lightweight and easy and has storage. It's a short lived solution, but the way I see it, I'd …
Baby's First Year	46	2016-11-07	N/A	N/A	We have the chicco bravo travel system but the stroller is terrible. He's 4 months old now and we'll be changing to a convertible car seat soon also.
Baby's First Year	46	2016-11-07	N/A	N/A	We have the city select and love it. It's definitely not a light weight stroller though... nor is it small! We liked that it could be made into a double (we only have the 1 but currently ttc #2... I've used it with my LO and my niece though). The wheels have been great on dirt, grass... don't have snow yet so we'll see how it does in that, but it's pretty heavy duty so I think it should be good!
Baby's First Year	46	2016-11-07	N/A	N/A	I was leaning more toward that one but my husband really likes the BOB. I'm trying to convince him! Smiley Happy I liked the fact that you can add a seat later too!
Baby's First Year	46	2016-11-07	N/A	N/A	We didn't look at the BOB but one thing that sold my husband on the city select was the height and adjustable handle - he's over 6ft and a lot of the strollers he found too short for him. It does go on sale quite often where you can get the second seat included, we got a good deal on ours, it was $260 off plus the extra seat included. I like all the different ways you can put the seat too... my L…
Baby's First Year	46	2016-11-07	N/A	N/A	That's awesome! Where did you buy yours?
Baby's First Year	46	2016-11-07	N/A	N/A	We bought it at a boutique children's furniture store
Baby's First Year	46	2016-11-08	N/A	N/A	I did a lot of research on strollers because we wanted an all terrain as well. We have two dogs and take them walking everywhere from dirt, grass and gravel. I originally wanted to get the City Mini but after reading that it can easily tip backwards I decided against it. We ended up buying the Chicco Activ3. It is a jogging stroller so a bit heavy and big but we love it! I take it shopping as wel…
Baby's First Year	46	2016-11-08	N/A	N/A	Definitely the BOB. I love mine. It's wonderful for all terrain purposes.
Baby's First Year	46	2016-11-08	N/A	N/A	Do you use it shopping? Just curious how well it would be in aisles. It doesn't seem that huge in the store (smaller than others) but I'm curious how well it is in aisles. (Clothing and shoe aisles)
Baby's First Year	46	2016-11-08	N/A	N/A	Yes, it works fine for shopping. I have even used our side by side double, which is much wider, for shopping without much trouble.
Baby's First Year	46	2016-11-08	N/A	N/A	We have the Eddie Bauer trail guide stroller. We purchased it at target. We love it! It has the one wheel in front which gives it a nice full range of motion. The tires are rubber and air up, so great for jogging. There's many awesome features about it. Here's the link to it on the target website. http://www.target.com/p/eddie-bauer-trailguide-jogger-travel-system-emerald/-/A-17208261?ref=tgt_adv…
Baby's First Year	47	2016-10-30	Gasy baby	My baby is almost 4 weeks old and seems to have an upset stomach. He moans and kind of squeals in his sleep and after eating while squirming. I burp him after and sometimes in the middle of every feeding. He usually spits up at least once after each time he eats. He is breast fed and eats every 2-3 hours. He never fusses unless he is hungry and now when he can't get rid of the gas. He still has a…	N/A
Baby's First Year	47	2016-11-01	N/A	N/A	That's Exactly how my LO was as a newborn ! He is now 5months , I used to think there was something bad and wrong with him but really it happens to a lot of newborns! He grunts and pushes when he was sleeping and I knew it was built up gas. I used to use gripe water but the only thing thAt worked for me was bicycle legs and pushy up legs to babies head it helped release gas ! It went away at arou…
Baby's First Year	47	2016-11-01	N/A	N/A	Sorry that your baby went through that, but it's reassuring mine isn't the only one! I sure will and I think I'm gonna give the gripe water too. Thank you so much!
Baby's First Year	47	2016-11-08	N/A	N/A	Both the exercises and gripe water seem to be helping a ton. Thank you!
Baby's First Year	47	2016-11-08	N/A	N/A	Second gripe water and exercises. Also look up infant abdominal massage. I do the massage and bicycle throughout the day now, I don't wait til there's a problem. And he loves it! Plus it's seemed to help tremendously. Also, consider if you are EBF you may have a milk imbalance as your supply is still trying to even out. If you look up oversupply you will learn about this and how it can contribute…
Baby's First Year	47	2016-11-08	N/A	N/A	Sorry, probiotics for baby (health food store)--make sure they are dairy free!
Baby's First Year	47	2016-11-01	N/A	N/A	My LO has been having such bad gas issues the past few days. Bicycling her legs has done nothing for her. I just went to Walmart and bought Mylicon Drops on the way to my pediatricians office. I have her some in the car when I nursed her just before going in. What an amazing difference. My baby who has been crying inconsolably for the last two days straight, just cooed through her doctor visit an…
Baby's First Year	47	2016-11-08	N/A	N/A	My baby have the same exact issue, please keep me updated on what helps yours
Baby's First Year	47	2016-11-08	N/A	N/A	Oval drops and colic-calm (it's in a white box with purple writing, I bought it at Shoppes DrugMart) both helped my son a lot!!!
Baby's First Year	47	2016-11-12	N/A	N/A	Just wanted to say thank you! I never thought that I could have an oversupply of milk. I looked into it and did some research and it sounded exactly what I had. Ive been block feeding and I've been feeding him in a more reclined position and it has helped so so much. He has barely cried at all since this and seems to be nursing a lot better too-not stopping to cough or arching back and crying. Gr…
Baby's First Year	47	2016-11-12	N/A	N/A	For me I think it really was an oversupply of milk or just the force of my milk. I looked into how to help these and I've been just feeding baby in one breast at a time-sometimes tw or three times in a row at one side until my breast went soft so that baby actually emptied it out-something I don't think he had been doing earlier. I didn't know this bht the milk at the end has particles in it that…
Baby's First Year	47	2016-11-15	N/A	N/A	I would talk to your doctor about checking your baby for a dairy allergy. It's really common, and it sounds like some of the symptoms. Gripe water was a waste of money for us. Gerber Colic Calm probiotics did seem to help though.
Baby's First Year	48	2016-11-08	What do you use for bath	Hey ladies so my little guy will be 3 months on the 13th and loves bath time we do one every other day but the thing I have just isn't working because he wiggles right out of it! So what are you all using for your little ones?!?	N/A
Baby's First Year	48	2016-11-08	N/A	N/A	We have always used and loved the Summer Infant Baby Bather with our kids. It's a mesh seat that goes in the regular bath tub.
Baby's First Year	48	2016-11-08	N/A	N/A	My son is a wriggler too!! Honestly, what works best for us is just taking a bath with him. I get in and get the water set and then we bathe together. He lays on my legs at an incline and loves it!! It's a fun bonding time! I understand that may not work for every bath time but it's the best for us. I also like the flower insert for the sink. You can get them online. It's like a mesh thing you ju…
Baby's First Year	48	2016-11-08	N/A	N/A	We had the whale gun. I think it's made by fisher price.
Baby's First Year	48	2016-11-08	N/A	N/A	I bathe my 8 month old in the sink for right now. He's about to outgrow it so the bath tub is next. Yes I do clean the sink before I put my child in it.
Baby's First Year	49	2014-01-29	Homemade formula from evaporated milk?	Just curious everyone's views... My SIL has raised 4 kids now on a homemade formula she got from her mom (my MIL). It's a 1:1 ratio of evaporated milk and water with a drizzle of Karo Syrup. Thoughts? They are all healthy; 10, 5yr old twins and a 2 yr old. Is this safe? Would evap milk have all of the nutrients they need?	N/A
Baby's First Year	49	2014-01-29	N/A	N/A	This is absolutely not a good idea. I'm shocked that anyone could do this. Not only would the baby be missing out on almost all the nutrition and vitamins they need, but it's like shoving chocolate cake down the throat of a newborn. Don't ever let this woman look after your kids!!
Baby's First Year	49	2014-01-29	N/A	N/A	Oh and they may appear heakthy, no extra limbs etc, but I would put any money on them developing diabetes or other issues down the line.
Baby's First Year	49	2014-01-29	N/A	N/A	I correct myself. They are smart, healthy looking boys but the three oldest all have asthma or other breathing issues and we dont know about the youngest. To me this 'formula' wouldnt have all of the nutrients a baby needs am I right? I just dont get it. She doesnt trust commercial formula.
Baby's First Year	49	2014-01-29	N/A	N/A	You are right. It's a risky game to play. Bf is best for babies so why not go down that route if you don't trust formula? And if you don't bf, formula is carefully designed to meet babies' needs, and thoroughly tested. How is that less trustworthy than grabbing a bunch of cheap from the cupboard to make some kind of George's marvellous medicine potion?! Good lord. She sounds like a loon. Those po…
Baby's First Year	49	2014-01-29	N/A	N/A	This is actually what baby formula used to be when my parents were babies. my grandmother gave this to all 8 of her children, who of course grew up to be fine and healthy. I'm not sure though if there was some sort of vitamin supplement on top of it.....
Baby's First Year	49	2016-11-08	N/A	N/A	Slow your roll! I'm 48 and with our 1st round of children when me and my girlfriend's dsthomas68@yahoo.com were about 21 the store shelves were slim. you had Similac and Enfamil. if your baby couldn't Handel that then the DOCTOR'S gave you that recipe! A couple of the mamas had to use it. The difference was they added Cream Of Wheat. They are all about 30 y/o now healthy, super smart.... oh wait.…
Baby's First Year	49	2014-01-30	N/A	N/A	Yep, my mother was given this exact concoction when she was a baby, as instructed by their family doctor. So your MIL isn't a crazy loon, she's just old fashioned. That said, I would go with today's formula because it's more nutritionally complete. I personally used Gerber because a lot of other brands still contain that drizzle of corn syrup.
Baby's First Year	49	2014-01-30	N/A	N/A	My Gma raised 3 of her kids on it and switched them to whole milk at 4 months. They're not over weight n no health problems
Baby's First Year	49	2014-01-30	N/A	N/A	That is horrible what happened to Breast Milk?! That is crazy
Baby's First Year	49	2014-02-01	N/A	N/A	Are you crazy ?!
Baby's First Year	49	2014-02-02	N/A	N/A	Considering you also posted this on other boards, you know it isn't healthy and you are gauging whether it not you should do it for your child. Don't do it, and don't act like this is a post about your SIL when you've already outed yourself on other boards.
Baby's First Year	49	2014-05-29	N/A	N/A	I made this for my babies back in the 80's so it's not absurd. Choosing not to breast feed and formula prices on the rise this was the choice for me. My pediatrician approved it and yes we had to buy baby vitamin supplements. My children are 26 and 29 having no major health issues growing up.
Baby's First Year	49	2014-05-29	N/A	N/A	I know someone who made their own formula when donor breastmilk was not available but I'm sure it had more ingredients than evaporated milk and corn syrup. In my opinion, the recipe you mention is totally inadequate as a source of nutrition for an infant. In the past, people made their own formula when they needed to but now we have formula you can buy that meets basic nutritional needs. It is re…
Baby's First Year	49	2014-05-30	N/A	N/A	That's what my husband had as a baby bc he had a reaction to all the formulas. It's really old school. My DH is smart, healthy and successful... Humans are resilient. Personally Id never use it. Breast is best and after that commercial formula.
Baby's First Year	50	2016-11-08	10 month old...1st ear infection :(	My LO is on day 2 of antibiotics and was just wondering how many times your LO wakes up in the middle of the night from pain. My little guys has never been a great sleeper (wakes up still about 3x between 8:30pm-7am) but it's now 1am and he's woken up 4x already. I've given him Tylenol but it's not helping...what else can I do?	N/A
Baby's First Year	50	2016-11-08	N/A	N/A	Prop yourself up in a recliner and let him sleep on you. The fluid in their ears provides a lot of pressure in their ears so it's painful to sleep flat. If they can sleep on you on an incline (or shove towels under the crib mattress to elevate), it's much less painful to sleep. And I would do Advil over Tylenol. Lasts longer and is an anti inflammatory.
Baby's First Year	50	2016-11-08	N/A	N/A	Thanks for the advice, I just saw your reply. I ended up sleeping on the couch with him and had him propped up and he slept so much better! I will call the doc to make sure I can give him some Advil (they suggested a few days ago to give Tylenol and I don't know if it's bc of the antibiotic he's on...he's allergic to amoxicillin). Hope the infection goes away soon, hate seeing him in so much pain…
Baby's First Year	50	2016-11-08	N/A	N/A	Motrin works much better for ear infections than Tylenol, as it is also an anti-inflammatory.
Baby's First Year	50	2016-11-08	N/A	N/A	Just got the ok for Motrin for tonight Smiley Happy hope it helps. Thanks for your reply!
Baby's First Year	51	2016-11-02	Baby hates grandpa	So I really need some help, my 11 week old little boy absolutely hates my dad. He screams every time my dad holds him but will let him talk to him if I'm holding him. It is so frustrating for my dad and it breaks my heart because he is the only one he does it to. I am very close to my parents and we see them at least 2 times a week. Is there anything I can do? Any advice would be greatly apprecia…	N/A
Baby's First Year	51	2016-11-02	N/A	N/A	Does he have a really deep or loud voice? My daughter was afraid of both grandfathers seemingly forever. Literally like two years. She was really scared of any male with a loud deep voice. She's five now and plays with them on her own and it's ancient history but it happens with a lot of babies. Keep trying- the frequency of seeing him likely will help but it's totally normal.
Baby's First Year	51	2016-11-02	N/A	N/A	My son went through this phase. Don't know what it was. It was right around that age too. But he outgrew it pretty fast and loves my dad now.
Baby's First Year	51	2016-11-02	N/A	N/A	My dad is actually very quiet soft spoken. I am truly hoping he grows out of it very soon it's nice to know mine isn't the only one.
Baby's First Year	51	2016-11-02	N/A	N/A	My LO doesn't like any men other than her own father. She doesn't like any other men to hold her and sometimes gets upset if they get too close. I think part of it is the deeper voices as a pp mentioned. I feel bad for her pop-pop and her uncle but oh well.
Baby's First Year	51	2016-11-02	N/A	N/A	Now your LO is still young, so I'm not sure if this will work right away. But when I want my LO to feel affectionate and trusting for someone, then I act affectionate and trusting with them. I will hug them, smile and give them my full attention. I may even offer a gift. Another idea is if your LO is at an age where you can play tricks or teases, then you can have LO in a bouncy chair, and you ti…
Baby's First Year	51	2016-11-05	N/A	N/A	Omg thank you so much!! We will be trying these tomorrow when grandpa comes over!!
Baby's First Year	51	2016-11-05	N/A	N/A	Just a thought... could it be the smell of his deodorant? Babies have really good sense of smell, maybe when LO is being held by him he smells something that sets him off?
Baby's First Year	51	2016-11-08	N/A	N/A	Good news he let him hold him for like 25 minutes and was all smiles Smiley Happy my little sister and I were tickling him and playing with him while grandpa held him and than after a while we were able to walk away Smiley Happy thank you for all the help
Baby's First Year	52	2016-11-06	Pupils are different sizes	Hey ladies, FTM of an 8 week old baby boy- I noticed just yesterday that my baby's pupils are different sizes, and googling stuff (bad, I know) is scary. It looks like it could happen from a traumatic birth (which he had- he had to be suctioned out), or it could be nothing to worry about, or it could be a result of a concussion, or shaken baby syndrome, or damage to his nerves or in his brain... …	N/A
Baby's First Year	52	2016-11-06	N/A	N/A	That's something I would call me pediatrician about.
Baby's First Year	52	2016-11-06	N/A	N/A	Id call your ped ASAP, it doesn't hurt to seek medical advice right away since there are serious potential causes. Have they always been different sizes or this just happened?
Baby's First Year	52	2016-11-06	N/A	N/A	If definitely call ASAP. No point taking chances. Stay off google and don't panic but I'd also err on the side of caution. Keep us posted!
Baby's First Year	52	2016-11-06	N/A	N/A	doc doc doc. Your baby is probably well in general, but your baby's eye might need some attention.
Baby's First Year	52	2016-11-07	N/A	N/A	Definitely call your pedi....
Baby's First Year	52	2016-11-08	N/A	N/A	I agree with others. I'd make an appointment asap. It could be nothing but there's no sense in risking it. And stay far far away from "doctor" Google. He's bad news. Update us when you know something. I'll be keeping you and your beautiful boy in my thoughts <3
Baby's First Year	52	2016-11-08	N/A	N/A	You should get it checked out if you just noticed it now, but asymmetric pupils (it's called anisocoria) is fairly normal in infants and will resolve at they get older. What's important is that the difference between the 2 eyes is the same in bright and dim lighting. For example, if there's a bigger difference in pupil size in a really bright room than in a dim one (or vice versa) it's more of a …
Baby's First Year	52	2016-11-08	N/A	N/A	I would for sure check up with your pediatrician. I was reading about it and it doesn't seem life threatening or anything but definitely something worth getting checked out. A couple other moms seemed to be having the same issues. It does sound like something related to a traumatic birth. Again though, doesn't seem like anything too serious. Good luck, let us know how it goes!
Baby's First Year	53	2016-11-08	4/5am waking-how do you handle it?	How do new moms handle 4-5am waking. My Lo whines. When I shush him he cries harder. When I let him be he could whine for about an hr. &nbsp; He's been doing this even before the time change. &nbsp; Any suggestions? How do establish a wake up time with your Lo?	N/A
Baby's First Year	53	2016-11-08	N/A	N/A	How old? What's your day schedule?
Baby's First Year	53	2016-11-08	N/A	N/A	Would feed him and rock him back to sleep in dark and quiet room. He might be hungry and/or thirsty. And after I stopped nursing my LO, I had my husband take care of the early morning waking.
Baby's First Year	53	2016-11-08	N/A	N/A	Mine did this for a few months. We were giving him a 4oz bottle before bed and we decided to try and see if he wanted more and he always eats 8oz prior to bed and he sleeps an extra hour. However there are some mornings he wakes up at that time anyways and he's easy to settle.
Baby's First Year	53	2016-11-08	N/A	N/A	How old?
Baby's First Year	53	2016-11-08	N/A	N/A	I give her a bottle of formula before the last feed of the night, around 11.30 and she sleeps 4-5 hours. When she wakes up I breastfeed her then rock her back to sleep then she wakes up again after 3 hours and I give her to my hubby to give her bottle with vitamins so I get to sleep.
Baby's First Year	54	2016-10-21	Online baby clothes stores	What are your favourite online baby clothes stores that ship to Canada? Post the link. Thanks for your help!	N/A
Baby's First Year	54	2016-10-21	N/A	N/A	Zulily.com
Baby's First Year	54	2016-11-08	N/A	N/A	I always find something reasonably priced and cute for my son on shopcatimini.com/collections/boy website. I love the selection of shoes and clothes, really. There's always something new and I always have a great experience
Baby's First Year	55	2016-09-10	Gift ideas	My DS will be 7 months at Christmas time and his grandparents are already asking for ideas for gifts. What are your LOs favorite toys at that age? Any other gift suggestions? Thank you!	N/A
Baby's First Year	55	2016-09-10	N/A	N/A	Following because we're in the same boat. I did start a list on Amazon for him by looking up good toys/books/mementos for 7, 9, and 12 month olds, so that's somewhere you could begin.
Baby's First Year	55	2016-09-10	N/A	N/A	My mom will be the one putting money away for his school fund since everyone else will be buying toys. She'll get him an occasional small item but the main gift is what he'll use for the future. Maybe you can bring up the topic.
Baby's First Year	55	2016-09-10	N/A	N/A	Maybe things that can be used more in the future? Puzzles with big pieces, books, ride on toy, etc. Will he need new clothes around that time? An activity table that has removable legs so he can play with it sitting on the floor first would be good. The kind with knobs to turn, buttons to push, etc.
Baby's First Year	55	2016-09-11	N/A	N/A	LO started loving books and blocks at that age and vtech pull toys. A bumbo seat is fun since they recently would have started eating. Also we got my son an elf outfit his first Xmas and it was super cute to dress him in.
Baby's First Year	55	2016-09-11	N/A	N/A	Toys that make noise and light up, kids love these things at 7 mo. Agree with PP about sit on toys, once we had on they could sit on and then would also transition to walk helper, it was blue and looked like a little bug. Blocks are fun, those big wooden cubes that have an activity on each side is fun at that age they can sit at or walk around, little baby videos are fun, books that make sound wh…
Baby's First Year	55	2016-09-11	N/A	N/A	My LO will be 8 mos at Xmas and my mom is gifting him a class we're starting next week - it's a music/gym type class and runs weekly from Sept-June. Toys are up to the grandparents Smiley Happy
Baby's First Year	55	2016-11-08	N/A	N/A	I would like to recommend you to make lapel pins for this occasion.
Baby's First Year	56	2016-11-07	I Feel Defeated From Names...	I have a name challenge for you mothers… &nbsp; I had a handful of boy names picked out that I loved, until I saw that the names were growing in popularity. I do not want a popular name! I have not been able to find any girl names that I like or that we can agree on and I can't help but feel overwhelmed and defeated. &nbsp; For a boy name we are looking for a 2 syllable name with a nickname.&nbsp…	N/A
Baby's First Year	56	2016-11-07	N/A	N/A	Boys: Zion Adam Andrew Christian Dylan Denver Branden/on &nbsp; Girls: Annalise Cameryn Gabrielle Angela &nbsp;
Baby's First Year	56	2016-11-08	N/A	N/A	Jason (Jayjay) Andrew (drew/Andy) Tyler (Ty) Elliot (Eli)oops that's three syllables but I love it anyway Smiley Wink Emmet Isabel (izzy/ BElla) Well I'm not very good at this game. Lol. I'd love to hear your original name choices. Keep in mind that though they may be at the top of the charts it doesn't necessarily mean there will be five of that name in the kindergarten class. Don't let populari…
Baby's First Year	57	2016-11-07	7 month old HATES solids	Anyone have any suggestions? Is this pretty common?	N/A
Baby's First Year	57	2016-11-07	N/A	N/A	Mine hates them too!
Baby's First Year	57	2016-11-07	N/A	N/A	Have you tried baby led weaning
Baby's First Year	57	2016-11-07	N/A	N/A	No but I'm thinking I may have to go that route!
Baby's First Year	57	2016-11-07	N/A	N/A	It's not uncommon and temporary. If LO still hates solids in a few months, I would chat with your Ped about an OT consult. Chances are, LO will come around on their own. Have you tried both table food and purées?
Baby's First Year	57	2016-11-07	N/A	N/A	Haven't tried any table food yet so we will see how it goes.
Baby's First Year	58	2016-11-07	Husband with laryngitis	My husband might possibly have laryngitis. He's losing his voice and has a very minor cough. Is this pretty serious with a 2 month old around? I know laryngitis in adults is nothing more than an annoyance so is it the same for infants? I read somewhere laryngitis in babies can be called croup so I'm kind of confused on whether it's serious or not. I know to do the basic things, wash hands, saniti…	N/A
Baby's First Year	58	2016-11-07	N/A	N/A	I wouldn't worry about it. Just practice normal hand washing precautions.
Baby's First Year	59	2016-11-07	Rice/oatmeal cereal	How old were your LOs when you started this? How much did you use with how many ounces? And do you prefer rice or oatmeal? TIA!	N/A
Baby's First Year	59	2016-11-07	N/A	N/A	I don't like the oatmeal and he doesn't either I use rice cereal since he was 3 and a half months old just a lil in his bottle I know I will get reamed by other moms for it but it helped him and now we do it with his baby food he's 5 months old
Baby's First Year	59	2016-11-07	N/A	N/A	My son is 8 months old and I put cereal in his bedtime bottle. He loves it. I used to feed it to him by spoon until he started spitting it at me. Your not alone with putting cereal in a bottle.
Baby's First Year	59	2016-11-07	N/A	N/A	I prefer oatmeal. It has more healthy benefits for baby. I always mix it in with her baby foods.
Baby's First Year	59	2016-11-07	N/A	N/A	With my first (who is now 5 years old) I started feeding him rice cereal at 6 months. I just mixed a little at a time, kind of eye balling it, I never really measured how much he was eating. With this little one, his pediatrician has mentioned that starting solids is fine once he hits 4 months. I guess I will wait and see how baby is at that point, and incorporate cereal, if I feel like he's read…
Baby's First Year	59	2016-11-07	N/A	N/A	I started my son on rice cereal after the five month mark. I only did rice for a week, I started with it because it's what is least allergic to kids from what I'm told, but I didn't want to do it long because of the tiny amounts of arsenic in rice. I know it's a minute amount but it just freaked me out. Anyway then we switch to oatmeal. He tended to have tummy troubles from Gerber, but his stomac…
Baby's First Year	59	2016-11-07	N/A	N/A	I prefered oatmeal because rice can be constipating. Try very little at first, on a spoon, unless there is a medical reason for otherwise. We started very slowly, and introduced winter squash as a vegetable shortly after. Then tree fruits like pear and apple. Pear softens stool, apple hardens it. Delicate balance. I had a silly rule to give my baby unmixed foods for the first few months, but that…
Baby's First Year	59	2016-11-07	N/A	N/A	This is what started with and still use at 14mths. You can mix it with water, milk, breastmilk or formula. Make it as thick or runny as you'd like.
Baby's First Year	59	2016-11-07	N/A	N/A	We skip baby cereals all together, at the advice of our pediatrician, and start with fruits and veggies at 6 months. Baby cereals are overly processed and the nutrients they are fortified with are not easily absorbed by the body, so there's really no point to them. We do give real (adult) oatmeal on occasion once solids are established.
Baby's First Year	59	2016-11-07	N/A	N/A	We started with rice cereal at 4 months. At first it was just really runny and she wasn't a fan. We thickened it up a bit and she liked it a bit better. She enjoys it more now that I mix it with other solids that she has eaten. We just kind of eyeballed it and mixed it with formula. We haven't actually tried oatmeal yet.
Baby's First Year	59	2016-11-07	N/A	N/A	You can skip both. Starting with cereal is a bit old school. If you want to do cereal, feed wth a spoon (never in the bottle), and I like oatmeal better. Less constipating and tastes better and no arsenic risk like rice cereal.
Baby's First Year	60	2016-11-06	Best places to find snow boots for 12 month old?	My daughter will be 11 months this month and we live in NY. However we bought her a pair of baby uggs about a month ago for fall. When we measured her foot then it was about a 3c. I'm thinking I will need about a 4c or so but can't find anyplace online that actually carries snow boots! Any suggestions? I'm so new to this also so after a 4c what would the next size be? I definitely want her to enj…	N/A
Baby's First Year	60	2016-11-06	N/A	N/A	Carters had them
Baby's First Year	60	2016-11-06	N/A	N/A	Ugh did they!? I'm always at the store near by and didn't even notice because I wasn't sure if I should be just looking for a regular 4 for her or how it goes. She hates shoes and socks so I literally am clueless lol
Baby's First Year	60	2016-11-06	N/A	N/A	This may help
Baby's First Year	60	2016-11-07	N/A	N/A	STONZ are my favourite
Baby's First Year	60	2016-11-07	N/A	N/A	Zappos!!! You can also buy Hunter boots with the socks...
Baby's First Year	60	2016-11-07	N/A	N/A	Children's Place has snow boots starting at size 4.
Baby's First Year	60	2016-11-07	N/A	N/A	I'm right there with you. My 13 month old wears a size 2 but we are looking for size 3 and can't find any. She is also only about 15 and a half pounds and just starting to wear 6-9 month clothing and I can't find any reasonably priced 6-9 month heavy winter coats or snow pants. She loves to be outside and she walks/runs/climbs on everything. So far the only thing I have found was a snowsuit that'…
Baby's First Year	61	2016-11-07	Yawning during solids	My daughter is almost 8 months old and she has a yawn reaction to anything but breast milk. She does not have any desire to eat any foods. When we put food in her mouth, she yawns. It happens every time. With every food. At every time of day. She's not choking or gagging, but it seems like something isn't right. I'm going to ask the pediatrician at her next visit, but in the meantime does anyone …	N/A
Baby's First Year	61	2016-11-07	N/A	N/A	Have you tried baby led weaning
Baby's First Year	61	2016-11-07	N/A	N/A	Yes, we are using that method. She will gnaw on graham cracker and apple. Those are the only two things she will "eat" but she doesn't swallow anything down. She pushes it out with her tongue and does this yawning thing. Not bored or tired, but like trying to get air.
Baby's First Year	62	2016-11-07	Formula dilemma for exclusively breastfed baby, HELP!	So I have breastfed my daughter exclusively for the past 5 months, and I am starting to introduce formula as my return to work date grows closer. I know I want organic formula, did some research and ended up choosing Similac Advance Organic. My daughter seems to like it and has had no problems thus far. However, as I continue to research I'm finding a lot of conflicting information. Most options …	N/A
Baby's First Year	62	2016-11-07	N/A	N/A	Hipp and Holle are far superior to any US brands. They are unfortunately expensive but worth it in my opinion. Good luck! &nbsp; https://gimmethegoodstuff.org/safe-product-guides/safe-infant-formula-guide/
Baby's First Year	62	2016-11-07	N/A	N/A	I second the recommendation for Holle. My baby has been eating it for over 7 weeks and never spits up or has digestive problems. I buy it from Organic Munchkin.
Baby's First Year	62	2016-11-07	N/A	N/A	Second organic munchkin and the brands they sell. The newest one is Topher. Supposed to be even better than Hipp and Holle but all of them are far superior to ANY US formula.
Baby's First Year	63	2016-11-12	Baby shedding hair	My LO is 12 weeks and has really dry scalp. I notice so many hairs on the sheet under her head when I hold her up. From last 2 days I noticed that she has a bald spot on the back of her head, was so upset to see that. Is this happening to anybody else? I have limited using a shampoo to once a week and massage her head frequently but still worried!!	N/A
Baby's First Year	63	2016-11-12	N/A	N/A	It is really common for babies to be born with hair that falls out and it to then take a while for their hair to fill back in Smiley Happy
Baby's First Year	64	2016-11-09	How long did visitors have to wash their hands?	My LO is a month old and spent some time in the NICU for respiratory problems. But all is well and she is very healthy now. Long story short, I make all visitors wash their hands before touching my daughter. Our NICU doctor told us it'd be a good idea for visitors to wash hands since it's cold/flu season. &nbsp; But now that we are starting to venture out of the house more and all the holidays ar…	N/A
Baby's First Year	64	2016-11-09	N/A	N/A	I did it til my son had his first round of shots at two months. We were also coming out of flu season so I felt more comfortable. If I had a NICU grad in flu season, I'd still make them wash. Or at least purell!
Baby's First Year	64	2016-11-09	N/A	N/A	Pretty much the first three months in the newborn phase- especially if it included flu season.
Baby's First Year	64	2016-11-09	N/A	N/A	My LO is 3 months and I ask people to wash their hands. I probably will request it at thanksgiving also.
Baby's First Year	64	2016-11-10	N/A	N/A	Nope, never asked anyone to wash their hands before handling ours. Exposure to a little bit of germs is good for them and helps their immune systems develop.
Baby's First Year	64	2016-11-10	N/A	N/A	Mine is 4 months and everyone still washes their hands before holding him when they visit, I've never really had to ask though. I think it's probably a good thing to keep it up with cold and flu season though, better safe than sorry. 1 month is still very young
Baby's First Year	64	2016-11-11	N/A	N/A	My baby just turned 6 months old and I make anyone that wants to hold or even come near my baby wash their hands right in front of me at my house when they come over. I am a germaphobe and don't want to take any chances now that it is cold and flu season. Better safe than sorry.
Baby's First Year	64	2016-11-11	N/A	N/A	So am I but I haven't yet quite mastered how to ask people to wash their hands with offending them. Especially when they have had babies themselves!
Baby's First Year	64	2016-11-11	N/A	N/A	They should not be offended! Geeze. I always just said "would you guys just mind washing or purelling quick?" And if they questioned it just explain that her immune system is low and we're entering into flu season. I had purell stationed EVERYWHERE around my house so it took two secs to wash quick.
Baby's First Year	64	2016-11-11	N/A	N/A	I understand your dilemma. I am just really polite about it and ask nicely and explain that I have heard about way too many kids (and adults) getting sick from people just not washing their hands and I don't want to take any chances of him getting sick. I also make it easy for them and have the hand soap and towels all set to go right in my kitchen. They either agree to wash up first or they don'…
Baby's First Year	64	2016-11-11	N/A	N/A	I never did, but mine was full term and healthy. For a baby who spent time in NICU for respiratory problems I would ask her doctor for advice!
Baby's First Year	64	2016-11-12	N/A	N/A	I still ask and LO is almost 5 months. He was born at 34 weeks and spent 5 weeks in the nicu. I know people think I'm paranoid and that it bothers them when I ask but I couldn't care less. This is my little man and I'm going to protect him! I just call myself out so they don't have a chance to haha! I say " you have to wash your hands cause I'm still a paranoid ftm".
Baby's First Year	65	2016-11-11	Dehydration?	Hi guys my baby girl is 6 and a half weeks and possibly showing signs of dehydration. The weird thing is however she is eating non stop! She eats 3 to 4 ounces about every 3 hours. Sometimes more! Her poop is half solid and have liquid. Normal? Or no? She has also been sleeping a little more but I'm not sure if that's dehydration or a growth spurt! Her soft spot on her head may be a little sunken…	N/A
Baby's First Year	65	2016-11-11	N/A	N/A	If she makes peepee diapers then she's not dehydrated. Why do you think she is dehydrated? The sleeping and the soft spot? The baby changes a lot the the first few months of life and even during the first year, so you're probably just seeing normal changes. I gave my son a bedtime routine when he was 6 weeks old because I slowly noticed he was actually sleeping better in the evening and overnight.
Baby's First Year	65	2016-11-11	N/A	N/A	It's more so her poop, she is pooping much more than normal and it seems like half the diaper is normal but the other half is pretty liquidy!
Baby's First Year	65	2016-11-11	N/A	N/A	Besides the poop, if she makes peepee then she is not dehydrated. If she doesn't make peepee, then she would have to go to the doctor. our doctor checked our son's fingers for dehydration, but I don't know the specifics. Baby's poop can be all different consistencies. I don't think runny poop is anything to worry about. A fever or no peepee would be concerning.
Baby's First Year	65	2016-11-11	N/A	N/A	I wouldn't worry about the poop. She's not dehydrated if she's peeing.
Baby's First Year	65	2016-11-11	N/A	N/A	If she's peeing at least 6 times per day (poo diapers count as wet as well), and it's not dark in color, she's fine. Her poop is not an indication of hydration. It's totally normal for their diapers to be a mix of solid and runny at that age. Their soft spot will also be more noticeable off and on.
Baby's First Year	65	2016-11-12	N/A	N/A	Thank you guys!
Baby's First Year	66	2016-11-11	My daughter won't sleep on her back anymore :(	My daughter is 6 weeks. Few days before she turned 1 month her sleep cycle and daily routine changed. She wasn't sleeping as much unless she was cradled I've tried swaddling, swings, white noise you name it, she won't sleep. One day I put her on her tummy just to see and she fell asleep for 3 hours. I know about Sid so I constantly check her. I'm afraid I've started a bad habit because now she on…	N/A
Baby's First Year	66	2016-11-11	N/A	N/A	Sleeping on the tummy is just fine. My LO slept perfect on her tummy. If you're worried then put her on her side and prop her on both sides with a rolled blanket. Make sure to switch her head direction at every nap
Baby's First Year	66	2016-11-11	N/A	N/A	My LO is the same, he is 5 weeks old and seems to have some reflux issue( have doc appointment next Tuesday to see if that's the case), so he cries when laying down to sleep but love to sleep on tummy and normally sleeps longer and deeper. However, I had an incident recently, when he spits up lot of milk and got milk in his nose while tummy sleeping. Luckily I got monitor on him and was able to a…
Baby's First Year	67	2016-10-30	When did bfing become easy?	Week 12 and still struggling.. when did it become easy for you?	N/A
Baby's First Year	67	2016-10-30	N/A	N/A	Never!
Baby's First Year	67	2016-10-30	N/A	N/A	Agree lol
Baby's First Year	67	2016-10-30	N/A	N/A	I remember sometime around 4 months (after we finally weaned from the nipple shield!) I looked at someone and was like hey this is easier/faster than making a bottle would be now. He's a lot more efficient now so nursing sessions have gotten down to 5-10 minutes instead of 45 like when he was younger.
Baby's First Year	67	2016-10-30	N/A	N/A	Depends what you mean by easy. The pain goes away after two or three months. Babies usually become more efficient at threeish months. I agree with previous poster though at four months you will realize it's second nature for both of you and look forward to the bonding.
Baby's First Year	67	2016-10-30	N/A	N/A	6-8 weeks I felt like I was no longer a milk machine 24/7. Between 3-4 months I felt like we were in a groove and things were much easier.
Baby's First Year	67	2016-10-30	N/A	N/A	Yes , about 4 months. He feeds so much quicker and it's so easy to pop into a cafe or parents room at the shops and give him a quick feed. A chance for a coffee for me haha!
Baby's First Year	67	2016-11-01	N/A	N/A	Breast feeding is so hard and challenging ! It was better for me around 8 weeks. I almost gave up but so happy I didn't Smiley Happy
Baby's First Year	67	2016-11-01	N/A	N/A	Agreed! Never feels easier but I can see that it has gotten easier in the past few weeks. My baby is 12 weeks and yesterday I was at a Halloween party and I was able to successfully nurse him without flashing a boob to everyone (two shirt method and scarf) and I was feeling so victorious! Plus, at night- how easy is it to pull out a boob rather than deal with bottles and formula, etc. however, th…
Baby's First Year	67	2016-11-01	N/A	N/A	3 months with my first :/ &nbsp; Only a month after my second!
Baby's First Year	67	2016-11-01	N/A	N/A	I struggled a bit at the beginning, around 8 weeks it got better. My LO is now 15 weeks and I absolutely love nursing him. I can't imagine ever stopping haha!
Baby's First Year	67	2016-11-11	N/A	N/A	Around 3 months the feeding became a lot easier! Much quicker and spaced out
Baby's First Year	68	2016-11-11	I want to cry!	I feel like such an idiot and such a failure. So, I recently went back to work as of 10/31. I struggled so much with pumping. I had no backup for my little guy. So I have been forced for the last two weeks to supplement a couple of bottles a day with formula while he was at the sitter. I continued to try each day to pump more so I wouldn't have to do that and kept falling short. It kills me so mu…	N/A
Baby's First Year	68	2016-11-11	N/A	N/A	Mama try to let this go. It is not worth stressing yourself out over. It was a mistake. Formula is not going to hurt him. Now you know the problem you can fix it and get back on track.
Baby's First Year	68	2016-11-11	N/A	N/A	Thank you! I hope so. I know what I'm gonna be doing all weekend.
Baby's First Year	68	2016-11-11	N/A	N/A	Oh momma you are doing a great job. Formula is safe and healthy. I supplemented with both of my kids if I wasn't home to nurse them, hubby gave formula if I didn't have pumped milk. It's a great backup plan and takes the pressure off of having enough. My Ped told me "even two ounces of breastmilk a day is better than none. They still benefit." Obviously yours gets a lot more than that, but I stop…
Baby's First Year	69	2016-11-10	7 week old not eating enough	My son is 10lbs and my doctor said he should be eating at least 20oz a day. Tuesday he ate 19oz and yesterday 22oz, today it's 5pm and he's only ate 12oz....he's really sleepy today, most feelings he eats about and ounce and a half then an hour or so later he will take about another ounce. I'm worried he isn't eating enough. Anyone going though this?	N/A
Baby's First Year	69	2016-11-11	N/A	N/A	Our 3.5 month old has always been a terrible eater and has never eaten "enough" i.e. as in what the health visitor recommends. I used to get so stressed about it but am a lot better now and believe she will eat when she's hungry. As long as they're putting weight on and having plenty of wet nappies, they're doing fine. She weighs 11lb 5oz now by the way.
Baby's First Year	70	2016-11-10	Fever 104 Fahrenheit waiting 5 days ?	Hi mamas!!! My nephew had a fever 104 degrees (40 Celsius) and they take her to the hospital and the doctor said its ok you should wait 5 days if it doesnt go, come back!! Seriously ? Is that normal i thought having fever that high can be so dangerous for the baby( btw he is 1,5 years old)... did anybody experienced that ? Is it ok to wait that long ?	N/A
Baby's First Year	70	2016-11-10	N/A	N/A	he's saying the baby doesn't need to come in til it's been five days with fever correct? If it's only been a day, it is most likely a virus and nothing they can do. Give Tylenol and Motrin alternating every three hours (if baby is older than six months) and lukewarm baths to keep temp down. Fevers can be very scary but they are the body's way of fighting infection. If fever doesn't come down with…
Baby's First Year	70	2016-11-10	N/A	N/A	Yes Correct.. they said come in when its been 5 days with fever
Baby's First Year	70	2016-11-10	N/A	N/A	My office has a three day rule. If fever does not go away on three days, you come in. Even if no other symptoms
Baby's First Year	70	2016-11-10	N/A	N/A	It's not so much the number you need to worry about with fevers. It's how the child is acting, and whether or not it can be brought down with a fever reducer. If he is lethargic or experiencing any other concerning symptoms, I would get a second opinion asap. If not, I would give it a few days. A lot of common childhood viruses start with just a fever (Roseola, Fifth Disease, Hand Foot and Mouth,…
Baby's First Year	70	2016-11-11	N/A	N/A	If the child gets sicker, or has trouble staying hydrated, then they have to go back to the doctor. Any time that something changes or deteriorates (breathing difficulty, dehydration, lethargy, pain), that is the main thing to look for. The fever should be treated with whatever the doctor says (like tyelenol or motrin) and the kid should get a lot of rest. Although 104 might sound high, my unders…
Baby's First Year	70	2016-11-11	N/A	N/A	At that age our pediatrician says wait 3 days unless fever is over 105 after giving Tylenol or ibuprofen. If they already looked at him and said to give it 5 days I would trust them. Of course dehydration or deteriorating condition are different circumstances and should be taken in right away. But just a fever, even at 104, is pretty common in toddlers and not usually a big concern.
Baby's First Year	71	2016-11-03	2 month old WONT nap	So Asher is 2 months this week and since he was a week old he will NOT take a nap.. it's like pulling teeth to get him to finally fall asleep. He sleeps at night for 7 hours straight then another 3 hours. He takes a good morning nap from about 10:00 to 11:30. He has never taken more than an hour and a half nap unless we are in the car or in his stroller. I'm so happy he sleeps good at night but I…	N/A
Baby's First Year	71	2016-11-03	N/A	N/A	I was going through the same thing. He can only tolerate the swing or mamaroo for 5-10 minutes at a time. Would only nap on a warm body, if I put him in his rock n play sleeper he would wake up after the first sleep cycle. Finally at 9 weeks I feel like maybe we have turned the corner? Or I finally figured out that he can't be awake more than 75 minutes including nursing time. He took two 2 hour …
Baby's First Year	71	2016-11-03	N/A	N/A	Funny thing is, he hates being worn.. he only likes to sit in one place for no more than 15 minutes.
Baby's First Year	71	2016-11-03	N/A	N/A	This sounds very normal for an 8 week oldZ. Have you looked up 4th trimester? Most kids don't nap really well until at least 12 weeks some longer.
Baby's First Year	71	2016-11-03	N/A	N/A	All my aunts said their babies napped all day, and my mom said all of us did too. It's just weird to me. He ALWAYS awake during the day which doesn't sound that normal for a 2 month old.
Baby's First Year	71	2016-11-03	N/A	N/A	I think you need to lower your expectations...he's only 2 months old.
Baby's First Year	71	2016-11-03	N/A	N/A	I don't feel like wanting to clean my house and get things done is too much to ask for. My expectations are set extremely low. All I'm asking for is a little bit of napping time during the day! I dont feel like that's an odd thing to want out of a two month old.
Baby's First Year	71	2016-11-03	N/A	N/A	Have you tried baby wearing? My LO has been fighting naps since 10.5 weeks and the ONLY way she will sleep is in her K'Tan. She screams bloody murder for 30 seconds when input her in it but after that she's calm and will nap. When she's real fussy I wear her and sit on an exercise ball and bounce up and down... It's magical! Good luck and I hope I didn't just jinx myself lol!!
Baby's First Year	71	2016-11-03	N/A	N/A	He's hates being worn): I've tried that several times. He gets to squirming too much.
Baby's First Year	71	2016-11-03	N/A	N/A	Your not alone ! My 8 week old hates napping too he will only nap for 30 minutes it's like he has a watch, I've tried swing, rock n play, crib his bassinet even our pitch black room and still wakes up right at 29 minutes lol I took him to the pediatrician and he said some babies just won't nap they do the minimum that they need they are too interested in what's going on. I wish I had better news …
Baby's First Year	71	2016-11-04	N/A	N/A	I hate to break it to you but it's actually gotten worse for me and my LO is almost 4 months old. She's always been a short napper since about 2 months but I was at least able to get her to sleep without too much of a fight...now it's like a 10 round fight to the death (obviously not literally) of me rocking and bouncing and her screaming in my ear...and if I do get her to sleep they NEVER last l…
Baby's First Year	71	2016-11-11	N/A	N/A	Wear your baby !!! Best advice I've gotten so I'm passing it your way. My baby was the same to a T . Now he's really pleasant he's getting better at naps but still needs tummy help. If I sing to him while holding his binkie in place and lightly hold his hands in one place he doses off. I notice he gets crazy fussy if I don't pick up on his tired signals . He will scream and I have to rock him unt…
Baby's First Year	72	2016-11-10	Why is my babies skin blotchy? Please help!	My little girl is 6 weeks old and the last couple of days her skin has randomly looked like this. Any ideas as to what it could be? Can it wait for her 2 month well visit? Help please!	N/A
Baby's First Year	72	2016-11-10	N/A	N/A	That's just her skin, it's totally normal
Baby's First Year	72	2016-11-11	N/A	N/A	Agreed. My husbands skin actually looks like this from time to time.
Baby's First Year	72	2016-11-11	N/A	N/A	Totally normal, especially when they're cold. Add a second layer and see if it gets better
Baby's First Year	72	2016-11-11	N/A	N/A	Normal. May be a little cold but totally normal
Baby's First Year	72	2016-11-11	N/A	N/A	My daughter had some similar discoloration on her feet due to low levels of thrombocytes in her blood but it was on her skin. Your picture looks more like the discoloration is under her skin, right?
Baby's First Year	73	2016-11-11	Gas problem	My baby has a lot of gas, I'm giving mommies bliss gliss water for gas relief. But it's doesn't work!! He's crying. By the way he's 4 week old. Do you have any recommendation about that?? Thnx.	N/A
Baby's First Year	73	2016-11-11	N/A	N/A	I use Hyland's Gas Drops and those seem to work really well to calm her down. I usually only have to give her a dose or two before it starts working.
Baby's First Year	73	2016-11-11	N/A	N/A	I just started using little remedies gas drops. Like pp stated, I noticed LO was way happier and more comfortable after two doses. I don't give it to her at every feeding. Usually just in the evenings when she seemed to struggle more.
Baby's First Year	74	2016-11-11	What age did your LO support their own head?	I just want to make sure my baby girl is hitting all of her milestones on time as she had a pretty rough birth! Thanks guys!	N/A
Baby's First Year	74	2016-11-11	N/A	N/A	Every baby is different. Don't compare babies. Always look at your baby with love. That will make her blossom to her full potential.
Baby's First Year	74	2016-11-11	N/A	N/A	Definitely do NOT compare your baby to other babies! All babies hit milestones at different ages and if you compare constantly youlll drive yourself crazy with worry. Your pediatrician will be monitoring these things and will tell you if they are concerned. There are also a lot of resources out there about general ages for milestones and how to help your child reach them. But for real, don't comp…
Baby's First Year	75	2016-11-06	Oatmeal and lavender oil in babys bath?	So i'd love to find something thats safe and not chemical crazy to put in my 4 month old daughters bath. I use aveenos products and havent found something that can calm her for bed. I head of puttinf oatmeal in the blender with some lavender oil drops. Has anyone tried this??? Or if someone has different options i'd love to know!!! TIA!	N/A
Baby's First Year	75	2016-11-06	N/A	N/A	Aveeno makes a soap/bath that has lavender in it. We used oatmeal baths for dry skin and rashes. It was great. Aveeno also makes a baby oatmeal bath. We used it and made our own at home. It was hard to grind it fine enough though.
Baby's First Year	75	2016-11-06	N/A	N/A	Essential oils often aren't recommended for babies. Try keeping the lights low and singing thru the bath. I put a string of Christmas light in the bathroom -- LO loves it! And maybe light a candle in there if you want some kind of aromatic therapy.
Baby's First Year	75	2016-11-11	N/A	N/A	I would use the lavender oil sparingly. I just watched a news special on hormones in foods and it mentioned lavender oil causing gynecomastitis in boys. Something about the hormones. It might be different in girls, but still, kinda crazy!
Baby's First Year	76	2016-11-10	Ergo vs Bjorn	I have the Ergo and find it very hard to use. Does anyone have the Bjorn and like it?	N/A
Baby's First Year	76	2016-11-10	N/A	N/A	What are you struggling with? I found my ergo super duper easy once he did not need the insert anymore.
Baby's First Year	76	2016-11-10	N/A	N/A	I love my ergo. It does get much easier after the insert period is over. I remember using it for the first time without the insert thinking... wow I love this thing. Before with the insert, it was a bit of a pain but we still used it bc it's the only carrier that fit both me and my much much larger and taller husband comfortably.
Baby's First Year	76	2016-11-10	N/A	N/A	i have the original ergo. it was a gift. i thought i could put my baby front facing once old enough but it doesnt work that way. only with the ergo 360. other than that its okay. i feel like my son gets hot being so close to me. but i only use it sometimes. it is kind of difficult to strap everything in by myself. especially the back buckle.
Baby's First Year	76	2016-11-10	N/A	N/A	I love my Ergo! I watched a few YouTube videos to figure out how to use it, and then it was a breeze. We had a Bjorn for awhile with our oldest (one of the older, nonergonomic ones), and we hated it. We sold it and bought the Ergo when our second was born.
Baby's First Year	76	2016-11-11	N/A	N/A	What specifically do you find hard to use? I used an ergo with my first two and loved it. I agree with pp that it's much easier once LO is big enough to stop using the infant insert. The biggest complaint I read about the bjorn is that it is uncomfortable for the parent as the baby gets heavier. And some of the models aren't as ergonomically correct for baby.
Baby's First Year	76	2016-11-11	N/A	N/A	During the hospital baby education class we took the lady had us watch a video on how the bjorn supports bad leg posture and can cause baby to develops hip/leg problems and the ergo was on the safe list. Hope that helps!
Baby's First Year	77	2016-11-10	Acquired torticollis- is it my fault?	This is my first baby- I have no idea what I'm doing. I'm a SAHM. We just started going to physical therapy to treat my four month olds torticollis... Idk how he got it I feel like I did something wrong… &nbsp; I feel like my pedi and my physical therapist never explained this to me. I didn't even know he could develop such a thing.. &nbsp; I just feel like a POS Smiley Sad &nbsp; Do any other mo…	N/A
Baby's First Year	77	2016-11-10	N/A	N/A	Aw don't feel bad. I just noticed that my LO has a really flat head and I felt the same way..I had never heard of it before either. I truly feel like they should give more info on it in the hospital so you can help prevent it. you are not a pos you are taking all the right steps to help your baby and you are a good mom! I hope everything works out with PT. Smiley Happy
Baby's First Year	77	2016-11-11	N/A	N/A	I wouldn't have known either, but the doctor noticed it before he was 2 months old. She said - is his head always turned like that? I didn't even know, but she could see this pattern. We worked on it a lot after she told us to. It's so common and completely recovers with stretches and motion.
Baby's First Year	77	2016-11-11	N/A	N/A	It just happens.
Baby's First Year	78	2016-11-09	What age did other LO stand without support?	My daughter will be 11 months old this month. She does great standing with support, can pull herself up holding onto something and can walk along the couch or with her stand up walker. However she can't stand herself up on her own without support (she needs to hold onto something like I said). Should she be standing now unassisted? should I worry?	N/A
Baby's First Year	78	2016-11-09	N/A	N/A	I think my son was around 7 months. All babies develop differently and at different rates
Baby's First Year	78	2016-11-10	N/A	N/A	That's totally normal and age appropriate. Cruising around furniture and holding on to objects to stand can go on for months. Typically Peds will give you until 18 months before they recommend physical therapy if your kid isn't walking unassisted by then. Some are a bit more aggressive and suggest an intervention at 15 months if things aren't progressing. For both of my kids, it was about confide…
Baby's First Year	78	2016-11-10	N/A	N/A	Not at all. If she walked now she'd be early!
Baby's First Year	78	2016-11-10	N/A	N/A	My son was standing unassisted for a few seconds at ten months and walking well by 13. I wouldn't worry about it. Some babies are just more cautious and they say girls are a little later to achieve physical milestones than boys.
Baby's First Year	78	2016-11-11	N/A	N/A	The average age for standing unassisted is older than your LO so need to worry. I had one who cruised at 7 months, stood unassisted at 8 months and walked at 9; and one who didn't do any of that until 13 months (even though she started cruising at 8 months). &nbsp; Here's a resource that has a good listing of developmental milestones, ages for those milestones and resources for you to help LO pro…
Baby's First Year	79	2016-11-08	Wind or reflux or something else?	My baby is 5w old and he has difficulty to sleep and it's driving me crazy. Help please! During feeding: he got choked all the time and only nurses between 5-10m; I burp him whenever he let go the boob and often can get couple good burps. He is gassy too, and whenever I lay him down to sleep, he crunches his legs up and seems really uncomfortable. If I put him down to sleep, he will cry. He can o…	N/A
Baby's First Year	79	2016-11-09	N/A	N/A	Since you are BF and he is choking, maybe your leg down is too fast or forceful. This can cause choking and extra gas to build up as they are gulping to keep up. When you feel yourself let down, pull him off your breast, and just do a few squeezes of your breast into a towel or burp cloth, then reattach him. See if this helps and if so then this is the likely problem. If he's chocking at the end …
Baby's First Year	79	2016-11-11	N/A	N/A	Thanks for your suggestions, the quick let down is a good point, I have been paying more attention as to when the choking happens and it seems helpful, thank you
Baby's First Year	79	2016-11-09	N/A	N/A	You could also try mylico drops or gripe water. This helps with gas. Or try a wedge to lift up a side of the mattress on the crib so that he's at an angle. Do you have a swing to put him him so that he's reclined upright some after feedings, also use the vibration if available - helps with soothing and gas too.
Baby's First Year	79	2016-11-11	N/A	N/A	I have fisher swing and bouncer but so far he doesn't like To be in any of them. I use a baby k tan to hold him upright after feeding now
Baby's First Year	79	2016-11-10	N/A	N/A	My baby is gaining weight too & has silent reflux. He can only sleep comfortably sitting up too
Baby's First Year	79	2016-11-16	N/A	N/A	Went to doc yesterday and turned out my baby has reflux. Doc suggested keeping him upright or at least 30 degrees all the time. So he has been sleeping in the rocker now. At least my arm gets rest bit
Baby's First Year	79	2016-11-16	N/A	N/A	Sounds similar to my baby and he has silent reflux.
Baby's First Year	79	2016-11-17	N/A	N/A	My baby too, it's so painful to watch him suffer, how old is your baby now?
Baby's First Year	79	2016-11-17	N/A	N/A	Sounds similar to mine except that my LO vomits mass quantities. Didn't clear up till about 10 mo. There stomach muscles hurt from crunching in pain so it's good to take them to a pediatric chiro if you have one in your area. Zantac and keeping baby elevated are the only things that helped
Baby's First Year	80	2016-11-06	Long road trip with the baby	Hi guys, So we might be driving to Albany from NYC tomorrow with our LO in tow. He is 8 weeks old. We aren't taking the train as the pediatrician told us to keep him away from crowded, enclosed spaces until he has his first set of immunizations. We won't be staying overnight, as my husband needs to be back at work Tuesday am. So with a 3+hour car ride both ways it's going to be a long day. we hav…	N/A
Baby's First Year	80	2016-11-06	N/A	N/A	We recently took our 4 month old on a 4hr drive. He loves car rides and if he's sleepy, he does nap in the car. We left about 30minutes after his early morning bottle (say 630am) and he actually slept 90% of the drive!). Then we left about an hour before his last evening bottle and just stopped for dinner when he was ready to eat. Then he just looked at his toys and babbled with us ok the way hom…
Baby's First Year	80	2016-11-06	N/A	N/A	Took our 6 week old on three hour car ride this weekend. I was nervous because ha shares the car and screams if she's not sleeping the whole time. I bought a white noise app, put it on heavy rain, airplane mode and set it in her car seat. The noise needs to be close her her ear and louder than her crying and she stops and sleeps! It was amazing. I have so much more confidence getting in the car w…
Baby's First Year	80	2016-11-10	N/A	N/A	I got an adapter for my breast pump for the car. I'll pump on the road, give a bottle, then we stop to change him and burp him and get back going. My LO is eating every 2-2.5 hours right now so we'd have to stop on a 3 hour trip. I sit in the back with him while hubby drives so I can comfort him as needed or hear when we may need to make an unexpected diaper change.
Baby's First Year	80	2016-11-10	N/A	N/A	We drove 12 hours with a 6 week old baby for thanksgiving last year. Both families live on the east coast and were in the Midwest. Pediatrician said to stop every two hours to take her out of her seat and lay her flat for a few minutes. We changed her diaper, fed etc. during these times. It was so easy. The trip took FOREVER, but we made it safely. So much easier doing it when they're little. Jus…
Baby's First Year	81	2016-11-10	Crawling	Looking for ways to encourage crawling (or more mobility). My LO is 7 months this Sunday and he's good at rolling onto his tummy and propping up on his arms, he kicks his feet but can't get up on all fours yet. He hasn't tried army crawling yet either. Any tricks to help make him learn quicker ? He gets into this position starts kicking his legs then gets frustrated cus he's not moving Smiley Hap…	N/A
Baby's First Year	81	2016-11-10	N/A	N/A	We put our hands behind our kids feet while in all fours so they could push off. They couldn't quite figure that part out initially.
Baby's First Year	81	2016-11-10	N/A	N/A	Thanks I'll give this a try!
Baby's First Year	82	2016-11-09	When will baby recognize me?	I pick him up (3 mo old) from daycare and he doesn't seem to know me...	N/A
Baby's First Year	82	2016-11-09	N/A	N/A	Does he cry? Do you ever feel your baby sigh, when you are holding him? That's the best when they're so little.
Baby's First Year	82	2016-11-09	N/A	N/A	No crying. Just doesn't really react.
Baby's First Year	82	2016-11-10	N/A	N/A	He's happy to see you. He's not going to put on a show for you. It takes time for the reactions to appear. If someone else is holding him, he might reach for you. When he's crawling, he'll crawl to you.
Baby's First Year	82	2016-11-10	N/A	N/A	My son is just starting to smile at his Dad and I like he recognizes us at 4 months old. He's staring to develop a little personality and it's so fun to watch! I'm sure you'll start noticing him get more expressive in the next month or so (:
Baby's First Year	82	2016-11-16	N/A	N/A	Took about a month but now at almost 3 months she is starting to interact more and smile back at me.
Baby's First Year	82	2016-11-16	N/A	N/A	My lo just turned 5 months and he def knows me and dad...I would say between 4-5 months u will get more out of ur lo
Baby's First Year	82	2016-11-16	N/A	N/A	My baby is 5w and already smiling and eyes following me when I move around
Baby's First Year	83	2016-11-09	Remedies / medicines for colic pain	What medicine / remedy do you use to reduce baby's colic pain? How often do you use it? Any side effects?	N/A
Baby's First Year	83	2016-11-09	N/A	N/A	I use mommy's bliss probiotic drops.. the dr recommended. You put 5 drops in one bottle daily. It seems to have helped him a bit its supposed to help mature their digestive tracks more quickly.
Baby's First Year	83	2016-11-09	N/A	N/A	Ditto probiotics. We used gerber soothe.
Baby's First Year	83	2016-11-10	N/A	N/A	I used gerber soothe too such an amazing product
Baby's First Year	84	2016-11-07	My new born has diarrhea.	My new born is 5 days old and has diarrhea. Should I be worried ???	N/A
Baby's First Year	84	2016-11-07	N/A	N/A	Are you sure it's diarrhea
Baby's First Year	84	2016-11-07	N/A	N/A	Breastfed and sometimes newborn babies have "liquid" poop especially during the first few weeks. &nbsp; Pediatricians call "diarrhea" completely liquid poops and more than 4 in an 12hr period. If that's not the case then not really diarrhea unless vomiting too
Baby's First Year	84	2016-11-07	N/A	N/A	By diarrhea do you mean that he's pooping nearly every diaper change? That's pretty normal for a newborn!
Baby's First Year	84	2016-11-07	N/A	N/A	Newborns poop like ten times a day. And EBF babies frequently have completely liquid diapers. Like yellow liquid. It's totally normal- your LO is likely just fine.
Baby's First Year	84	2016-11-07	N/A	N/A	As the others have said, it's highly unlikely that it's actually diarrhea. Liquidy poops are totally normal for newborns, especially breastfed babies. My kids all averaged about 20 diapers a day as newborns.
Baby's First Year	84	2016-11-08	N/A	N/A	Oh thank you. So helpful!!! I'm a worrier and was scared. But it seems normal. Lol thank yu again
Baby's First Year	84	2016-11-10	N/A	N/A	Well if you r breastfeeding its normal...
Baby's First Year	85	2016-11-02	FTM and struggling...	Hi all, FTM here and I'm struggling. I'm constantly worried I'm not doing correct things for my baby. She's a month old as of the 30th. I don't have family that lives by me and they're not very helpful sometimes anyway. I just feel like I'm doing something wrong. Every day she seems like a new baby and the unpredictability is getting difficult. I just need validation that this is normal for a new…	N/A
Baby's First Year	85	2016-11-02	N/A	N/A	Bump
Baby's First Year	85	2016-11-02	N/A	N/A	You're doing great, momma. Im a STM and I have a 4 month old daughter and a 5 year old son. I waited so long in between kids it felt like the first time all over again! Babies are unpredictable. And your baby is literally brand new and adjusting to the big, bright, scary world. After about 12 weeks you will notice some dramatic changes. Hang in there, it sounds like you're doing a good job. I'm a…
Baby's First Year	85	2016-11-02	N/A	N/A	Momma, you are doing a great job. She is eating and growing and being cared for. The only constant on babies is that they are always changing. What works one day or week or month may not work the next. Newborns in particular are hard little creatures. Read about the fourth trimester. Basically talks about how incredibly needy newborns are and why they love bouncing and snuggling and sleeping and …
Baby's First Year	85	2016-11-02	N/A	N/A	Thank you both so much. It just means a lot to me knowing I'm not crazy or messing her Up. Honestly, thank you
Baby's First Year	85	2016-11-02	N/A	N/A	Just relax, breath, you are going to do just fine. Trust your mommy instincts...you will feel them if you stop worrying so much. Plus your hormones are making things overwhelming right now. Follow your babies lead as far as schedule, watch for sleep and hunger cues and know that many changes come as baby grows. Here are some helpful links that I lived by ( we are over 8 months now)Smiley Happy Ta…
Baby's First Year	85	2016-11-02	N/A	N/A	Being with a newborn is a hard thing and it's really hard if you're alone. I'm sure you are doing an amazing job and giving her everything she needs. You deserve to be comfortable and cared for too, and this is a tough time for you and it will pass. I took a baby care class before my kid came. My husband and I knew nothing about how to care for a baby. This is the only thing that mattered - the i…
Baby's First Year	85	2016-11-03	N/A	N/A	I felt the same! FTM it's so hard and you don't know what to expect ! But go along with it and each day your little will grow, by the time you know it they will be in school and you will say 'where did the years go' lol I just enjoy everyday even when my baby had colic and was always crying and I went through post depression and anxiety for the first 3 months I still can't believe I had a baby an…
Baby's First Year	85	2016-11-04	N/A	N/A	You are doing great, its very normal. My LO recently started having somewhat a routine around 3 months. He is 4 months today and every day is different. Yesterday he didnt want to eat much (but had plenty of wet diapers) and was cranky cause he nap too well no matter what. I learned to take it one day at a time and accept that every day/night is different. Take care Smiley Happy
Baby's First Year	85	2016-11-05	N/A	N/A	As a FTM myself I can reassure you that all of those things are completely normal. I have a lot of friends with children so I can get advice here and there. I am pretty much raising my 10 week old myself as well.. he JUST started to settle down in a way where he's napping daily and sleeping better at night.. the first 6 weeks were terrible. He was only sleeping 10-15 minutes per nap & fussing the…
Baby's First Year	85	2016-11-05	N/A	N/A	When my now 7 month old was that age she was also unpredictable. We didn't really have a routine for her. It would be eat, play, sleep every 3 hours all day and all night. By 7-8 weeks she started to sleep 6 hour stretches so we went with her flow, and figured out she likes going to bed around 730-8. Now at 7 months she sleeps 8 to 6:30ish.
Baby's First Year	85	2016-11-07	N/A	N/A	The first year is total hell!! Even though we love our babies more than anything that first year is the hardest year of your life. Lack of sleep and hormones will get the best of you. I'm pregnant with my second and I can remember having total breakdown sobbing sessions because I just wanted my son to sleep. I called my doctors office so many times cuz I would freak out over everything and I alwa…
Baby's First Year	86	2016-11-06	High Chair Recommendations	Does anyone have a recommendation for a high chair option that they really like?	N/A
Baby's First Year	86	2016-11-06	N/A	N/A	We have the graco swivi seat. It straps to your kitchen chair (has its own tray like a high chair) we love it! We've used it since he was about 4 weeks old, you can turn it to either side to lock it and it'll recline for newborns (has insert) or you can leave it facing normal and have it sit upright.
Baby's First Year	86	2016-11-06	N/A	N/A	Ikea Antilop, cheap and super easy to clean. Also got the washable cushion for it. Best $25 ever spent.
Baby's First Year	86	2016-11-07	N/A	N/A	Peg Perego Siesta. &nbsp; It reclines so you can put LO in it really early. Super easy to clean. Love it.
Baby's First Year	86	2016-11-07	N/A	N/A	We have the Chico that u can fold and store easy not sure if the style name I could look he loves it!!! Super easy to put together and store
Baby's First Year	86	2016-11-07	N/A	N/A	Peg perego siesta... its the best ever!!! Your LO will love it... easy to clean, seems comfy cuz LO just want to sit on that chair and even take a nAp on it also foldable...
Baby's First Year	86	2016-11-07	N/A	N/A	Peg perego siesta!
Baby's First Year	86	2016-11-07	N/A	N/A	Just make sure it's easy to clean. Any fabric and straps should be removable, and the rest of the surface hard and durable for cleaning.
Baby's First Year	86	2016-11-07	N/A	N/A	We have the Graco Blossom. There are a lot of things I like about it. It fit my son well when he was very small, I like that it has different size serving trays, the basket underneath is handy, and I like that it also comes with a booster seat. Having said all that, I had no idea how much time I would end up spending cleaning this dumb high chair. If I had to do it all over again, the only factor…
Baby's First Year	86	2016-11-07	N/A	N/A	We have a Fisher Price Space Saver and really like it. It takes up one of our dining chairs, but we don't have people over that often anyway. I thought I'd really pulled a stupid when I chose one with a ton of white on the cover, but it is actually pretty wipeable and I just have wiped the fabric with a baby wipe. The tray can go in the dishwasher. Plus it is pretty affordable. Though, I did see …
Baby's First Year	87	2016-11-06	Diapers recommendations	We are using huggies. I love them but we have to change her diaper every 1-2 hours so it's getting expensive. Any suggestions for generic brands?	N/A
Baby's First Year	87	2016-11-06	N/A	N/A	I like Luvs even though it's not a generic but they are cheaper than Pampers and Huggies. I've heard other people on here like Up and Up from Target.
Baby's First Year	87	2016-11-06	N/A	N/A	Great. I will try both. Thanks!
Baby's First Year	87	2016-11-07	N/A	N/A	Kirkland brand from costco & target brand are both identical to huggies. I love the kirkland ones! 144ct for $26 Im in Alaska so it may be even cheaper where you live
Baby's First Year	87	2016-11-07	N/A	N/A	Pampers baby dry... i dont change my LO over the night so guess how much it absorbs
Baby's First Year	87	2016-11-07	N/A	N/A	Pampers are my favorite, but the Target brand is great too! I do not like the strong scent of Luvs, but they worked fine.
Baby's First Year	88	2016-11-06	Does your ped give phone advice?	Every little thing my pediatrician wants me to come in for. I am asking if I can give gripe water for what seems to be gas and she is like, "Well, you don't KNOW it's gas, so you should bring him in to be sure". I didn't go because I think that's ridiculous. She just did the same AGAIN when I called saying he has some goop in his eye but no redness or inflammation so probably a clogged tear duct …	N/A
Baby's First Year	88	2016-11-06	N/A	N/A	We have a nurses line for questions like that. A lot of times they will just ask if I want to bring my LO in (I think probably because they don't want to be held accountable for medical advice if something is wrong). But for really little things like gripe water or diaper rash, they will just give advice over the phone. That would be pretty annoying to go in for every little thing. Sometimes I do…
Baby's First Year	88	2016-11-06	N/A	N/A	That is so annoying!!! &nbsp; At ours the nurse will give advice over the phone and once when I was hysterical they put the dr on haha but that's might not be typical! My newborn had spit up blood so I was freaking out &nbsp; I seriously call at least once a week!
Baby's First Year	88	2016-11-06	N/A	N/A	Right?! I KNEW there should be a nurses line. Sounds like a need a new ped.
Baby's First Year	88	2016-11-06	N/A	N/A	You should check the insurance company for the nurse's line. They have an interest in keeping you out of the doctor's office. Just a note of caution - they literally called me back after my son was in the hospital for a breathing problem and told me to just look for blue lips. Umm.. No. But if you are confident in your ability to tell the difference between a well baby and a sick baby, then you c…
Baby's First Year	88	2016-11-06	N/A	N/A	It seems like she's overly cautious. That would annoy me. But I also RARELY call - I definitely wouldn't have called to ask about gripe water. If it's something that's really concerning I call, but we speak to a nurse line. The nurses take the information and ask questions and tell us what to do. If they think we need to come in they would tell us, but most issues are not something worth going in…
Baby's First Year	88	2016-11-06	N/A	N/A	Hm, that is kind of strange. Whenever I have a concern I call the office and speak to a the pediatrician's phone nurse. I've never actually spoken to my children's pediatrician over the phone. Don't really know why your child's doctor is recommending that you come in for every little thing.
Baby's First Year	88	2016-11-07	N/A	N/A	My DH is a doctor so I am coming from a different perspective. If you are concerned enough that you are calling your pedi then she is concerned enough to want to diagnose your LO properly. She can't do that without seeing him. Plus your LO is still very little. Docs are going to be more cautious with newborns.
Baby's First Year	88	2016-11-07	N/A	N/A	I understand to a point. But as people pointed out, there should be a nurse advice line of some sort-and there's not. Asking for simple advice is not the same as severely concerned. I shouldn't have to make an appointment to ask about gripe water. And doctors wonder why everyone goes to Dr Google. Sheesh.
Baby's First Year	88	2016-11-07	N/A	N/A	She must have been sued in the past so she doesn't want to take chances. Mine responds via internal email system.
Baby's First Year	88	2016-11-07	N/A	N/A	Maybe it's because your baby is so young? I feel we went into the office for everything when my daughter was that little too. She's now 1 and I handle most issues with the nurses over the phone
Baby's First Year	88	2016-11-07	N/A	N/A	They probably just want to charge your insurance for every little visit. My ped gives advice for the phone and if it's something small I don't bug him i just speak to one of the nurses
Baby's First Year	88	2016-11-07	N/A	N/A	We definitely did go in for more things when he was younger. But our pediatrician will call you back and tell you what things to look for and what symptoms mean you need to come in. For example, I have called her from vacations in other states twice and she has given advice and said things like "and his age that temperature is not dangerous, but give Tylenol/ibuprofen as needed to keep him comfor…
Baby's First Year	89	2016-11-06	Almost one no teeth	Has anyone else's babies went this long with not having teeth? My daughter turns 1 in December and she doesn't have one tooth!!! Is that common? My son had teeth at like 6 months?	N/A
Baby's First Year	89	2016-11-06	N/A	N/A	My son didn't get any until after 11 months. My Ped said they don't worry until 18 months.
Baby's First Year	89	2016-11-06	N/A	N/A	Well that makes me feel a little better. It's just strange she don't have any teeth lol but I'm glad she's not the only one
Baby's First Year	89	2016-11-06	N/A	N/A	Mine is almost 9 months and no teeth in sight. My hubby had his at 11 mo so I am not worried. It's largely genetic and apparently (can't remember where I read this!) it's good for them to come out later rather than super early, as that means they are stronger and they have less chance of getting damaged from breastmilk or formula during the night feeds (BM is super sweet!): I say, enjoy the tooth…
Baby's First Year	89	2016-11-07	N/A	N/A	I have had a couple people tell me that it was a good thing, but it just made me a little worried lol I think she has one coming in but it isn't in the normal spot where they "supposed to come in" like two on bottom and the two front on top. It's like a side tooth. Weird but whatever lol
Baby's First Year	89	2016-11-07	N/A	N/A	My first son didn't get his bottom teeth until he turned one. Helped us from a breast feeding perspective lol. We started on solids at 7 months and he had no problem gunning the food.
Baby's First Year	89	2016-11-07	N/A	N/A	My son got his first two teeth at around 8 months then nothing until now and he's getting 5 teeth at once! So your little one might get a bunch all at once
Baby's First Year	90	2016-11-07	Mastitis. *WARNING* PIC	I'm headed to the surgeon this afternoon to have this lanced. Worst pain ever. Anyone ever experienced this? I'm freaking out about what they may have to do.	N/A
Baby's First Year	90	2016-11-07	N/A	N/A	That is not my nipple btw. It's the abscess above my nipple.
Baby's First Year	90	2016-11-07	N/A	N/A	Yes! This happened to me. Once they drain it, they will send it away to make sure your on the right antibiotic. I was on antibiotics for 4 months! Once it went away my breast was slightly deformed for a few months and the skin peeled away. I have a pretty decent scar but it's only been a year since healed. I feel you girl! It's absolutely terrible but you'll start to feel better soon!
Baby's First Year	90	2016-11-07	N/A	N/A	It's not the worst pain to have it lanced either. Don't freak out! They may need to pack it with gauze and insert antibiotics right into the empty space. Just concentrate on how much better it will feel! It may drain for a few days depending
Baby's First Year	90	2016-11-07	N/A	N/A	How soon did you start feeling better after it was done? I feel like I've been in pain forever. So over it.
Baby's First Year	90	2016-11-07	N/A	N/A	Once they figured out which antibiotic I needed to be on, I think I felt better in about two days? My breast was sore for a day or two after I remember, but overall, everything came together pretty fast afterwards. It was such a relief. Then it just got really itchy as the infection healed and the skin around the area died and flaked off.
Baby's First Year	90	2016-11-07	N/A	N/A	Thank you.
Baby's First Year	90	2016-11-07	N/A	N/A	Good luck!
Baby's First Year	91	2016-11-03	For those who've done BLW	Just curious: &nbsp; What was the first food you offered LO? Or the first few?	N/A
Baby's First Year	91	2016-11-03	N/A	N/A	We did banana first with two of our three, followed by sweet potato. I know a lot of people do avocado first, but I hate avocado, so I never have any on hand.
Baby's First Year	91	2016-11-04	N/A	N/A	Sweet potato and banana
Baby's First Year	91	2016-11-04	N/A	N/A	Was your baby 6 months when you started? How did u give him/sweet potato if not purred? Soft chunks?
Baby's First Year	91	2016-11-05	N/A	N/A	Six months. Soft cooked, adult finger sized sticks. Once they were cooked and cut into sticks, i sautéed in coconut oil.
Baby's First Year	91	2016-11-04	N/A	N/A	Banana and avocado
Baby's First Year	91	2016-11-04	N/A	N/A	We did purées first until I looked blw up. First thing I offered was a banana, with some of the peel on so he had a place to grab. I then did pear cut into spears. We're still doing a combination of purées and this.
Baby's First Year	91	2016-11-04	N/A	N/A	Sweet potato first. Then broccoli. Then we started a mash up of BLW and purees. Today we did pear purée followed by roasted cauliflower. He loved he cauliflower!
Baby's First Year	91	2016-11-05	N/A	N/A	We did blw with our second and third kids -- at 6 months. Started with brisket with one (it was Christmas) and scrambled eggs with the other. We just give what we are eating. The site blwideas.com has good info and suggestions.
Baby's First Year	91	2016-11-05	N/A	N/A	First we did sliced avocados, steamed squash chunks , steamed sweet potato chunks, steamed carrots. We did veggies for 2 weeks about then introduced fruits soft bananas was first. There's so many great lists on Pinterest I just got ideas from there
Baby's First Year	91	2016-11-07	N/A	N/A	I'm doing BLW with my DS - will have to check Pinterest. Thanks for the suggestion
Baby's First Year	92	2016-11-07	2 month baby crying a lot	Hi my lo is just stepped to 2nd month and cries a lot during evening and until night 2 o clock .. it's not colic also as few weeks before he had colic and now reduced .. but how much ever we try to get him back to sleep has become so difficult for us.. what could be the reason.	N/A
Baby's First Year	92	2016-11-07	N/A	N/A	Look up period of purple crying. Most babies have a witching hour.
Baby's First Year	92	2016-11-07	N/A	N/A	Could be a lot of different things but when I had that issue with my baby, my midwife told me that the little ones (especially up to 3 months) are trying to process everything that happens throughout the day in the evening. So when a lot of stuff happens throughout the day, they cry it out in the evenings and at night. She told me to reduce activities, noises, people visiting and holding the baby…
Baby's First Year	92	2016-11-07	N/A	N/A	Can you try to get him to sleep before all of this. What do you consider the evening? Try getting baby to sleep an hour before this. My son was fussy at 6pm (dinner time) but would not sleep, and he was a good sleeper by 8pm. So I would take him outside around 6pm and I ate dinner on the porch with him. Then I would put him down naked in the house on a blanket on the floor to play a little while …
Baby's First Year	93	2016-11-06	Am i overfeeding? Help!	My LO is 10 weeks old and we just switched to exclusively formula feeding last week. the doctor said he should only have an ounce per hour and he's been eating every 2 hours. I've been giving him 3 oz but he screams and screams for more. obviously I don't want him to starve but sometimes he will end up eating 6 oz in a 3 hour period which I know is alot. idk what to do!!! I don't want to make him…	N/A
Baby's First Year	93	2016-11-06	N/A	N/A	My son is 8 weeks old and he is on BM and formula. He has been eating 4 oz every two hours for a couple weeks. Sometimes in the mornings he will take 6-6.5 and I feel like that is a lot but if he's hungry, he's hungry.
Baby's First Year	93	2016-11-07	N/A	N/A	How can your doctor say that baby should ONLY be having 1 oz every hour?? Babies are not robots, they will know what they want and when they want it. I've never been told by my children's pediatrician that baby should have 1 oz per hour. That's strange IMO. My son is 9 wks and he's eating 3 oz every 2-3 hours. He is in the 50th percentile for weight. His pediatrician didn't seem concerned about a…
Baby's First Year	93	2016-11-07	N/A	N/A	You might have misinterpreted the instructions and it might be 'at least' one oz per hour. Your son probably shouldn't be eating every 2 hours. Try to fill him up in a feeding and stretch out the time between feedings, and get a long stretch of sleep at night. My son ate about 5oz every 3 hours at that age, and didn't always finish his bottle, and had a long stretch of sleep once a day. So he pro…
Baby's First Year	94	2016-11-05	Advice please :(	My 2 month old was not gaining weight as I was not producing Breast Milk. At 1 month old the DR recommended I put her on formula (Enfamil Newborn) well that didn't go so well she didn't like it and was STRUGGLING to pass gas and poop-so she said switch to Enfamil Gentleease;after a month she was spitting up in rather large amounts but was still gaining weight healthy. This week when I spoke to th…	N/A
Baby's First Year	94	2016-11-05	N/A	N/A	When you burp her do you just wait for one burp and stop or do you keep going for a while longer? If you stop after the first burp try going a little longer and see if she burps, could be that she might still have gas stuck. Also try switching to soy formula. My baby girl had the same problem. As soon as I switched to soy she stopped all the crying and fussiness.
Baby's First Year	94	2016-11-05	N/A	N/A	I let her get one turn wait a few seconds, 30 or so then try to get another, I've been feeding her upright recently to no avail. I just feel so bad for her, she's been farting so much since the Alimentum switch yesterday too
Baby's First Year	94	2016-11-05	N/A	N/A	One Out*
Baby's First Year	94	2016-11-05	N/A	N/A	Is it a lot of spit up? Like close to projectile vomiting? My son had similar symptoms at 5 weeks and had pyloric stenosis
Baby's First Year	94	2016-11-05	N/A	N/A	It varies, sometimes it a tablespoon or so, sometimes it's 1/2oz or more
Baby's First Year	94	2016-11-05	N/A	N/A	My son was doing that when he was younger. He would spit up a lot on any Similac product. I switched him to enfamil Gentlease and that worked for about a month and a half and the spit up started again. He is 8 months old now and on a formula called Nutramigen. The spit up stopped and he was a totally different baby. He started that formula when he was 4 months old. He once in a while spits up but…
Baby's First Year	94	2016-11-05	N/A	N/A	Thank you! I think we are gonna give this stuff a week and then if no improvement we will switch again. I think the issue is the quick switch... like she said next bottle you make make it with the Alimentum only. Normally I've read to do a slow switch
Baby's First Year	94	2016-11-06	N/A	N/A	Are you on the powder or ready to feed?
Baby's First Year	95	2016-11-06	Baby foods by month?	Wondering if anyone has a good list of new foods for baby to try, by month... my LO is almost 7 months and we started solids at 4.5mos. So far he's had: oatmeal, apples, bananas, butternut squash, sweet potato, peas, carrots, pear and spinach. &nbsp; The baby "cook" book I have doesn't list a lot of foods for the first few months... every list seems to be different, I just don't want to introduce…	N/A
Baby's First Year	95	2016-11-06	N/A	N/A	That's around the same age as our baby and our pediatrician said anything goes except honey and citrus fruits and when it comes to foods like egg and pb to be very gradual when introducing them
Baby's First Year	95	2016-11-06	N/A	N/A	Awesome!! Thank you... super helpful!
Baby's First Year	95	2016-11-06	N/A	N/A	It's actually best to introduce common allergens early, in order to help prevent allergies. As PP said, anything goes except for honey and choking hazards.
Baby's First Year	95	2016-11-06	N/A	N/A	They can have anything! Just introduce slowing and follow their lead. My daughter is 9.5 months and just started picking up puffs and Cheerios. It can take them a while (10-15 times) to start likening something
Baby's First Year	95	2016-11-06	N/A	N/A	Introduce everything except honey or choking hazards starting at six months. The earlier you expose allergens the better. Avoid obvious things like popcorn or peanuts due to choking and honey due to botulism risks. Otherwise you're fair game. Let LO try bites of what you're eating.
Baby's First Year	95	2016-11-06	N/A	N/A	We start solids at 6 months and give whatever we are eating, except honey. I focus on allergens early.
Baby's First Year	96	2016-11-06	Teething????	My LO will be two months on Nov. 12. I think he has a bottom tooth coming up. I'm a FTM so I'm not exactly sure. He has been drooling more, chewing on his fists, biting/sucking his paci differently than he was, sleeping a tad more, and a little fussy. We thought maybe gas issues because he's had them since birth but he wasn't displaying classic gas signs when crying. I would put my finger in his …	N/A
Baby's First Year	96	2016-11-06	N/A	N/A	Could be silent reflux. Those were my baby's first signs exactly. He is seven weeks. Keep checking his breath for a sour smell and watch your diet.
Baby's First Year	96	2016-11-06	N/A	N/A	Seems a bit early for teething, but who knows, right?! The gums will harden , be swollen almost round in the area, and at times have light 'caps' where the pressure has made the gums white (like if you press on your skin). For teething pain, moisten a clean washcloth and put in freezer for 5min and LO can bite/ suck on it.
Baby's First Year	97	2016-11-03	Lots of no sleeping posts...	I feel like all of you are going through the same thing right now. NO SLEEP. And not just us mommies. I literally slammed my DD's pacifier on the shelf next to us and laid her in the pack n play because she just scratched me so hard after I've been fighting (not literally of course) her to go to sleep. I've been timing it the past couple days and she literally takes, on the dot, 30 minute naps. A…	N/A
Baby's First Year	97	2016-11-03	N/A	N/A	My friend mentioned something to me that I think is rather interesting. She said it could be all the wifi/electronics around us. She advised me to disconnect all but that's rather difficult yet I've been meaning to try it. We might not feel it but our brain and our body electricity could be disturbed by this. I haven't researched per de but my mom is also shocked by the cat naps even when my litt…
Baby's First Year	97	2016-11-04	N/A	N/A	A baby's sleep cycles are naturally 30-45 minutes, so it's totally normal for some babies to wake after that time. They haven't yet learned how to settle themselves back to sleep.
Baby's First Year	97	2016-11-04	N/A	N/A	My LO has always been a terrible napper but I could at least get her to sleep pretty easy...now it's like going 10 rounds trying to get her to nap and I still only get the maximum 30 minutes (which I'm just used to.) &nbsp; I wonder if this is normal for this stage???
Baby's First Year	97	2016-11-04	N/A	N/A	A baby's sleep cycles are 30-45 minutes, so it sounds like your LO is waking up instead of settling back to sleep after each sleep cycle. Where does your LO nap? I used the rock n play for naps a lot in the early days, so I could gently rock LO back to sleep if she started to stir. I know it's not for everyone, but my kids have also napped while being held or worn quite often, too. They sleep so …
Baby's First Year	97	2016-11-06	N/A	N/A	How old is baby? I remember reading that babies consolidate their naps around the 6-8 month mark. While my son would routinely take 30-45 min naps every 1-2 hours (depending on age) during the first 6 months, something magical just happened around month 7, and I started getting these 2 hr naps. He sleeps twice a day now, at 10 and 2 usually, and sleeps for 1.5-2.5 hours. Nothing changed in terms …
Baby's First Year	98	2016-11-06	Baby won't calm down except for grandma	Let me begin by saying my LO is 6 months old and we're very fortunate to have my MiL who moved from the west coast to help us take care of him since he was born (we live in NY). LO stayed in a pack n play in our room for the 2 weeks after his birth. But after my husband has to go back to work after the 2 weeks, my MiL offered to take him at night so my husband and I can be well rested. It sounded…	N/A
Baby's First Year	98	2016-11-06	N/A	N/A	I would move baby into your room or in their own room and figure out how to soothe him yourself. You won't have someone living with you all the time, by this age he should be comfortable with mom and dad.
Baby's First Year	98	2016-11-06	N/A	N/A	Agreed. This exactly. Not to be mean but...if she's watching him during the day and then up with him at night...what are YOU doing?
Baby's First Year	98	2016-11-06	N/A	N/A	Ditto this. I would move the baby into the nursery. You'll just transfer the problem to another grandma if she becomes the only soother going forward.
Baby's First Year	99	2016-11-03	Spider veins on baby's cheek? Anyone??	My 5 month old son has had some spider veins on his cheek for a few months and they seem to be darker now. Either that or I'm just extra paranoid now! Anyone else have a baby with this? Pictures below. And if so...did they eventually go away?? I'm hoping they will fade as he gets older. Any thoughts?	N/A
Baby's First Year	99	2016-11-02	N/A	N/A	Anyone??
Baby's First Year	99	2016-11-02	N/A	N/A	Bump
Baby's First Year	99	2016-11-02	N/A	N/A	Following -my 9 mo dd has the same. . .
Baby's First Year	99	2016-11-06	N/A	N/A	Does your LOs look as dark and big as his?
Baby's First Year	99	2016-11-06	N/A	N/A	Bump
Baby's First Year	99	2016-11-03	N/A	N/A	My son is 7 weeks old & I've noticed little spider veins on his cheeks as well! I think that's normal.
Baby's First Year	99	2016-11-03	N/A	N/A	I hope so! But at almost 6 months I feel like they should be fading..and his seem to be getting more noticeable
Baby's First Year	99	2016-11-03	N/A	N/A	My 10mo has them. They go away and then sometimes they come back, usually when it's a bit chilly in the house. &nbsp; I wouldn't worry. Check with your pedi if it will make you feel better.
Baby's First Year	99	2016-11-03	N/A	N/A	Thank you! His always look like they do in the picture...they are pretty permanent
Baby's First Year	99	2016-11-03	N/A	N/A	My son has a few spider veins that look exactly like this. He is very fair. Some days it seems like they're more noticeable than others.
Baby's First Year	99	2016-11-04	N/A	N/A	Thank you! Just hoping they will eventually fade! Keep reading stories about people who had babies with this and they are now a young child and they still have them
Baby's First Year	99	2016-11-04	N/A	N/A	Anyone else? And for those of you that have babies with them on the cheeks..do you have them yourselves? I have them on my legs and just wondering if he got them from me or if this is a common baby thing. If he got them from me I feel like they might be more permanent! :/
Baby's First Year	99	2016-11-05	N/A	N/A	Bump
Baby's First Year	99	2016-11-05	N/A	N/A	Bump
Baby's First Year	100	2016-10-31	Vaccines	Vaccines ... what are your opinions? Did you or are you going to vaccinate your child?	N/A
Baby's First Year	100	2016-10-31	N/A	N/A	Oh, boy. Here we go.... &nbsp; Yes, I've gotten my daughter all of her vaccinations, on the schedule recommended by the CDC. There's no way that I'd put my LO in danger of contracting illnesses that are preventable and could kill her. I also vaccinate because some children cannot be vaccinated due to age or compromised immune systems, and I don't think that it's okay to expose those kids to illne…
Baby's First Year	100	2016-10-31	N/A	N/A	Ditto to allllll of this. My child has received all vaccines on schedule and will continue to for the rest of his childhood. &nbsp; Please do legitimate research if you are questioning whether or not to vaccinate and don't base your decision on the opinions of people on the internet.
Baby's First Year	100	2016-10-31	N/A	N/A	Ah sorry that second part was for OP!
Baby's First Year	100	2016-10-31	N/A	N/A	Yes! I agree with you! My brother is one of those kids who has a compromised immune system who relies on herd immunity!
Baby's First Year	100	2016-10-31	N/A	N/A	Yes. All of them. On time. Both kids. No side effects. I trust science and my doctors.
Baby's First Year	100	2016-11-01	N/A	N/A	Yes please vaccinate. My daughter is a cancer baby and relies on herd immunity, when she is finally able to get her vaccinations she will be getting them as a thank you to everyone who kept her healthy in a time when she couldn't fight a common cold let alone something more severe like measles.
Baby's First Year	100	2016-11-01	N/A	N/A	Absolutely
Baby's First Year	100	2016-11-01	N/A	N/A	Thank you all for your response. In my personal experience I've seen negative effects by vaccines. I have two nephews a 7yr old and a 3yr old. The 7 yr old has his vaccines but the 3yr old does not. The 7 yr old is always getting sick, for 6yrs he couldn't eat ice cream or anything cold (he still gets sick now). The 3 yr old gets sick and his body fights and beats it, he doesn't even look sick bc…
Baby's First Year	100	2016-11-01	N/A	N/A	My children are all fully vaccinated according to the CDC schedule. There is no peer reviewed research that supports not vaccinating. None! Your anecdotes mean nothing. Vaccines have no effect on how often you get sick with illnesses that we don't vaccinate against, like colds and stomach viruses. To show that the anecdotes swing both ways, my fully vaccinated children are almost never sick, in c…
Baby's First Year	100	2016-11-01	N/A	N/A	Yaaaassss girl! Preach!!! Thank you for posting this! I was about to say all these things and you beat me to it!
Baby's First Year	100	2016-11-01	N/A	N/A	I also have no idea what eating anything cold has to do with getting sick. That makes zero sense. Ice cream itself can't make someone sick unless it contains viruses or bacteria. That's certainly a new one to me. Being out in the cold for an extended period of time can lower your immune system slightly, but even then you have to have actually been exposed to viruses or bacteria in order to get si…
Baby's First Year	100	2016-11-01	N/A	N/A	I am 30, fully vaccinated and never get sick, my husband is 30, fully vaccinated and never gets sick, my LO is 19 months old and has only had the common cold and bronchiolitis (due to being in a daycare) since he was tiny. You cannot count vaccines on when people get sick. Some immune systems are just not as high as others. It's going to happen either way.
Baby's First Year	100	2016-11-01	N/A	N/A	Vaccines don't cause autism. There is no legitimate medical evidence to substantiate that. If your family had a history of issues with the flu shot, you could skip that. But measles, mumps, whooping cough and others are nothing to mess around with. Children die every year from preventable illnesses. Talk to your Ped.
Baby's First Year	100	2016-11-01	N/A	N/A	Getting sick (a cold, stomach bug, etc) has nothing to do with getting vaccinated. We don't vaccinate against the common cold, we vaccinated against deadly, preventable diseases. I do all vaccines when recommended by my doctor.
Baby's First Year	100	2016-11-04	N/A	N/A	Absolutely, every vaccine on time every time.
Baby's First Year	100	2016-11-06	N/A	N/A	The list you've provided of negative side effects could not possibly be proven. I agree with the poster who said some people have a week immune system and others are stronger. This fear in the community is the handiwork of Jenny McCarthy and an army of mommy bloggers- NOT scientists and doctors. All of the "side effects" you've described, along with autism, are genetic dispositions that would hav…
Baby's First Year	100	2016-11-06	N/A	N/A	Take your unvaccinated child to rural parts of Africa or Asia where there is no herd immunity and we can't get vaccines there fast enough and tell me if you feel comfortable, if you feel your child is safe from disease and illness. Watch hi dress around you slowly die from preventable illness and tell me again how bad vaccines are. Just a humanitarian's POV though.
Baby's First Year	100	2016-11-06	N/A	N/A	*hundreds
Baby's First Year	101	2016-11-03	Pupil size	Anybody have experience with baby's pupils being different size? Ped recommended an eye doc. Made an appt, but curious if anyone else had this happen. No injuries, baby is 4.5months old.	N/A
Baby's First Year	101	2016-11-06	N/A	N/A	My LO had this too. His would come and go though. I asked around 3 months and he said it can be normal for a small difference from time to time (they weren't all the time). Then by his 4 month checkup he stopped having it happen.
Baby's First Year	101	2016-11-06	N/A	N/A	I just asked this and hadn't scrolled down a bit to see that you had asked it too! My baby does and I was going to bring it up at his next check up on Friday- he will be 8 weeks old on Tuesday. I noticed it just yesterday, but my mom said she noticed it a few weeks ago and didn't think anything of it, or thought she was imagining it.
Baby's First Year	101	2016-11-06	N/A	N/A	Pediatrician thought the eye doc should check it out so that we have a baseline even if it is normal for him in case he ever hits his head/gets a concussion etc.
Baby's First Year	102	2016-11-05	Needy Baby?!?	Took my son for 2 month check up... all good. When I expressed to her my concern of him crying all the time unless he is eating or sleeping doctor tells me he is just needy... this is my second child.. my oldest is 10 years old so it's been a while but I don't know what she means by needy?!?	N/A
Baby's First Year	102	2016-11-05	N/A	N/A	Have you tried a chiropractor? Is he on formula, if so have you changed brands?
Baby's First Year	102	2016-11-06	N/A	N/A	He is on Gentle Ease
Baby's First Year	102	2016-11-06	N/A	N/A	Sounds like he may just be colicky? This will hopefully pass between 12-16 weeks.
Baby's First Year	102	2016-11-06	N/A	N/A	Sounds like your baby is still adjusting. My DD was that way I also have a DS who is 5 and was so much more mellow. Look up the 4th trimester and read about it. Usually you see a big change around 12 weeks. It will get better!
Baby's First Year	102	2016-11-06	N/A	N/A	Thanks for the advice and support.
Baby's First Year	102	2016-11-06	N/A	N/A	Look up high needs baby
Baby's First Year	102	2016-11-06	N/A	N/A	Newborns are needy. It's just how they are. Is LO comforted by being held? Mine were always happier being held so I wore them a lot.
Baby's First Year	102	2016-11-06	N/A	N/A	If you try to get him to sleep more it will be more relaxing. My baby cried a lot at that age. He was not needy, but he was just naturally gassy and grumpy. I thought that his bad mood would cast an awful shadow on his permanent character, but he totally brightened up when he got more comfortable. One of the best parts of our day was his bedtime routine. And in the early evening, I kind of tailor…
Baby's First Year	103	2016-11-05	A little blood in 2 months stool?	Could a tiny bit of blood in babies stool be from straining? Should I be worried?	N/A
Baby's First Year	103	2016-11-06	N/A	N/A	Is it happening a lot or just a one time thing? If it's a one time thing I wouldn't worry but note it down in case it happens again. If it's happened more than once I believe that's a symptom of allergies. When in doubt call the doctor Smiley Happy
Baby's First Year	103	2016-11-06	N/A	N/A	or if your breastfeeding it could be a milk allergy or intolerance.. just throwing that out there.
Baby's First Year	103	2016-11-06	N/A	N/A	My little mans blood in still was a result of cow milk protein allergy. I went to 100% dairy free diet and within 2 weeks his still was better as well as any colic
Baby's First Year	103	2016-11-06	N/A	N/A	Check Baby bootie for **bleep** tear (fissure). It's common from straining.
Baby's First Year	104	2016-11-06	Baby wont poop	My three week old is breast feed and formula feed and he hasn't pooped since yesterday morning. What are some things I can do to get him to go?	N/A
Baby's First Year	104	2016-11-06	N/A	N/A	One day is nothing to worry about unless he's straining or uncomfortable. I would let him go at least til the end of the day today before trying anything. How much BM does he get a day? When my son was just supplemented with formula and it wasn't his primary source, he would go thee or four days!
Baby's First Year	104	2016-11-06	N/A	N/A	Our Pedi suggested to give her 1oz of water. (Max per day). We gave it to her just once since it worked right away.
Baby's First Year	105	2016-11-03	Milk protein allergy experience?	Hi all, my son is now 8 weeks old and the past couple of weeks I noticed his stools looked different. No more white seedy flecks, still yellow but very sticky, sometimes some mucus, and one time I saw a few specks of blood. Spoke to a lactation consultant and she said it's probably a dairy allergy and suggested I cut out all dairy. He's gaining weight and generally happy though lately he's been a…	N/A
Baby's First Year	105	2016-11-03	N/A	N/A	Hi there, I am exclusively pumping because breastfeeding proved to be a big challenge for me and my little guy (9 weeks old). I found out 2 weeks ago that he most likely has a dairy protein intolerance. I was worried about the diet change but embraced it because I wasn't ready to switch to formula. It has made a world of difference. Before, he was extremely fussy and his poops were not the breast…
Baby's First Year	105	2016-11-04	N/A	N/A	Thanks for the insight, sounds like going dairy free has made your LO much happier. Smiley Happy Good to hear it wasn't as hard as you thought it would be!
Baby's First Year	105	2016-11-04	N/A	N/A	I'm not breastfeeding anymore cause my lo had pyloric stenosis at 5 weeks and had issues but a month ago(4 month old) we were told he had protein allergies his stools were diarrhea with mucus and smelled awful pediatrician started him on allimemtum formula because the protein is broken down more and is easier for baby to digest I asked about him having issues with dairy in the future and was told…
Baby's First Year	105	2016-11-04	N/A	N/A	Had the same problem. Had to switch to Similac Alimentum which is for that exact issue. No problems since
Baby's First Year	105	2016-11-04	N/A	N/A	Just found out this week that my son has the same thing. He will be 3 months tomorrow. We will be going crazy shopping this weekend because I am feeling like I can't eat anything in our house and I'm hungry. I EP and we supplement an oz or so in each bottle with formula so we had to switch that too to Nutramigen and that stuff is expensive!!! I am definitely having a hard time coming to terms wit…
Baby's First Year	105	2016-11-04	N/A	N/A	Re: Alimentum/Nutramigen/etc, yes I heard they are quite expensive! And have read that some babies don't like the taste?
Baby's First Year	105	2016-11-05	N/A	N/A	My little guy is allergic to cows milk so I cut out all dairy & continued to breastfeed. Hes only 8 weeks I didn't want to quit so soon. It took about a week & a half for the allergy rash to subside & he's finally starting to have longer periods of no crying
Baby's First Year	105	2016-11-06	N/A	N/A	My LO was diagnosed with a milk protein allergy at his 2 month check up. He had been extremely fussy w/several bouts of uncontrollable crying every day, his poop had turned from yellow mustard seed (was EBF) to green'ish and our dr found blood in his stool. I decided to continue to BF, but also supplement w/nutriamigen as it took 7-10 days for dairy & soy to clear my system from the day I stopped…
Baby's First Year	106	2016-11-05	2 month old with stuffy nose and cough...any tips or tricks?!	I went back to work this week and my 2 month old went to daycare. When I picked him up Friday he had a stuffy nose. He still has the stuffy nose and is now coughing too, sometimes coughing and almost choking on the mucus! I have been using the nose Frieda and saline drops. Anyone have any tips or tricks that have worked for your little ones?	N/A
Baby's First Year	106	2016-11-05	N/A	N/A	Light some vapour candles around the house for a few hours, particularly in the room where baby sleeps.
Baby's First Year	106	2016-11-05	N/A	N/A	Thank you!
Baby's First Year	106	2016-11-05	N/A	N/A	Sit in steamy bathroom. Put baby Vicks on the bottoms of feet (no menthol) with socks before bed. Run a humidifier in the bedroom. Saline and nose Frieda.
Baby's First Year	106	2016-11-05	N/A	N/A	My son is 10 weeks old and he is having the same issue, brought him to doctor and she says it's totally normal to have cold like symptoms at this age.
Baby's First Year	106	2016-11-06	N/A	N/A	My son ended up sick with a cold around 9-10 weeks. It was a nasty one that started with my husband and made it through to the whole family! &nbsp; Unfortunately you just need to wait it out for the common cold. We used saline drops and a suction for his nose. Steamy bathrooms help too. But I was told no vaporizers. &nbsp; He's 11.5 months now so this was a while ago. I know it's hard to watch th…
Baby's First Year	106	2016-11-06	N/A	N/A	This really helped me when my little one had a cold at 6 weeks. I used it through out the day to clear his nose; &nbsp; http://m.boots.com/h5/cat_hub?unCountry=uk&path=%2Fen%2FSnufflebabe-Nasal-Aspirator-with-case-_11842… &nbsp; Hope it helps
Baby's First Year	106	2016-11-06	N/A	N/A	Thank you all so much! So far little one doesn't have a fever! I am gonna head to the store this morning to buy some of these things hopefully they help!
Baby's First Year	107	2016-11-04	Pampers vs Huggies	I feel like huggies are smaller than pampers. Is it just me or is this true?	N/A
Baby's First Year	107	2016-11-04	N/A	N/A	I have the opposite feeling... to me huggies look smaller but the stretch more around the waist than pampers. But pampers look bigger
Baby's First Year	107	2016-11-05	N/A	N/A	I agree, I find huggies smaller as well.
Baby's First Year	107	2016-11-05	N/A	N/A	The Huggies leg holes seem to be bigger (judging by the poop that always escapes when we use them).
Baby's First Year	107	2016-11-05	N/A	N/A	I think pampers are longer. When our girl moved out of newborn diapers the papers were too big and we had to get some huggies. Now that she's closer to 11 pounds both for fine.
Baby's First Year	107	2016-11-05	N/A	N/A	Pampers are longer and narrower. Huggies are shorter and wider with wider leg holes. Pampers were great for my long and lean daughter with a long torso. Huggies fit my son much better, who is thicker and had chubbier legs.
Baby's First Year	107	2016-11-05	N/A	N/A	Pampers baby dry are small, swaddlers are large, and Huggies generally fall somewhere in between. I agree that Huggies, especially little snugglers, have bigger leg holes and because of that didn't fit my son well. Had much better luck with little movers when he was a bit older, but pampers were our favorite.
Baby's First Year	107	2016-11-05	N/A	N/A	Like a PP said, Pampers are more long and narrow, while Huggies are more short and wide. My long and lean kids have always worn Pampers.
Baby's First Year	108	2016-11-03	PPD??	So my LO is 3 months old and I love him soooo much! However, lately it seems like it doesn't take much to stress me out. I tend to get angry and frustrated quickly. And I find myself crying from being overwhelmed at least once a day. I feel like my relationship with my boyfriend has taken the back burner because I'm taking care of the baby 100% of my time and there isn't time for anything else. T…	N/A
Baby's First Year	108	2016-11-03	N/A	N/A	I would speak with your doctor. It definitely has the markings of PPD but your doctor can help you best with medication or finding a therapist. I had PPA and it was awful. I was at the end of my rope and almost ended up leaving my husband over it. Don't get there, call your doctor. You dont have to feel this way. Sending you support Smiley Happy
Baby's First Year	108	2016-11-03	N/A	N/A	Thanks for the support & advice!
Baby's First Year	108	2016-11-04	N/A	N/A	Sending you support too. Get help, no point in dragging the suffering. Connect with a therapist/a psychologist that can help. Good luck xoxo
Baby's First Year	108	2016-11-05	N/A	N/A	Thanks!!
Baby's First Year	108	2016-11-05	N/A	N/A	I would definitely seek some sort of help/support! I wish I had- I spent half of my son's first year struggling. I pretty much wasted it and it kills me to know I did that! If i could do it again, I know I would get help sooner if the signs arrive. Best wishes to you!!!
Baby's First Year	109	2016-11-05	Diaherra in 2 month old?	What does it look like in a formula fed baby?	N/A
Baby's First Year	109	2016-11-05	N/A	N/A	It will be very watery and loose and will pretty much soak up into the diaper whereas normal formula fed poop will sit on top of the diaper (they can be looser sometimes as consistency can vary but you will know the difference when you see it). As gross as it is, google images might help you. It will also be more frequent. Dehydration is a major concern so continue to offer a lot of formula and p…
Baby's First Year	109	2016-10-19	Won't stop crying	My babe is 2 1/2 months. No matter what I do, I simply can't get her to stop crying. It's not pitiful crying, it's full on screaming flailing and red faced crying. From the moment we wake up to the moment we go to bed (cosleep) I am listening to her cry. I can't take it anymore. I feel like the biggest failure. Something has to be wrong. She can't cry for 10+ hours a day and not have something wr…	N/A
Baby's First Year	109	2016-10-19	N/A	N/A	Get on YouTube and search the 5s. I still do them with my 7 month old
Baby's First Year	109	2016-10-19	N/A	N/A	Also called happiest baby on the block
Baby's First Year	109	2016-10-19	N/A	N/A	That is exactly how my baby was and then we discovered she has issues with dairy and soy, so I cut them out of my diet (she is EBF) and 3 weeks later she is a mostly peaceful happy girl. If you formula feed she could have issues with the soy or milk proteins in the formula. Either way I realized that full blown screaming like my baby was doing meant she was having pain and not just fussing cause …
Baby's First Year	109	2016-10-19	N/A	N/A	I'm in the process of cutting dairy because I've done everything else possible. But I know that can take some time, and as someone who eats dairy all the time, I find it hard to find things to eat that don't involve dairy and soy
Baby's First Year	109	2016-10-19	N/A	N/A	Sounds like Colic which is normally to do with a babies digestive system. I haven't had crying anywhere near as bad as you but we were getting three + hours a night before babe went to bed. The biggest change I noticed was when I started probiotics (Gerber). We noticed a difference almost right away. I am also dairy and soy free. The other thing I believe may help is Tummy Calm. Hang in there - a…
Baby's First Year	109	2016-10-19	N/A	N/A	Try white noise! Just type it in to YouTube "colicky baby sleeps" and it has a picture of a baby sleeping on a moon. It plays for 10 hours straight and we use it all the time. Even when my LO is at his fussiest and seems inconsolable, it works like a charm and he is out in minutes.
Baby's First Year	109	2016-10-19	N/A	N/A	I had this with my first baby! Cried from when she got up in the morning to when she went to bed, rarely took naps during the day and woke up every .5-3 hours at night. Probiotics helped a lot- get one without dairy (Klaire Labs infant probiotic). Also, try a chiropractor or craniosacral therapy with an osteopathic doctor.
Baby's First Year	109	2016-10-19	N/A	N/A	Take baby for a walk, open door let Lo look outside.
Baby's First Year	109	2016-10-19	N/A	N/A	im curious has she been like this since you brought her home or just recently? i agree try probiotics!! it will take a few days to kick in but it helps. LO has been on it since 2.5w, now 12.5w and she loves taking it right off the spoon. my babes cried from 1.5-5w straight except when she was eating or night time sleeping. she had no shut off and was overstimulated & overly tired. i read most of …
Baby's First Year	109	2016-10-19	N/A	N/A	I wouldn't cut dairy, that's not common and you would see signs in her poop. My baby was colicky and cried this way at that age. She was put on baby Zantac for reflux, which helped a lot. Reading the happiest baby on the block was also helpful and using the baby carrier outside helped her.
Baby's First Year	109	2016-10-19	N/A	N/A	My LO was just like this until he was diagnosed with pyloric stenosis u are ur babies biggest advocate of u have a feeling something isn't right be persistent with drs and hospitals u know ur baby best
Baby's First Year	109	2016-10-20	N/A	N/A	She has watery poop. Idk how to really explain it. It's not seedy anymore and there's this sheen that coats her butt. She seems happier after she poos or toots though. Then she starts whining after 20-30 min. My mom told me last night that I was lactose intolerant as a baby and my doctor told me to try cutting dairy and seeing if it helps.
Baby's First Year	109	2016-10-20	N/A	N/A	Also, we had her on reflux meds, but it didn't seem to improve her state of constant crying so I experimented for a couple of days and just stopped giving it to her. She doesn't seem bothered by the constant spitting up. I'd classify her and a happy spitter; excessive but happy.
Baby's First Year	109	2016-10-20	N/A	N/A	Not just recently. We brought her home and just assumed it was reflux, so we got her Zantac. But it doesn't seem to help. I've tried gripe water, colic calm, gas drops, and I just bought her some probiotics. But I read last night that there is dairy in the ones I got for her. I know I do have a forceful let down and I was reading that that can cause colic like symptoms because she's getting an im…
Baby's First Year	109	2016-10-20	N/A	N/A	sorry! i dont know much about BF...my milk never came in Smiley Sad i hope you figure out something soon! Colic usually ends by 3mo/4mos...so hopefully you guys dont have much longer!
Baby's First Year	109	2016-10-20	N/A	N/A	Oh hugs momma. Given the excessive crying I would absolutely cut all dairy and soy out of desperation. Get probiotics and do the 5 S's from Happiest Baby on the Block. White noise, bouncing, swaddling...I would do it all. Some have good luck holding baby while bouncing on an exercise ball. Ask for help and take it. All of that crying is really hard on parents (especially Mommas). Watch for signs …
Baby's First Year	109	2016-10-20	N/A	N/A	I thought mine had reflux, so did Dr and so he prescribed Losec, but that didn't seem to help. I also thought it could be my forceful letdown but it made no difference if I just kept nursing or if I unlatched when I felt letdown start and let it spray into a towel until it stopped & then relatched. Despite it being very rare to have intolerance, I was desperate so I cut out the usual culprits in …
Baby's First Year	109	2016-10-20	N/A	N/A	I have no clue what then! I watch obsessively for her signs of being tired. She's usually tired around the 45min to 1 hour mark but when I try to get her down to sleep, it can take anywhere from 5 minutes to an hour.
Baby's First Year	109	2016-10-20	N/A	N/A	I ask for help. I'm almost positive I have PPD, all I ever want to do it cry or I get really angry. I ask my husband to take her like an hour after he gets home (that way he has time to 'unwind', change, etc) and he takes her but after 30 minutes to an hour he hands her back and says 'I'm so tired and I have a headache. I can't watch her anymore. I'm going to play on my computer.' I've asked him …
Baby's First Year	109	2016-10-21	N/A	N/A	It sounds like colic... you can try giving gripe water it may help
Baby's First Year	109	2016-10-21	N/A	N/A	Call your OB about your PPD. There are meds and therapy that can help. Go on meetup.com or the library or your church and find a mom's group. They will understand. They will commiserate. They won't judge when you show up in your pjs or cry because you slept two hours last night. Clearly your husband doesn't get it. Find some Mommas w ho do. &nbsp; And he needs to suck it up. Working does not abso…
Baby's First Year	109	2016-10-21	N/A	N/A	(Hand clap). Agreed!
Baby's First Year	109	2016-10-22	N/A	N/A	Went to the doc today. She has lip and tongue tie and she's dairy intolerant
Baby's First Year	109	2016-10-22	N/A	N/A	So glad you have answers! Lip and tongue tie can be corrected quite easily and dairy can be fixed too. Hugs momma! You can do this. Good for you for getting answers.
Baby's First Year	109	2016-10-22	N/A	N/A	Thank you so much. Seriously. Thank you.
Baby's First Year	109	2016-10-22	N/A	N/A	I had this same issue. Once I started cutting dairy out she got progressively better each day. That was when she was about 1-1 1/2 months old. We're 8 months now and I still haven't been consuming dairy, but I have been slowly eating things with dairy in them. Like cookies and chocolate, or cooking with real butter again but still using smart balance on things I eat. It's hard to cut out dairy, b…
Baby's First Year	109	2016-10-24	N/A	N/A	Are you breastfeeding
Baby's First Year	109	2016-10-29	N/A	N/A	Do you eat out? Where do you go that has dairy free options?
Baby's First Year	109	2016-11-05	N/A	N/A	We don't go out too often but when I do I just ask that anything I order is prepared with oil versus butter, like when we go out to breakfast and I order eggs or hash browns. Otherwise just ask your server to check for you. Salads are a good go to option, just make sure there isn't cheese or croutons on it and the dressing is dairy free. Breaded products are dipped in milk quite often so be caref…
Baby's First Year	109	2016-10-24	N/A	N/A	You should see a change soon it won't take weeks. Same happened to me on 3-5 days saw a deference.
Baby's First Year	109	2016-10-29	N/A	N/A	Yes
Baby's First Year	109	2016-10-26	N/A	N/A	How did the dairy intolerance get diagnosed?
Baby's First Year	109	2016-10-29	N/A	N/A	For most people they take a sample of stool and test it for blood. My girl didn't have a poopy diaper, but I explained all the symptoms and they diagnosed her with colic. I won't take colic as a diagnosis because it really isn't one. It's a symptom. I begged the doc to look into it further and come back with a legitimate answer, she came back and we discussed what I ate on a normal basis and her …
Baby's First Year	109	2016-10-29	N/A	N/A	How is your little one doing? Any better?
Baby's First Year	109	2016-10-30	N/A	N/A	A little. We have good days and bad. Instead of her crying and screaming all day, she only does it in the evenings now. From 6-9 screaming. Sometimes (like today) she wakes up from a nap and is only happy for 15 minutes before she spends the next hour screaming. &nbsp; I've cut dairy. Maybe I need to do the total elimination diet.
Baby's First Year	109	2016-10-31	N/A	N/A	Sounds like this will get better with time. I'm glad there has been some progress made. Prayers mama!
Baby's First Year	110	2016-11-02	Struggling finding the right formula for my baby	I have a beautiful one month old baby girl. She was born five weeks premature and was unable to latch on properly so I started off exclusively pumping breastmilk for her. She quickly developed the most terrible diaper rash I had ever seen and was doubled over with gas pains around the clock and was pooping almost constantly. Her pediatrician concluded that she was lactose intolerant so I made the…	N/A
Baby's First Year	110	2016-11-02	N/A	N/A	The change in formula might affect her, but maybe she just needs a little time to adjust. The baby's digestive system is changing so much as it matures. My son got terrible gas after a few weeks old and I had to change his formula. Gas drops (simethicone like Mylecon brand, not gripe water) can be helpful for alleviating gas, but it's still a tough time.
Baby's First Year	110	2016-11-03	N/A	N/A	I m almost sure WIC covers the best formula for lactose intolerance that is ELECARE. Nutrimagine, Neosure, other amino acid base formula is also covered by them. Your doctor just have to write the need of that on a WIC script prescription. Also your insurance cover the rest of the need. WIC will give you 10cans. Insurance covers the rest. Please consult your baby's pediatrician or gastroenterolog…
Baby's First Year	110	2016-11-03	N/A	N/A	I also have WIC and I get soy Enfamil from them and for that you don't need a doctor's note. Just let them know that Gerber isn't working for your baby and they will switch it. I also believe what Annie0716 said is true. If you want to go directly with those you will need a doctors note and they should cover it. Ask them for the paper where you can have your babies doctor write down what she need…
Baby's First Year	110	2016-11-03	N/A	N/A	My son is 8 months old and he never had diarrhea with Similac but he spit up something horrible. It came out his nose and everything. Well I tried all the Similac products and tried them for 2 weeks each time and he did the same with everything. I then moved to enfamil Gentlease and it worked great for about a month and a half then the spit up started again. I talked to his doctor about Nutramige…
Baby's First Year	110	2016-11-05	N/A	N/A	We battled with formula for what seemed like forever (7 weeks to be exact). One thing to keep in mind is changing formulas can be enough to upset their tummy. It takes AT LEAST a week before you can judge it. Second, a lot of times if the baby truly has a milk protein intolerance they will have a soy protein intolerance. Talk with your doctor about EleCare. This is what we use and it is covered b…
Baby's First Year	111	2016-11-04	Binky pacifier dummy	My 8 week old loves her binky but can't keep it in her mouth for long. She losses it and then gets upset she can't put it back in her mouth. Suggestions ?	N/A
Baby's First Year	111	2016-11-04	N/A	N/A	Try a wubanub. It has a stuffed animal on the end and helps keep it closer to the mourn
Baby's First Year	111	2016-11-05	N/A	N/A	My girl is 13 weeks today and we have the same issue. It's still always coming out. I just got a wunnanub yesterday but she hasn't really realized there is a kitty attached to it yet.
Baby's First Year	112	2016-11-03	7 month old won't nap thus does not sleep at night	My 7 month old will not nap. She wakes up after 30 min..I try to put her back to sleep but she is wide awake. I know this results in an overtired babe and no sleep during the night. She "naps" every 2 hours and goes to bed around 7. Does anyone have any suggestions? Last night she was up every 1-2 hours Smiley Sad	N/A
Baby's First Year	112	2016-11-04	N/A	N/A	Try making the first nap less than 2 hours after waking and try, if at all possible, to keep her awake for 3 hours before bedtime. I gave my son an evening routine where he would sit in his bouncy, then play naked on the floor, then I would give him his bedtime routine of bath, bottle/breast, burp, book, bed. He would totally pass out. The coolness of being naked, then the warmth of the bath, the…
Baby's First Year	112	2016-11-04	N/A	N/A	Thanks for the advice. She doesn't make it to two hours for the first nap. It's usually an hour after she wakes in the morning. But I will try to stretch out to three hours before bed! Our routine is so so. I do bath every night but that's about it. Maybe I will start a more consistent bed routine to see if that helps!!
Baby's First Year	112	2016-11-04	N/A	N/A	I would actually disagree with the above and struck with age appropriate wake times throughout the day. We did about 2.5 at that age.
Baby's First Year	112	2016-11-04	N/A	N/A	Interesting. Might have to experiment then. She has a pretty hard time staying awake for more than 2 hours at a time.
Baby's First Year	113	2016-11-04	PPD?	I feel like I'm losing it. Last night was rough and frustrating because my baby girl didn't want to go to sleep and today has been a constant annoyance of little things. I'm unhappy with our current living situation. Where we live, the location, etc. Although we can't do anything about it for another year. My daughter takes 30 minute naps all day so I seriously can't catch a break. We bed share s…	N/A
Baby's First Year	113	2016-11-04	N/A	N/A	Honestly to me it just sounds like regular mommy life stress. I went through this a few weeks back but stopped and realised that it was just a good mommy having a few bad days. Hang in there Smiley Happy
Baby's First Year	113	2016-11-04	N/A	N/A	I would talk to your family physician. She/he could assess you and then refer you to a psychologist if you would like to talk to someone. Here's a good website on ppd. &nbsp; http://www.postpartumprogress.com/the-symptoms-of-postpartum-depression-anxiety-in-plain-mama-englis...
Baby's First Year	113	2016-11-03	First Birthdays!	Hi Momma's, my name is Laura. I had my baby boy Ronan on January 1st. &nbsp; I know our babes first birthdays our coming up! I wanted to share my little part time business with you ladies. I make chalkboard birthday posters. I can make any theme party. These are printed on photo paper and look great in a frame! I would love to make these for your little ones. I can ship to anywhere in the US for …	N/A
Baby's First Year	113	2016-11-03	N/A	N/A	Samples
Baby's First Year	113	2016-11-03	N/A	N/A	Samples
Baby's First Year	113	2016-11-04	N/A	N/A	These are awesome My son doesn't turn one until May but I will be wanting one then Smiley Happy
Baby's First Year	114	2016-11-03	Breastfeeding Help	I have not had my baby yet, but I want to BF. Everyone who knows I want to BF has told me it is incredibly difficult and stressful and takes time away from not only interacting with your baby more, but interacting with your family also. &nbsp; Can someone who is or was breastfeeding walk me through the first couple of weeks or months? I am looking for advice and I would really love to hear about …	N/A
Baby's First Year	114	2016-11-03	N/A	N/A	Before I had my baby, I thought breastfeeding would come naturally to me. I thought that any other problems like my meals could be outsourced. I had an emergency C section. My son had aspirated meconium and had hypoglycemia so he went to the nicu, and my surgery continued then I went to recovery. I got to see my baby again on the way to my room. I spent the rest of the day waiting for my husband …
Baby's First Year	114	2016-11-03	N/A	N/A	Just want to add - The point is I think I had a bad experience because I was unprepared. I think people should learn as much as they can before hand and build a relationship with a lactation consultant. I was so upset and overwhelmed about not having breastmilk, that my doctors and my baby's doctors just worried I was crazy.
Baby's First Year	114	2016-11-03	N/A	N/A	I have been EBFing for 6 months. In the beginning, it is difficult at times. During the first few days/weeks you are constantly nursing while your supply regulates. My LO has always been a great eater and has latched on from day 1. Are there challenges? Yes. It can be stressful to be the sole provider of food. But honestly, I wouldn't have it any other way at this point. I heard a lot of horror s…
Baby's First Year	114	2016-11-03	N/A	N/A	I successfully breastfed my son for 13 months. The only advice I have is that you should go into it with a positive attitude with "hopes" not an "expectation" of breastfeeding. If you can do it, great! If not, that's ok! It's different for everyone. I was really lucky as other than having to supplement with formula a little bit the first week I had no issues at all. My sister however has 3 childr…
Baby's First Year	114	2016-11-03	N/A	N/A	It is hard. Especially in the first 6 weeks. Both of my babies had a hard time latching because of a tongue tie so we had to use a nipple shield even after we got the ties snipped. I agree with PP on hoping rather than expecting. I knew going in that it would be hard, so I set short term goals for myself, one month, then 3 months, then 6, etc. I lasted 13 months with my first and had enough milk …
Baby's First Year	114	2016-11-03	N/A	N/A	I have breastfed two babes past age 2 and my 15 month old is still going strong. I had no idea what I was doing at first. The LCs and nurses helped me a lot. Skin to skin immediately is very helpful. Don't be afraid to ask for help from people who know what they're doing. I had a rough day or two when I went home but then things were fairly smooth. I never had any real issues with any of them. I …
Baby's First Year	114	2016-11-04	N/A	N/A	My biggest advice is to be kind to yourself. Especially in those first few months. It may not come as easily as you thought! We had latch problems but continued to stick with it thanks to a lactation consultant. Best thing I ever did was reach out for help. I absolutely love breastfeeding. It's such a wonderful bonding experience. However, don't beat yourself up if it's not what you envisioned or…
Baby's First Year	115	2016-11-03	Natural ways to help milk supply...	What have you all done that's worked to help with milk supply? I tried fenugreek, but it doesn't agree with my stomach!	N/A
Baby's First Year	115	2016-11-03	N/A	N/A	Oatmeal and coconut water are supposed to be good too. Did you try mother's milk tea? I think it has fenugreek, but maybe if it comes in a different medium, it will be more acceptable to your tummy.
Baby's First Year	115	2016-11-03	N/A	N/A	You need to really have a full belly when taking fenugreek. If you can stomach it it only usually takes 2-3 days to get your supply up. But it's very important to take the proper amount of you take any lower than recommended of really won't do anything. &nbsp; &nbsp; Oatmeal has always been my go to. If my supply is low I try to eat lots of oats, oatmeal for breakfast some oats with yogurt for lu…
Baby's First Year	115	2016-11-03	N/A	N/A	I just drink a ton of water. I've noticed that when I don't drink enough water my supply dips.
Baby's First Year	115	2016-11-04	N/A	N/A	Fenugreek worked for me. Try taking with meals. Drink plenty of water. Some women swear by oatmeal, Gatorade or even dark beer. There are also recipes for lactation cookies if you want to go that route too.
Baby's First Year	116	2016-11-03	Baby banz vs em's 4 bubs	Has anyone used either? What were some things you liked/disliked about each? Or is there a different brand you like more?	N/A
Baby's First Year	116	2016-11-03	N/A	N/A	We had baby banz and they worked great for under 2 years old. The first time we used it he was 2 months old. We got a bigger one for him later.
Baby's First Year	116	2016-11-04	N/A	N/A	I use the baby banz as well. My husband and I are both musicians.
Baby's First Year	117	2016-10-26	Sleep regression - how'd you handle it?	So I think last night was our first official night of sleep regression. My LO has been sleeping through the night for quite some time now but last night she woke up at 10:30 and then again at 2:45. At 10:30 I was able to pretty easily put her down after she drank a full bottle, but it took my husband and I almost 2 hours to get her down when she woke up again at 2:45. &nbsp; So I'm admittedly unp…	N/A
Baby's First Year	117	2016-10-26	N/A	N/A	How old? We sleep trained with Ferber.
Baby's First Year	117	2016-10-26	N/A	N/A	She's just over 3 months so I think a bit too early for that.
Baby's First Year	117	2016-10-26	N/A	N/A	I don't have any words of wisdom, just support because we're going through the same thing! My LO is 3 mos old and suddenly not sleeping like he used too making for a very tired mamma! &nbsp; Hopefully this is short lived for both of us!!
Baby's First Year	117	2016-10-26	N/A	N/A	It might be a growth spurt and she just needs to eat plenty. There is a big growth spurt at 3 months (my son was in daycare, and even the daycare was shocked with his appetite), and then the sleep regression is at 4 months.
Baby's First Year	117	2016-10-27	N/A	N/A	It's all what you're comfortable with. We used Ferber at 14 weeks with amazing success. It's probably the 4 month regression, which can occur anywhere between 11-18 weeks.
Baby's First Year	117	2016-10-27	N/A	N/A	We also just started Ferber with our 14 week old. So far, so good. I say that even though I'm still waking up multiple times a night and taking 2 hours to get her to bed each night; however, I know it takes time, patience, and most importantly consistency. If this doesn't end up working here in a few days, we will try a new method. Meanwhile, cheers to all the tired momma's out there; hang in the…
Baby's First Year	117	2016-10-31	N/A	N/A	My son was 3mths when the sleep regression hit. By 4mths I was at my wits end and we sleep trained using sleep sense. It was a life saver. He's now 14mths old and since then he has only woken up crying to the point where I had to go to him 4 times.
Baby's First Year	117	2016-10-31	N/A	N/A	There's a big growth spurt at 3 months.
Baby's First Year	117	2016-11-01	N/A	N/A	My 3 month old did this the other night! We cosleep, so I just pretended like I was asleep. She got bored and decided to eat (EBF) and then fall asleep within 45 minutes. I guess there is a huge growth spurt at 3 months, then the real sleep regression hits shortly after. Hopefully it passes quickly!
Baby's First Year	117	2016-11-01	N/A	N/A	We are dealing with a sleep regression at 12 weeks too. He had been sleeping for a 5-7 hour stretch but it has dropped to 3 hours the past few nights. I'm hoping it will pass soon. We haven't. Priced a big change in his behavior during the day like we did during the 8 week leap.
Baby's First Year	117	2016-11-04	N/A	N/A	Sounds like what im going through now. My LO has been waking up a different times a night but still the similar time frame to eat. He is 4 months now. Sometimes he doesnt even want a bottle. Once i tried to talk to him to soothe him to sleep.. which made him stay awake even longer cause he was so happy to see me. So I would just go back to sleep and he mostly gets the message. His appetite change…
Baby's First Year	118	2016-11-03	Teaching LO to sleep - so stressful!!!	So my LO sleeps through the night but doesn't fall asleep on her own at night or during naps. &nbsp; I'd obviously loved for her to fall asleep on her own but would you sleep train a baby (maybe just for naps??) that sleeps through the night??? &nbsp; This is so stressful for me, I don't even know who to talk to about it!	N/A
Baby's First Year	118	2016-11-03	N/A	N/A	It is so hard!! I finally have been able to get my 9 week old to *sometimes* fall asleep on his own. It has to be right at the sweet spot of him being awake around 75 minutes or so (before he gets too tired), swaddled, white noise, and the shusher machine. I turn on the white noise machine and swaddle him first, then cradle him and bounce on my Pilates ball until I see his eyes get heavy. Then I …
Baby's First Year	118	2016-11-03	N/A	N/A	How old is your baby?
Baby's First Year	118	2016-11-04	N/A	N/A	My LO is 3.5 months old.
Baby's First Year	118	2016-11-04	N/A	N/A	My son was a good sleeper overnight, too. From about 6 weeks old, he was asleep by 8pm and only woke twice at night mostly. There is a sleep regression at 4 months old and that is a good opportunity to figure out what you want to do because it sets the stage for LO's longer term sleep patterns. I broke my foot when my son was 4 months old, so I liked rocking him, and sometimes he wanted to fall a…
Baby's First Year	119	2016-11-03	Baby not sleeping/napping; I'm exhausted	Hi there, I'm a FTM, and I'm at the end of my rope. My baby is about 6.5 months, and barely naps and constantly wakes at night. We have tried sleep training, and it didn't seem to work for us. We did graduated extinction, and all our baby did was cry for hours. We didn't bend, we checked in 5 minute intervals, didn't pick up from the crib, and waited for her to fall asleep. Every night she's SCRE…	N/A
Baby's First Year	119	2016-11-03	N/A	N/A	Does she nap at day care? Have you checked for any underlying issue like acid reflux?
Baby's First Year	119	2016-11-03	N/A	N/A	Yes, she doesn't have reflux...and during the day she naps anywhere from one 30 minute nap to one 2 hour naps. It's extremely inconsistent. She Dallas asleep in the car on her way home every day though. &nbsp; I'm totally at a loss, and feel like a failure because her sleeping is so poor.
Baby's First Year	119	2016-11-03	N/A	N/A	I'm sorry to say, but some babies are just bad sleepers...hopefully someone can chime in with their success story!!
Baby's First Year	119	2016-11-04	N/A	N/A	I don't know much as I'm a new mom but I'm all about cosleeping. Babies feel secure next to mommy. What happens when she's in your room or sleeping in your heart(arms)? Being a Working parent is very hard so make it easy on you and do what works not what a book or a rule tell you. I read lots of books and thought I'd be bad for not following and I decided I never want my baby to cry and I will do…
Baby's First Year	119	2016-11-04	N/A	N/A	I rocked my son to sleep most of the time at that age. There was separation anxiety at 7 months, and after that time I always rocked him to sleep until he was a year old. With regards to when to put baby down, I do agree with reading cues to some extent. But I think that we have to be a little more proactive than that. Like my son was fussy every evening at 6:30pm, and would fall asleep at 7:30pm…
Baby's First Year	120	2016-11-03	Found lump	So I found a bump on my 5 month old neck. I can't see it but I can feel it it's the size of a pea. He has an appointment for tomorrow but does anyone have any guess of too what it is	N/A
Baby's First Year	120	2016-11-03	N/A	N/A	It could be a lymph node. I found one on my LO on the back of her head near her ear and that's what it was. I freaked out a little bit but our pedi told us that it was a lymph nose and they come out for all sorts of reasons, from fighting a cold germ to cradle cap.
Baby's First Year	121	2016-10-30	Sleep routine question	My LO is 8 weeks. I've got him into as much of a routine as possible for the last week. Starting at about 8;15, bath, massage, feed and bed. It's been working great so far and he gets 5 hour stretches once he's down, usually around 9. When he wakes up around 2-3 for a feed, he has a huge feed and goes right back to sleep... to wake up 2-3 hours later. I know he's young and maybe this is what we'l…	N/A
Baby's First Year	121	2016-10-30	N/A	N/A	Just keep doing what you're doing. A long first stretch is great for that age. Newborns still need to eat often (tiny tummies don't hold much).
Baby's First Year	121	2016-10-30	N/A	N/A	It's very very common for babies to do a long first stretch, then shorter bits after that. For a loooooong time my son did one 5-6 hour stretch, then three hours, eat, three hours, up for the day.
Baby's First Year	121	2016-10-30	N/A	N/A	I think only the first stretch of sleep can be expected to be long. My son was down at 8 waking at 1, 4 and then 7 for the day at that age. I considered myself lucky. By the time I started back work (at 12 weeks) my son was usually only waking once at 3:30 and over the next few months he would sometimes sleep straight through and the waking was less frequent. There is a growth sput at 3 months. T…
Baby's First Year	121	2016-10-30	N/A	N/A	I would continue the routine you have been doing. I do almost the exact same thing with my girl and she is almost 4 months old. A stretch of sleep that long at 8 weeks is great momma! You're doing a good job. Pushing the bedtime back later will definitely just keep her overtired and then putting her to sleep would probably be terribly hard. Good luck!!
Baby's First Year	121	2016-10-31	N/A	N/A	Keep doing what you're doing. At 8 weeks that's a good stretch. You typically won't get two long stretches at that age. They still need to eat frequently for a while.
Baby's First Year	121	2016-11-01	N/A	N/A	We did exactly what you're doing and got the same results from 6-11 weeks. Then he started stretching out the second sleep on his own. One thing I did try to do was keep track of the amount he was eating and fill him up as much as I could during the day. He's formula fed.
Baby's First Year	121	2016-11-03	N/A	N/A	Our (now 14 week old) was the sane and we had a similar bath/bed time to you. &nbsp; I took other people's advice to bring this forward and offer a dream feed and it's worked a treat...for the past week she's slept through until 7:00am when I wake her to start the day. &nbsp; We now do bath or baby massage at 7:00pm, bottle at 7:30pm, then she's in bed by 8:00pm. We then dream feed her sometime b…
Baby's First Year	122	2016-11-03	This whole sleep thing is so stressful!!!	So my LO sleeps through the night but doesn't fall asleep on her own at night or during naps. I'd obviously loved for her to fall asleep on her own but would you sleep train a baby (maybe just for naps??) that sleeps through the night??? This is all I think about and it stresses me out to the point of tears!!!	N/A
Baby's First Year	122	2016-11-03	N/A	N/A	Yes I would. I did. It will teach her how to self soothe and put herself to sleep. We used ferbers graduated extinction method and it worked great for us. In three days we could lay him down awake but tired and he would be asleep within 5-10 minutes with VERY minimal crying (usually none at all). It's a life changer! :-)
Baby's First Year	123	2016-10-28	Laryngomalacia	My LO is 3 weeks and was diagnosed at 2 weeks. Although the doctor says it's harmless, it still scares me when I hear her gasping and making her noises. Anyone have advice on how to cope as a mommy? I just feel so bad for her. It can wake her out of a sound sleep. Smiley Sad	N/A
Baby's First Year	123	2016-11-03	N/A	N/A	Aw mama I feel for you. My son was born 8 weeks early and had the same condition, the dr said his cartilage was immature and soft and as he got older the stridor would go away. The gasping sounds were terrifying to listen to, especially when we started teaching him to bottle feed. It sounded like he was aspirating every time he would suck. But the dr was right. He never had any issues come from i…
Baby's First Year	123	2016-11-03	N/A	N/A	One more thing that might help you as far as the sleeping goes, when my son was in NICU they had the top of his crib elevated (like you would for a reflux baby) and it really helped with the breathing sounds. When he came home at a month old I did the same thing to his crib- elevate the top so he was at an incline. I actually think the Fisher Price Rock n Play is at an incline so you could always…
Baby's First Year	123	2016-11-03	N/A	N/A	It is really scary. It took a while for anyone to take my concerns seriously. Finally, another doctor diagnosed my son when I took him in for something unrelated. My son no longer makes the strider noise when he's eating, but his breathing is still very loud and congested sounding. He has almost a whoop sound now every time he breathes in. It has changed a lot since he was born. People make comme…
Baby's First Year	124	2016-11-03	Exersaucer	How could you tell your little one was ready to try an exersaucer/jumper/walker?	N/A
Baby's First Year	124	2016-11-03	N/A	N/A	Never use a walker, but my LO was ready for his exersaucer when he had good head and neck control, when I pull him to a sitting up position his head doesn't flop back. We still have to put a rolled up blanket in the seat though because it's pretty roomy for him. Your LOs feet should also be able to touch the bottom of the exersaucer (not on their tip toes though)z
Baby's First Year	124	2016-11-03	N/A	N/A	See that's what I'm struggling with. He doesn't have head lag anymore, he can hold himself up in standing if I support him either around the chest or holding his hands in front of him, and he likes being in that position! BUT I can't figure out if I can lower it enough so that he can still see the toys when he stands lol. Plus it's so roomy I could almost fit 2 or him in the seat!
Baby's First Year	125	2016-11-03	Best Hair Ties/Clips?	My LO is 7 mos and has a pretty unruly mane already. Any good hair ties/clips anyone recommends? She has enough for side pigtails, but some of the ties I looked at say they aren't for babies (choking hazards, etc.). Is there such a thing as a hair tie for babies that isn't a choking hazard?	N/A
Baby's First Year	125	2016-11-03	N/A	N/A	I don't think so, most pony tails are going to be a chocking hazard they are just so small! &nbsp; I use the loom bands for my girls hair all the time since she was about 6 months. Usually in 2 pony Smiley Happy
Baby's First Year	125	2016-11-03	N/A	N/A	Cute!! &nbsp; I guess I'll just have to be extra vigilant then. This morning I caught her just as she was about to eat a bandaid she ripped off her own leg…
Baby's First Year	126	2016-10-26	Craniosynostosis	Anyone have a LO with this?? Just found out our LO has it and loosing my mind with worry.	N/A
Baby's First Year	126	2016-10-27	N/A	N/A	I'm taking my son to the neuro next week bc I feel like he has it bc his head is so long and awkwardly shaped since birth, if you don't mind could you possibly post pix of LO's head?
Baby's First Year	126	2016-10-27	N/A	N/A	My son had it, he's ten now. I have a 9 month old which is why I'm on here. She doesn't have it. But my sons head was a little life which is actually the opposite of what normally happens. But he was starting to get the frontal bossing. He was diagnosed at 9 months and had the surgery at 10 months which is actually late. The surgery is long and they bleed a lot. But he did great, looks great and …
Baby's First Year	126	2016-11-03	N/A	N/A	My best friend's 9 month old son just had the surgery to repair sagittal craniosynostosis about 4 weeks ago. She said there are wonderful support groups online that helped her a ton, I believe Cranio Care Bears was one that she joined. They even sent him a care package for his surgery! I'd highly recommend looking into those and get the support from the other mamas whose babies have gone through …
Baby's First Year	127	2016-11-02	Traveling with frozen breast milk	Hello! This is my first time traveling with my baby, and I was wondering what everyone's experience has been with bringing frozen breastmilk through security? I did some research online and from what I can tell they manually inspect it, it doesn't go through the x-ray machine. Is this correct? Do they touch it at all? I couldn't really find specifics online. Any details would be great!	N/A
Baby's First Year	127	2016-11-02	N/A	N/A	I flew a lot for work and carried up to 100 oz of frozen milk. Make sure to let the TSA X-ray screener know that you have frozen milk and ice packs. The ice packs will need to be frozen solid. The milk in cooler will pass through the regular X-ray machine, and 99% of the time will go through additional screening so make sure you give yourself the time. They may manually inspect the frozen milk, s…
Baby's First Year	127	2016-11-02	N/A	N/A	I always asked the inspecting agent to change into fresh gloves before touching the milk.
Baby's First Year	127	2016-11-03	N/A	N/A	I just traveled for the first time with my baby and milk. They make you put it in a separate bin from everything else and it goes through the X-ray machine and then they take it to another little station where they do additional screening (sometimes), they won't open the milk or anything. they only did this on my return flight on my departure I left everything in my diaper bag and it went through…
Baby's First Year	128	2016-11-03	Diarrhea 1 month postpartum	Has anyone experienced diarrhea postpartum? I am breastfeeding and about 2 weeks postpartum while breastfeeding during the night I would get sick to my stomach and have to go to the bathroom immediately. Also, I go off and on throughout the day. This has now been going on for 2 weeks. I tested positive for group b strep therefore had antibiotics while in the hospital. My doctor seems to think the…	N/A
Baby's First Year	128	2016-11-03	N/A	N/A	If from antibiotics, probiotics and yogurt will help get the good bacteria back in your system. Hope it goes away soon!
Baby's First Year	129	2016-08-18	What is this on my baby's cheek??	She was born with this on her left cheek but now at 15 weeks I feel like it has grown! What is it?! Will it go away?	N/A
Baby's First Year	129	2016-08-18	N/A	N/A	They look like spider veins - usually they are just a cosmetic thing in babies and eventually go away, and don't usually pose any problem or discomfort. I would check with your pediatrician BC there are many causes for them and most likely if she's had them for some time the dr has seen them and doesn't seem concerned if you are going to well baby checkups. If you do feel they have worsened it's …
Baby's First Year	129	2016-11-02	N/A	N/A	My 5 month old has the same exact thing! Has yours gone away??
Baby's First Year	129	2016-11-03	N/A	N/A	My son is 7 weeks and also has these on his cheek.
Baby's First Year	130	2016-11-02	Biting nipples	Hey moms my almost 10 month old has seriously been biting me and only nursing a min or so. Could he be self weaning and if so what do I do? Was hoping to make it to 12 months. I have some freezer stash but not more than a week or so	N/A
Baby's First Year	130	2016-11-03	N/A	N/A	Is he teething? My son is 11 months and goes in biting phases, usually when he's teething. I don't think he's self-weaning because he still shows full interest in breastfeeding, but I've had to cut nursing sessions short on days when he actively bites. I'm also hoping to make it to 12 months (just 3 more weeks!).
Baby's First Year	131	2016-11-02	Sippy cup	My son Dmitri is about 3 weeks from his first birthday. I haven't had success introducing the sippy cup. How did you mommies successfully introduce the sippy cup and which sippy cup did you first use?	N/A
Baby's First Year	131	2016-11-02	N/A	N/A	My LO is 6.5mos... I started putting a sippy cup out for him and holding it up to his mouth at 5/5.5 months.. we started with a traditional style one with semi success but switched to the munchkin miracle 360 cup, it mimics a regular cup - LO loves it. He also loves to "sip" from our cups when drinking. He wouldn't drink water at first so I put BM in it and then slowly diluted it with water and n…
Baby's First Year	132	2016-11-02	Carrot food stains Argh!!!!	Smiley Sad stupid carrot stains on baby clothes ! I soak them for 2 days but still can see carrot !	N/A
Baby's First Year	132	2016-11-02	N/A	N/A	I haven't figured out the secret Smiley Sad I designate a few bibs to orange stains and pray he doesn't get it on his clothes.
Baby's First Year	132	2016-11-02	N/A	N/A	What are you using? I use OxyClean and spray it on and let it sit for a couple of hours. It'll take anything out.
Baby's First Year	132	2016-11-02	N/A	N/A	Yes I soak it in napisan gold stain remover for a day and still faint stains on clothing :/ I'll try spraying it and see what happens
Baby's First Year	133	2016-11-02	Any advice - baby is so hungry :/	Baby girl is about 14 lbs, and 4 months, recently I have noted she needs to be fed more often bc she will not drink more then 3 or 4 oz of milk in a sitting and then is hungry again 2 hours later. During the day this is fine, but now she is wanting milk every 2 hours at night also. I have started her on some solids at night before bed I do some puréed fruit mixed in a little oatmeal cereal, she p…	N/A
Baby's First Year	133	2016-11-02	N/A	N/A	I think it will be better to have these early solids midday, and they should not be before a bottle. At that age, I gave my son a little taste at a separate time from his bottles time. Your LO needs to get filled up in a feeding, and if she has the small bottle pattern during the day, it just starts a cycle that will continue. There is a growth spurt at just over 3 months, and a sleep regression …
Baby's First Year	133	2016-11-02	N/A	N/A	Google the four month sleep regression. Suddenly waking four or five times a night is pretty normal with that age.
Baby's First Year	133	2016-11-02	N/A	N/A	She is going thru the 4 month growth spurt, is common to eat every hour or 2 during this. Be careful with solids this early as their digestive systems are underdeveloped that early. You may have issues with gas and constipation. But the growth spurt is temporary and things will settle back down, except for the sleeping, as their pattern changes during the regression.
Baby's First Year	134	2016-11-01	Baby led weaning vs puréed	Hi ladies I'm looking for anyone that has done the baby led weaning vs puréed. My LO is only 5 months but my dr wanted me to try solids at 4months due to my LO showing all the signs that he's ready. He watches people while they eat and chews, weighs 20lbs and is eating every hour and a half durning the day for a total of 50oz a day!! I've tried a ton of different foods puréed and he hates them al…	N/A
Baby's First Year	134	2016-11-01	N/A	N/A	I've done both ways of feeding. And by far blw was the best approach to food.
Baby's First Year	134	2016-11-01	N/A	N/A	We did BLW and love it so so much. However, it's really not appropriate until they are sitting independently, usually around six months. There are other indicators they should be showing as well in order to start BLW. I don't understand why your doctor is pushing it so much. The recommendation now is 6 months for solids of any kind. If he's not ready he's not ready. Why push it?
Baby's First Year	134	2016-11-01	N/A	N/A	I don't think he's ready either. He might be showing all the songs but he doesn't like it so I want to stop. I think we're going to stop and start with the blw at 6 + months like you said. The dr's don't like that he eats so much but he's healthy and happy and that's all I care about!
Baby's First Year	134	2016-11-01	N/A	N/A	Can you try to cut his bottles down a bit? Or space them out? 50 oz is quite a Bit for a four month old!
Baby's First Year	134	2016-11-01	N/A	N/A	Oh trust me we've tried! He will only take 4-5oz at a time and screams bloody murder turns bright red arches his back and goes nuts with in 90 minutes every time. Every now and then I can get him to go 2 hours but it's hard. They've even run blood work on myself to see if I'm lacking in vitamins because I EBP. Everything was fine he's just a fatty!
Baby's First Year	134	2016-11-01	N/A	N/A	None of those are actually readiness signs. Sitting up unassisted, loss of the tongue thrust reflex, and beginning to develop the pincer grasp are readiness signs for solids. We do a mix of purees and BLW, which we start at 6 months, and we never give anything that's very runny. One of my three hated most purees and wouldn't touch them unless they were really thick and had lots of flavor. We did …
Baby's First Year	134	2016-11-01	N/A	N/A	Thanks for your input! Now that I'm thinking about it I don't think I've ever said anything to my pediatrician about my LO arching his back 90 minutes after each feed. I just told him he goes crazy so I feed him. I'll have to ask them about reflex. I think I might take your advice and worry more about the amount of oz he's getting apposed to how often. Maybe just giving him 2-3oz each feeding ins…
Baby's First Year	134	2016-11-01	N/A	N/A	I did a mix of BLW and purées with my twins. Whichever you decide on you don't want to stop giving bottles. Your baby will still get the majority of their nutrients from your breast milk until the age of one. BLW/purées doesn't take the place of breast milk or formula it is just an addition to.
Baby's First Year	134	2016-11-02	N/A	N/A	That's really strange, I've never heard of a doctor not wanting a 5 month old to drink breastmilk. I would still continue to nurse up to a year but if I could go back (my LO is 14mths) I would have done a combination of purées and BLW. Around the one year mark babies can become really picky and stop eating but everyone I know that did more of a BLW approach didn't have as much trouble getting the…
Baby's First Year	134	2016-11-02	N/A	N/A	My daughter must be the exception because I did purées and not BLW and at 19 mos she is an amazing eater! So I really think it depends on the child and not the approach to eating.
Baby's First Year	134	2016-11-02	N/A	N/A	They want him to still get BM just not 50oz. they would like him to top out at 38opd. They were hoping I could start solids and get him down to that with out it being a issue. He's heathy and happy, meeting all the mile stones but gain weight to fast he was only 7lbs 6oz at birth but has always eaten every 90minutes and now weights over 20lbs
Baby's First Year	135	2016-10-31	I cant burp my sleeping baby	My baby usually will sleep through out the night feeding and i can never burp him after that .. iis it bad ? do i have to wake him up ?	N/A
Baby's First Year	135	2016-10-31	N/A	N/A	Following! I just asked the same question.
Baby's First Year	135	2016-10-31	N/A	N/A	Following
Baby's First Year	135	2016-10-31	N/A	N/A	I have read it is not necessary to burp during dream feed since they are more relaxed
Baby's First Year	135	2016-10-31	N/A	N/A	I norm gave it a minute or two. If no burp, I just put her to bed.
Baby's First Year	135	2016-11-02	N/A	N/A	My little guy is now 10 months and I don't remember when I stopped burping him after his nightly feeding I do know if I couldn't get him to burp and it would only wake him I just put him in bed, you'll know if there's a burp in there because not even a few minutes after you put them in bed they'll cry and as soon as you pick them up they'll let out a nice burp.
Baby's First Year	135	2016-11-02	N/A	N/A	I stopped burping my LO when she was 4-4,5 months
Baby's First Year	135	2016-11-02	N/A	N/A	When my DD wouldn't burp, I would lay her down on her changing table for a few minutes, then try again. Something about being horizontal, and then vertical again helps it come up. It always worked for me.
Baby's First Year	136	2016-11-01	Painful when breastfeeding	Hi there! First time mom with a 3 week old baby girl. I have been breastfeeding her since birth but due to her not latching at the hospital they told me to use the contact nipple shield for assistance. The nipple shield has helped a lot but recently I was able to finally have her latch on without the assistance of the nipple shield. However, it is extremely painful when she breastfeeding directly…	N/A
Baby's First Year	136	2016-11-01	N/A	N/A	It def sounds like she just needs a bit extra help getting that good latch. Are there any lactation consultants in your area? Most of them do home visits here. Try different nursing positions. I found laying down on my side was the best when I was bf my first as she had some latching issues too and it was the only way she would correctly latch. After a week or so she was able to latch properly in…
Baby's First Year	136	2016-11-02	N/A	N/A	I had a lot of pain when breastfeeding for the first 6 weeks. At that time they discovered he had a slight tongue tie that we had corrected. It got better after that. I don't know if it was the correction or if he just grew out of that stage that mDe a difference. For us, 7 weeks was the turning point. I would definitely ask the pediatrician about a lactation consultant to help
Baby's First Year	136	2016-11-02	N/A	N/A	Agree with pps about getting a lactation consultant's help! My mom is one, so here's what I would try! Try the ram method (rapid arm movement, but looks a little like it sounds): hold her head and wait for a wide open mouth. With the other hand, make your areola like a sandwich, pointing the nipple at the roof of babe's mouth. When she opens wide, ram the boob (gently!) in as far as you can. If y…
Baby's First Year	137	2016-11-02	Blue skin	Since my lo was a week old (now 2 months) he has this blue tinge around his mouth, like under his nose and under his lips. Pretty much all around his mouth. His lips are pink and so are his gums. He isn't blue anywhere else at all. I've been reading on the internet and it's sounds like it's perioral cyanosis. Which isn't a big deal. Cyanosis is a big deal, when the lips and gums are blue and nail…	N/A
Baby's First Year	137	2016-11-02	N/A	N/A	My son had this too! He's REALLY fair skinned, so it was especially noticeable on him. I brought it up at his two month visit and my pedi said as long as his lips, hands and feet weren't blue, it was nothing to worry about. He's eight months now and he doesn't have it at all. I hope this is reassuring!
Baby's First Year	137	2016-11-02	N/A	N/A	While blue tinge around the mouth seems concerning, I do think if his lips are pink then that is the important sign he is okay. I do think that if you are worried about your baby's blueness that you should talk to the doctor again. Your concerns are important and should be heard, even if there is nothing to worry about. You and the pediatrician need to be a team.
Baby's First Year	137	2016-11-02	N/A	N/A	My lactation consultant told me that the blue tinge can mean they're struggling with a burp. With my little guy, we would burp him a little longer between each side (ebf) and the blue would clear up after a big burp or fart every time! Not sure if what you're experiencing is the same; but give a good burp in a couple different positions a shot!
Baby's First Year	138	2016-11-01	Daylight Savings	Hi, I apologise if there's a thread about this somewhere.. So my almost 6 month old daughter is going to bed around the same time she usually does but then waking up at 5am instead of 6. And she wakes up constantly throughout the night so that hour less is horrible. First day she slept at 7:30 and woke up at 5, 2nd day she slept at 7 (she wouldn't take her 3rd nap) and woke up at 5 anyway. What c…	N/A
Baby's First Year	138	2016-11-01	N/A	N/A	She is probably overtired and actually needs a much earlier bedtime, especially if she is transitioning and dropping the third nap. When we were in the 3-2 transition we had many 5 pm beds.
Baby's First Year	138	2016-11-02	N/A	N/A	Not too sure about dropping the 3rd nap as she dropped the 4th nap like a month ago and she can barely stay awake 2 hours in between =/
Baby's First Year	138	2016-11-02	N/A	N/A	It usually took about a week for my kids to transition to the new time. We would try to get LO to go back to sleep, or at least just bring him to our bed and keep it quiet and dark until our normal wake time. You can also leave baby in bed until close to normal wake time if he's not distressed/crying. You don't want to get stuck in the overtired cycle so I would do what it takes (wearing, holding…
Baby's First Year	138	2016-11-02	N/A	N/A	Thanks! Yes I think it will take her some time to adjust, given that even before she was not that well adjusted haha Today will be one of those days in which she'll need to have a 4th nap for sure..she had 2 naps already (30m, 45m) and now at 13:45 she started her 3rd one =/
Baby's First Year	138	2016-11-02	N/A	N/A	I would try really hard to not be adding naps back in. If you allow them to take a bunch of little naps they are never forced to consolidate their sleep. I would follow wake times and if needed do a third catnap. I wouldn't add back a fourth nap at that age
Baby's First Year	139	2016-11-01	Cleaning toys	How often do you wash / wipe down LOs toys?	N/A
Baby's First Year	139	2016-11-01	N/A	N/A	Weekly everything gets a good wipe with bleach/water spray . Monthly I put plastic items in the dish washer, my older one brings Barbie stuff and gives them all a bath. Teddy bears usually only get washed a few times a year, it's a big process cause they have so many!! But most of them do not get played with and are just decorations. And then I just clean as I go. Certain toys might get dirty qui…
Baby's First Year	139	2016-11-01	N/A	N/A	I just use hot water when they fall on the floor. Quick rinse and they're fine. She doesn't like stuffed animals so don't have to worry about that. She's perfectly healthy, don't use bleach at all.
Baby's First Year	139	2016-11-01	N/A	N/A	I do once a week. I just use warm water and vinegar. If you have any plastic toys, you could let those sit in with the solution for 15 minutes and then rinse them off.
Baby's First Year	139	2016-11-01	N/A	N/A	Thanks ladies! I've been doing about once a week... So sound like that's the norm Smiley Happy...The toys we tote around with us get cleaned a couple times a week, I'm sure they're fine but I do it anyways.
Baby's First Year	139	2016-11-01	N/A	N/A	Never? It didn't even cross my mind that I should be doing this…
Baby's First Year	139	2016-11-01	N/A	N/A	I don't wash ours either. It's only her germs. I'll wash them if she is sick, or if another kid is over and putting them in their mouth.
Baby's First Year	139	2016-11-01	N/A	N/A	Oh thank god! I was thinking I was nuts!
Baby's First Year	139	2016-11-01	N/A	N/A	If they look dirty or get dropped on the floor somewhere out of the house (like at the airport or something). Or before we use them if I buy them second hand.
Baby's First Year	139	2016-11-01	N/A	N/A	I've never washed a toy unless she's puked or spit up on it. All of her toys are on the floor- that's where she plays. I vacuum often and we have no other kids or pets
Baby's First Year	139	2016-11-01	N/A	N/A	Um never? Except maybe once when my first baby had a stomach virus from day care. Everything got wiped down. I used a spray and wipes made by dapple.
Baby's First Year	139	2016-11-02	N/A	N/A	I'm a germaphobe and I don't even clean my son's toys that often! I try to keep the house clean but his toys are only cleaned when they've been out of the house and occasionally I'll put plastic toys (like the Green Toys brand) in the dishwasher when I have the time. As much as I hate germs, I know that it's important not to disinfect everything all the time because it's how they build their immu…
Baby's First Year	139	2016-11-02	N/A	N/A	I only clean them if they look dirty or someone's been sick (and they I only clean affected toys). Might have cleaned them more when my first was a baby but with multiple kids, and therefore more toys, they rarely get cleaned. I'm a big fan of letting kids' immune systems be strong. If I need to clean something, I use a wet cloth or a Seventh Generation disinfecting wipe.
Baby's First Year	139	2016-11-02	N/A	N/A	Maybe every few weeks but usually I only clean if it looks dirty, was taken out of the home, if my LO is sick, or if it's been sitting out and he hasn't played with it in a while. But I'm a germ freak and try to keep the house pretty clean. He plays on the floor with all his toys. As much as it makes me cringe, it's what babies do and he is building his immune system (I put him on a blanket when …
Baby's First Year	140	2016-11-01	Is it bad if my baby barely naps?	He used to be a good napper.. not sure what happened. He's 3 months old and naps maybe 2-3 times a day but only for 30 minutes. And usually only if we are on a walk, in the car or I'm nursing him. I can tell he's tired often but he refuses to sleep! He sleeps good at night, usually 12 hours waking up once or twice to eat. He's not overly cranky during the day, but I guess I'm just worried that it…	N/A
Baby's First Year	140	2016-11-01	N/A	N/A	I would definitely be trying for more nap. How often are you trying to put him down to sleep?
Baby's First Year	140	2016-11-01	N/A	N/A	Haha I feel like I'm trying to get him to sleep all day. I watch for early signs that he's tired then I try to put him down right away before he gets over tired. He just refuses to sleep!
Baby's First Year	140	2016-11-02	N/A	N/A	How are you trying to get him to sleep? At that young of an age especially, I always focused on getting a nap -- not where or how they fell asleep. So we did what it took to get in at least a couple of decent naps -- nursing, holding, wearing, car drives, walks, etc.
Baby's First Year	140	2016-11-02	N/A	N/A	This is a good guide for how long a baby should be awake.
Baby's First Year	140	2016-11-02	N/A	N/A	Also, baby's room should be pitch black and white noise helps. At this age they're still "learning" how to sleep so if your baby wakes before sleeping for at least an hour (1.5hrs is best) then always wait a minimum of 15 minutes before getting him up as this will eventually help him connect his sleep cycles and sleep longer.
Baby's First Year	141	2016-10-29	Irregular periods-8 months PP	I have really only had one real period since having my daughter almost 8 1/2 moths ago. It started exactly 6 months PP and lasted almost 2 weeks. In month 7 I spotted lightly for maybe 2 days (about 6-7 weeks after the first one). And so far nothing in month 8. I EBF so that has some to do with it. But how long did it take for your periods to become more regular? I'd like to not worry as much of …	N/A
Baby's First Year	141	2016-10-31	N/A	N/A	Anyone?
Baby's First Year	141	2016-11-02	N/A	N/A	***on lol
Baby's First Year	141	2016-11-02	N/A	N/A	Are you in birth control? I started around 6 months as well they were horrible and never the same time, were at 10 months going on 11 and they're still irregular. They're about a week long and every two weeks once I was on for a whole month.... it's ridiculous.
Baby's First Year	142	2016-10-30	Best diaper ?	Hello my baby is 6 months old and we just moved into a size 3 diaper, he still seems to be wetting through the "huggies snug and dry" diapers. He's a heavy wetter. Does anyone have any suggestions for a heavy wetter ? Thanks !	N/A
Baby's First Year	142	2016-10-30	N/A	N/A	Pampers baby dry... it absorb a lot!!!
Baby's First Year	142	2016-10-30	N/A	N/A	Your baby might be ready to move up to the next level (4). Also Pampers baby dry works great for my almost 6 month old boy.
Baby's First Year	142	2016-10-31	N/A	N/A	Pampers baby dry, but also going up a size can help a lot. Is he sleeping through the night? If so, try the overnight diapers! Pampers makes one (used to have baby dry extra protection which we loved, but now I think they switched to swaddlers overnight or something like that, which are also very good) as does Huggies (that one was a disaster for us, although do use other Huggies diapers sometime…
Baby's First Year	142	2016-10-31	N/A	N/A	There is no best diaper. It's just what works for your kid. My first was a big wetter and we could only use Pampers Swaddlers/cruisers or Huggies Little Snugglers/Movers. The baby dry lines of those brands didn't work as well -- neither did Luvs or off brands. My second child could use Target Up and Up with no problems. My third used Target until a year, and now we have to use Little Snugglers.
Baby's First Year	142	2016-10-31	N/A	N/A	Switch to an overnight diaper. If long and lean, go with pampers. If wider and with a shorter torso, go with Huggies. Also may need to go up a size. I always go up a size well before the posted weights on the boxes.
Baby's First Year	142	2016-11-01	N/A	N/A	Love pampers swaddlers! They seem to hold a lot!
Baby's First Year	142	2016-11-02	N/A	N/A	I LOVE pamper swaddlers I did use luvs and Huggins, I thought I loved buggies but then they started leaving crystals on my son so I switched to pamper swadlers and I will not switch to any other one.
Baby's First Year	142	2016-10-30	N/A	N/A	huggies little snugglers are the best diaper i've used. Huggies "snug and dry" were the worst
Baby's First Year	143	2016-11-01	Roomsharing - Sleeping in PnP	My DD is 3 months old and I'm so not ready to put her in the crib in the nursery. We've been using the bassinet/higher setting on the Pack n Play in our room, but she may be getting too heavy for it because it's bowing. Silly question, but is it safe to have baby sleep on the bottom setting of the PnP every night for several months?	N/A
Baby's First Year	143	2016-11-02	N/A	N/A	Yes it is.
Baby's First Year	144	2016-10-31	Happy Halloween	What are you and your little ones dressing up as . Post pics here To show off your cute costumes	N/A
Baby's First Year	144	2016-10-31	N/A	N/A	My little Woodstock lol
Baby's First Year	144	2016-10-31	N/A	N/A	That is adorable!
Baby's First Year	144	2016-10-31	N/A	N/A	Miss Kennedy! 12 weeks old Smiley Happy
Baby's First Year	144	2016-10-31	N/A	N/A	Little Margeaux as a basket of adorable
Baby's First Year	144	2016-11-02	N/A	N/A	Hahahaha amazing!
Baby's First Year	144	2016-11-01	N/A	N/A	Your babies are precious !! Thanks for sharing mamas !
Baby's First Year	145	2016-11-01	Jumper activity?	Hi, can anyone recommend a jumper they like? My little guy has great neck strength and I think would really enjoy a jumper. He is almost 3 months. Also if anyone absolutely would not recommend a particular one let me know so I stay away from that brand/style lol.	N/A
Baby's First Year	145	2016-11-01	N/A	N/A	You shouldn't use a jumperoo until at least 4 months, even if they have good neck strength. My kids all had exceptional head control and neck strength according to our pediatrician, and he still recommended waiting until at least 4 months. Before that, we loved the Fisher Price Sit Me Up seat. It's great and gives them a different perspective, while still offering some support.
Baby's First Year	145	2016-11-01	N/A	N/A	Thanks I'll check that out!!
Baby's First Year	145	2016-11-01	N/A	N/A	We have a fisher price jumper. I can tell you from my experience that my son didn't really "get" the jumper til he was around six months old. We would put him in the exersaucer (propped with a rolled blanket) around four months. Now he is OBSESSED with his jumper. He's currently 8.5 months old.
Baby's First Year	145	2016-11-01	N/A	N/A	We didn't use one until he was crawling and we needed to contain him for short moments to pee or something. I recommend to start with a high back highchair (full seat with 5 point harness) first, which will be much more supportive and stable. See how he likes sitting up and you can put toys on the tray to play with. Nesting cups are a hit. There are some toys that can be suctioned to tray top. I …
Baby's First Year	145	2016-11-02	N/A	N/A	I put mine at 4 months old he took 2 weeks to start jumping in it and now he loves it Smiley Happy best thing i bought so far and entertain LO for abit while I can eat and go toilet lol
Baby's First Year	146	2016-11-01	Month old sleeping	My LO was sleeping and napping great since she came home. Now the last two nights have been terrible, she doesn't sleep more than 2 hours at night, and then between 3-5 it's like party time, wide awake and fussy. She will only nap while being held now and that's only like 20 mins at a time. Momma needs some rest! What is going on?!	N/A
Baby's First Year	146	2016-11-01	N/A	N/A	I think that's basically how babies are. At this time your baby is probably going through a growth spurt and could have developed gas pains. That's what happened with my son when he was 3 weeks old. It was probably the worst week of my life. And the following weeks were runners up.
Baby's First Year	147	2016-10-30	14 days and no poop	My now two month old has not pooped in 2 weeks. I wasn't worried for most of that time but the passed 3 days he is acting very uncomfortable. He is grunting a lot and very fussy. We've tried the qtip trick and that didn't work. However, the qtip did come out with a little bit of poop on it. I know tmi just saying. I feel bad for my little guy and I just want him to feel comfortable again but peop…	N/A
Baby's First Year	147	2016-10-30	N/A	N/A	Call the Ped tomorrow to check in. Bicycle his legs and rub his tummy. Grab some probiotic drops (I liked gerber soothe). It will be okay.
Baby's First Year	147	2016-10-30	N/A	N/A	14 days is way too long. My daughter didn't poop for 7 days and I got her a natural suppository for babies. It relieved her right away. If you're breastfeeding, please drink lots of water which helps the babies stool. I hope that your baby pooped by now.
Baby's First Year	147	2016-10-30	N/A	N/A	Your pediatrician's office should have an on-call doctor. I would definitely call. 14 days is too long.
Baby's First Year	147	2016-10-30	N/A	N/A	My baby went 9 days without pooping when he was 5 days old. My ped had me supplement with formula to get him more calories. After 2 days of that he started pooping. She had thought that he didn't have enough calories to spare. (He was 5 1 and didn't get the hang of breast feeding right away) it's uncommon but if baby is sleeping and peeing and eating there's not much you can do but wait
Baby's First Year	147	2016-10-31	N/A	N/A	How did your baby go 9 days without pooping when he was 5 days old? You probably meant 5 weeks, right? And yes, there is plenty you can do to relief your baby, such as suppositories, Qtip, giving your baby a little bit of water, belly massages, etc. Not sure why your pediatrician resulted to formula so quickly.
Baby's First Year	147	2016-11-01	N/A	N/A	Oops I worded that confusing. Starting when he was 5 days old (so the next 9 days he went without pooping)0
Baby's First Year	147	2016-11-01	N/A	N/A	And he was slightly underweight so my ped wanted to get him gaining more weight and thought that that was why he hadn't been pooping. Bht thank you for the other tips. I'm sure they'll come in handy in the future!
Baby's First Year	147	2016-10-31	N/A	N/A	Try giving your LO 1oz of water. It worked for us.
Baby's First Year	147	2016-10-31	N/A	N/A	Hey all!! Last night we went to the emergent room.. he started getting very uncomfortable and it started scaring us. So we took him to a children's hospital in Detroit. We wanted to rule out any bowel obstructions. Turns out he only has a little bit of poop in there and there are no obstructions. doc said he is a breast milk eating machine! Said that he uses every ounce of breast milk and that's …
Baby's First Year	147	2016-10-31	N/A	N/A	Thanks for the update! I was getting worried. So glad to hear that he is doing well.
Baby's First Year	147	2016-11-01	N/A	N/A	Yay! Hope baby starts becoming more regular!
Baby's First Year	147	2016-10-31	N/A	N/A	My baby was uncomfortable too but he only went 2 days without pooping ,my pediatrician ok'd giving him some camomile tea and it worked
Baby's First Year	147	2016-11-01	N/A	N/A	Wow! 14 days! Way too long. But thanks for the update.
Baby's First Year	147	2016-11-01	N/A	N/A	Thanks everyone for the concern! We are glad he's back to his normal self!!
Baby's First Year	148	2016-10-31	Coupons	Have 5 x $5 similac coupons that I'll trade for enfamil. Really need some enfamil coupons!! Thanks	N/A
Baby's First Year	148	2016-11-01	N/A	N/A	I have 5 10$ off enfamil coupons. But my name is written on that. Will you be able to use that? U don't have to trade anything. Smiley Happy
Baby's First Year	148	2016-11-01	N/A	N/A	Hi Annie yes, I've always traded through here and never had an issue. My email is acmquez@gmail.com please send me a message and I will send you my address. Thanks so much!!
Baby's First Year	148	2016-11-01	N/A	N/A	I'll take any you have left please!!! &nbsp; Lverkamp13@gmail.com
Baby's First Year	148	2016-11-01	N/A	N/A	I'd love as well if you have any extras!
Baby's First Year	149	2016-11-01	How Many Hours a Day at Daycare?	I'm just curious--How many hours a day are your little ones at daycare?	N/A
Baby's First Year	149	2016-11-01	N/A	N/A	My lo is there from 730-4
Baby's First Year	149	2016-11-01	N/A	N/A	7-8 most days, but 9-10 occasionally.
Baby's First Year	149	2016-11-01	N/A	N/A	730-530 three days a week
Baby's First Year	149	2016-11-01	N/A	N/A	8 5 days a week
Baby's First Year	150	2016-11-01	Babies with acid reflux on diff med than Zantac	How long was your LO on Zantac before you switched to something else? My kid has been on Zantac for a week, it's helping but I'm not sure that it's enough. I know that sometimes Zantac doesn't work but another acid reflux medicine will. any experiences with this would be appreciated.	N/A
Baby's First Year	150	2016-11-01	N/A	N/A	I think we were on Axid (similar to Zantac) for about 4 weeks (2 weeks old to 6 weeks old) before I gave up on it and begged for something better. Started Prevacid and it works great as long as you watch the dosage and the potency of the liquid (if you get the compounded version from a pharmacy). He's now 15 weeks and doing great!
Baby's First Year	150	2016-11-01	N/A	N/A	Did your GP prescribe the Prevacid or did you have to be referred to a GI doc?? My doctor insists on us continuing to try Zantac but it's been a month Friday and no real improvement.
Baby's First Year	150	2016-11-01	N/A	N/A	Following
Baby's First Year	150	2016-11-01	N/A	N/A	We were on Zantac for a month now on prilosec and love it
Baby's First Year	151	2016-10-31	What age did you give your child their first piece of candy or chocolate!?	As everyone knows today was Halloween. We took our 10 month old daughter to visit family and went to our local mall as they did a free picture and trick or treating. We went around the mall just for a little bit with her to go "door to door" with her bag and show off her costume Smiley Happy I know they recommend waiting until after 12 months to try chocolate (which I definitely intend) but I'm j…	N/A
Baby's First Year	151	2016-10-31	N/A	N/A	Today she got chocolate at 20 mo
Baby's First Year	151	2016-11-01	N/A	N/A	Aww!! How did she enjoy it!?
Baby's First Year	151	2016-11-01	N/A	N/A	What sort of candy would you give if not chocolate? Personally, I would much rather my kids have a small piece of chocolate than some other junky candy that's mostly sugar and artificial colors. My oldest was around 9 months on Halloween, and she had a small piece of milk chcolate. My other two probably had some around that age as well. We do a mix of BLW and purees, so my kids ate a lot of the t…
Baby's First Year	151	2016-11-01	N/A	N/A	Valid point i wasn't sure if other parents let kids have a lick or two of a lollipop (with parents holding) or something like that definitely not anything small because risk of choking. I see so many parents that are completely against chocolate before 1 and are judgmental. I'm definitely open to everything going naturally and at its course so I wasn't sure Smiley Happy
Baby's First Year	151	2016-11-01	N/A	N/A	My son didn't have candy for his first halloween and he was 18months old. He tried chocolate (on a granola bar) around 24mo, and yesterday at age 2 1/2 he did have two bites of chocolate. He was allowed a bite of cake when he was 1yo, and he actually had a cupcake at daycare at 12mo. :-/ Twice :-/ We usually go with fruit, graham crackers, cereal bars, or a homemade quickbread like banana bread o…
Baby's First Year	151	2016-11-01	N/A	N/A	My LO is 9 months and I didn't even think to give her candy, mostly because she's just learning how to chew and I don't trust her to eat candy yet... I've given her a bite of ice cream before though
Baby's First Year	152	2016-11-01	Surgery and breastfeeding	I'm wondering if any of you had to have surgery while BF? I'm having hernia surgery at the end of the month and will have to be on narcotics for a few days after. I've done a ton of research, talked to two different lactation specialists, my pediatrician and my surgeon and they all are saying different things on if I can breastfeed while taking the medication. My question is have any of you ladie…	N/A
Baby's First Year	152	2016-11-01	N/A	N/A	I'm sure there are different pain meds available while bf. I fractured my sternum this past summer and I was prescribed naproxen and o took that pretty much for a month and a half while breast feeding. I know it's an anti inflammatory but worked extremely great for my pain.
Baby's First Year	152	2016-11-01	N/A	N/A	I took naproxen after my gallbladder surgery and that worked well! Unfortunately the doctor said this surgery will be 10 times more painful and I'll have to take a narcotic for at lest 72 hours. I guess the hernia I have is very large and will take a lot to repair. With a large mesh placed under my muscles if I don't want it to come back with another pregnancy. I have some milk stocked up and am …
Baby's First Year	152	2016-11-01	N/A	N/A	For sure you can take Percocet because that's what they give after labor and delivery so it's def safe for breastfeeding. If you have any questions about meds, lactmed is a great resource!
Baby's First Year	152	2016-11-01	N/A	N/A	Thank you for recommending lactmed it was very helpful!
Baby's First Year	153	2016-10-25	Reflux or Nutramigen??	I'm getting desperate and trying to figure out what is causing my daughter's distress. She is 5 weeks old and was showing signs of acid reflux 3 weeks ago so we put her on Zantac. A week later we changed her formula to Nutramigen because of gas issues. Last week I noticed that her reflux was getting worse. She cries during and after feedings, screams when trying to burp her, started to gag and sp…	N/A
Baby's First Year	153	2016-10-25	N/A	N/A	My son had reflux, colic and gas issues. We had to find a regimen that would work for him and I really can't believe your pediatrician put your baby on such a thin formula. Mine has been on enfamil ar since he was a month old it has added rice starch so they can keep it down. We also gave him little remidies gas drops at every feeding, Zantac twice a day and Bio Gaia probiotics once a day. It too…
Baby's First Year	153	2016-11-01	N/A	N/A	Zantac didn't work for us. We had to move to Prevacid and now he's doing great!
Baby's First Year	154	2016-10-27	Baby laugh	Hey everyone!! I was just wondering when yall's babies started laughing. At what month or weeks did they break out the first laugh?? My LO is 7 weeks old and I know 2 months is considered early for most but I can't wait to hear him giggle! He acts like he wants to, he will suck in and then coo out. So I hope it's soon!!	N/A
Baby's First Year	154	2016-10-27	N/A	N/A	Between 6-8 weeks for both of my kids
Baby's First Year	154	2016-10-27	N/A	N/A	He smiled at things purposely around I think ten weeks? And then he would smile and say "huh" like a little laugh and he did that for a long time. He didn't laugh or giggle til around five months I think?
Baby's First Year	154	2016-10-27	N/A	N/A	Hi! Zachary turned 4 months on the 25th. He smiled sometime in the second month and laughed just last Thursday! Smiley Happy
Baby's First Year	154	2016-10-27	N/A	N/A	Not until 5 months for us.
Baby's First Year	154	2016-10-28	N/A	N/A	Wow seems to be quite a variety in ages here! Guess there's really no telling! Asher started smiling at week 6 intentionally so maybe he will laugh sooner!
Baby's First Year	154	2016-10-28	N/A	N/A	Mine started to smile at about 4 weeks, at 4 months she started to kind of laugh and now at 6 months she laughs like Santa haha
Baby's First Year	154	2016-10-28	N/A	N/A	My daughter laughed for the first time at her two month doctor's appointment when the doc was poking at her. It must have tickled. :-)
Baby's First Year	154	2016-11-01	N/A	N/A	Just got our first real laugh yesterday at 14.5 weeks
Baby's First Year	155	2016-10-14	Grunting baby and sleep training	Has anyone tried to sleep train a baby with gas issues in the middle of the night? My son is 6 weeks old and we really need to get into some sort of sleep routine but he is so gassy at night it's hard to get him to sleep between 3-6am. He hates his bassinet and crib so suggestions on how to make these more comfortable options for him would be helpful. He is already swaddled and has been since bir…	N/A
Baby's First Year	155	2016-10-14	N/A	N/A	If you're talking about letting him cry until falling asleep, that's not recommended until at least 4-6 months old. Six week old babies have no ability to self soothe and letting them cry at that age is just cruel, quite honestly. Now other "training" like consistent routines and schedules absolutely should be started with newborns. Swaddling, white noise, consistent schedules all help. I liked G…
Baby's First Year	155	2016-10-14	N/A	N/A	6 Months is when they are able to grasp any sort of sleep training. If he's gassy, try bicycling his legs, he may do better with some time not swaddled so he can move his legs to relieve gas... a sleep sac may be an alternative. Your baby is still trying to figure out life outside the womb... he wants to sleep as much as you want him to....& please realize babies are not meant to sleep thru the n…
Baby's First Year	155	2016-10-15	N/A	N/A	Oh definitely do NOT want to cry it out...I will use any other method at 4-6 months than that...I was thinking exactly more like a routine...bath, feed, bed...things that helped them soothe the baby before bed for a more restful few hours of sleep. He does love to be in his swing not turned on also so we may need to try that and the probiotic drops. I also meant like putting the bassinet on an in…
Baby's First Year	155	2016-10-15	N/A	N/A	Thanks for your advice! I'm not suggesting sleep through the night, just suggestions on how to help him get better, more comfortable sleep through the night, when he does sleep. I think my message got a little skewed. Looking more for helpful ways to get baby to accept the crib or bassinet as an option, whether it's a process that takes a few days to weeks to get them interested in it. Also sugge…
Baby's First Year	155	2016-10-16	N/A	N/A	I worked so hard at burping my LO throughout each feed or she'd have terrible wind. And the nurse told me I shouldn't need to burp my breastfed baby...wrong!! Bicycling worked too. I had a pillow under one end of her cot mattress to help with reflux but had to stop that after a while as she'd end up sliding down the bed! You won't be able to have much of a sleep routine at this age, but can defin…
Baby's First Year	155	2016-11-01	N/A	N/A	My LO is 6 weeks also, and we are working on developing a sleep routine as well. We got lucky and she slept in her crib last Friday night, and we've been able to get her to sleep there every night since. We left her with my in-laws for a few hours while we went on our first baby-free date night and by the time we got her home (around 11pm) she was so tired that she crashed when we put her down th…
Baby's First Year	155	2016-11-01	N/A	N/A	Both my babies slept in a rock n play until they were 3 months and then I transitioned them to a crib. Sleeping elevated and snuggled in the snuggapuppy seems to help, as does being swaddled and white noise. For gas, bicycling legs as pp said and putting their knees to their chest for 5-10 seconds has always gotten nice long farts out of my 2nd baby who was so gassy we had to get an ultrasound on…
Baby's First Year	155	2016-11-01	N/A	N/A	I just bought Mylicon Drops at Walmart. My LO has been crying for two days over gas issues. I've given them to her twice and after one dose her demeanor calmed. After two, I can hear the gas breaking up in her stomach. These were recommended to me by my neighbor who
Baby's First Year	155	2016-11-01	N/A	N/A	Used them successfully with her daughter. I also checked with my pediatrician and she approved of them as well.
Baby's First Year	156	2016-10-31	Now that Halloween is over	Almost over, where can I get the cheapest costumes? Can I assume they'll be half off at most places starting tomorrow? I wanted to purchase some as picture props. There's a party city and target nearby I was planning to check out(if on sale). I'm assuming online shopping is also a way to go.	N/A
Baby's First Year	156	2016-10-31	N/A	N/A	Do you have any of those Spirit Halloween stores near you? They're huge and only open for the Halloween season. I think they have big sales after Halloween
Baby's First Year	156	2016-10-31	N/A	N/A	Hm idk actually, I'm going to check and see. Thanks for the suggestion!
Baby's First Year	156	2016-10-31	N/A	N/A	I'm heading there tomorrow to see if I can get some stuff for next year/future play clothing! Good luck!
Baby's First Year	156	2016-11-01	N/A	N/A	We typically have the best luck at Walmart. They try to get rid of the costumes fast to make room for Christmas stuff, so they clearance them out faster.
Baby's First Year	156	2016-11-01	N/A	N/A	Walmart and value village are doing 75% off Halloween stuff today!!
Baby's First Year	157	2016-11-01	Cuddles	Anyone else cosleep and love getting baby cuddles all night?! I love that my baby (3 months on Friday!) want to cuddle and suckle all night, but sometimes I want space. And a little intimacy. Anyone have tips and tricks?	N/A
Baby's First Year	157	2016-11-01	N/A	N/A	I put my son in his crib for the first stretch of the night (usually 4-5 hours) so that I can have some space and time with SO and then co-sleep the rest of the night. I've found that this works best for all of us, my son is a terrible sleeper and this is the only way any if us get a decent sleep!
Baby's First Year	158	2016-11-01	Waking crying?	Hello moms! My little one is almost 10 months, sometimes, what feels like pretty often, he wakes from his naps crying. Otherwise he is a really happy baby, doesn't cry much otherwise. I put him down when he starts to show signs of being tired and mostly he doesn't fight going down. But when he wakes, he's crying. He seems to sleep long enough..1-2 hours each nap. Can't figure it out! Thoughts??	N/A
Baby's First Year	158	2016-11-01	N/A	N/A	Usually if they wake crying they went down overtired. How long is baby awake in between naps? At that age they are on two naps, usually around 9 and 1.
Baby's First Year	158	2016-11-01	N/A	N/A	Yup. He naps at 9 and 2 usually.
Baby's First Year	158	2016-11-01	N/A	N/A	Does he nap long enough? If not, he might need help falling back asleep or have a longer overnight. If he is sleeping enough, then I would think baby is thirsty and hungry if he's acting like that. He could also have separation anxiety and is upset about being alone in his crib.
Baby's First Year	159	2016-11-01	Help: Changing Baby's Routine	My 8 weeks of maternity is now over and during that time I was kind of just doing whatever my baby wanted. He goes to bed at about 1 a.m. I work from home so I have the ability to work on changing his routine but I don't know how to do this. I want him to go to bed earlier! Any suggestions?	N/A
Baby's First Year	159	2016-11-01	N/A	N/A	Your baby's 'last nap' is probably at his bedtime. You probably know best, but chances are that 1am thing was after his first night waking. Keeping the house dark and quiet from 7pm to 7am helps. My son would be awake and fussy for about 2 hours in the evening at about 6pm, sometimes more, before falling asleep at 7:30pm (or 8pm). I thought he was all over the place because he was so fussy then h…
Baby's First Year	160	2016-10-31	Right to Sleep	If I'm nursing and attempting to burp my 20 day LO every 10 minutes or so, is it okay to put her straight to sleep when she falls asleep at my boob? Sometimes, it's the only way I can. She sleeps in a Rock N Play, so she is elevated. I just feel like there's this tiny window of opportunity to put her down, and I want to take it!	N/A
Baby's First Year	160	2016-11-01	N/A	N/A	I did. I took every opportunity I could get a and my little one was in a rock n play as well.
Baby's First Year	160	2016-11-01	N/A	N/A	You'll find out. If baby is nursing efficiently, she might not need to burp as much. My son would fall asleep during his burp anyway, and he got gassy at 3 weeks old (watch out!), so we always burped him. We were supplementing with formula.
Baby's First Year	161	2016-10-31	12 week old napping strike	Anyone else have this? Please tell me it's a phase and he will grow out of it?! He turns into such an A-hole when he doesn't get sleep during the day! And he still wakes every 2 hours to feed at night! Do I have a bad sleeper?!	N/A
Baby's First Year	161	2016-10-31	N/A	N/A	It's probably a developmental leap/"Wonder Week". I just bought the Wonder Week app and it's telling me that my 7 week old will be super fussy at 12 weeks because there's some developmental milestone that occurs then. I guess they get super clingy and cranky during the leaps.
Baby's First Year	161	2016-11-01	N/A	N/A	I have that app, too! I'll have to pay attention to it more closely! I've heard the book is even better so might need to invest!
Baby's First Year	161	2016-11-26	N/A	N/A	Did he ever go back to sleeping? My LO (11 weeks) rarely naps and gets overtired. Sadly, it seems to happen even after a Wonder Week.
Baby's First Year	161	2016-11-29	N/A	N/A	My 12 week old is going through this now! So I've been holding him for his naps the past 2 days. Smiley Sad Let us know if it got better! I have wonder weeks app too and according to that the stormy phase was last week and this week is supposed to be sunny...
Baby's First Year	162	2016-10-31	Started baby on cereal, now fussy	Baby girl is a little over 4 months, she was very very interested in food and as she more than doubled her weight at her four month appointment, doctor said I could give her some oatmeal cereal at her bedtime feeding. She was waking up often to eat at night as she won't drink more than 3 or 4 oz of milk in one sitting even though she is now 14 lbs. Anyhow, I give her about a tablespoon of cereal …	N/A
Baby's First Year	162	2016-10-31	N/A	N/A	Skip solids for now. I know many Peds approve it at four months but it's generally advised to wait until six. It may just be too rough for her tummy this early.
Baby's First Year	162	2016-10-31	N/A	N/A	And cereal should never be in a bottle. Feed from a bowl with a spoon. It's a major choking hazard and doesn't teach them how to eat if they're drinking it.
Baby's First Year	162	2016-10-31	N/A	N/A	It is a sign she is not ready - that's very young. And never ever in a bottle.
Baby's First Year	162	2016-10-31	N/A	N/A	Interest isn't a great indicator of readiness for solids -- they're interested in everything we do. To be developmentally ready for solids, baby: - can sit upright and hold his head up straight - has lost tongue-thrust reflex - starting to develop the pincer grasp http://www.lalecheleague.org/faq/solids.html Here's a good overview of why putting cereal in a bottle is not a good thing: http://www.…
Baby's First Year	162	2016-11-01	N/A	N/A	There is really no nutritional value in cereal. Most pedis don't even recommend if anymore unless baby has severe reflux. Like PPs says, just skip the cereal and go straight to food, purées or google baby led weaning.
Baby's First Year	162	2016-11-01	N/A	N/A	Thanks all I didn't give her any cereal last night ... I will just be skipping it maybe I'll try and give it to her when she is a little older if I think she needs it or I will just skip all together .... just fed her a tablespoon of puree sweet potatoes last night and she did much better! I think the cereal just wasn't settling with her
Baby's First Year	163	2016-10-30	Nasal congestion	My baby is almost a month old and has been really congested. I can hear it in his throat when he sleeps-almost a wheeze but just like he needs to cough or clear his throat. And I can hear it in his nose when he's trying to eat. Any suggestions? We've tried a vaporizer at night and a bulb syringe but so far no improvement	N/A
Baby's First Year	163	2016-10-30	N/A	N/A	If the vaporizer hasn't cleared him up I would call his ped tomorrow. When our son was that young he too was congested and the vaporizer did the trick within two days.
Baby's First Year	163	2016-10-30	N/A	N/A	The bulb syringe is really ineffective. I would recommend the " nose frida", That thing works wonders! Get some saline drops too!
Baby's First Year	163	2016-10-30	N/A	N/A	Thank you!! I will have to try those.
Baby's First Year	163	2016-10-30	N/A	N/A	Prop a small pillow under the head end of his mattress to elevate his upper body just lightly at night
Baby's First Year	163	2016-10-31	N/A	N/A	I second nose Frieda. Really works!
Baby's First Year	163	2016-10-31	N/A	N/A	My baby is 6 weeks old and has the same problem. My pediatrician told me it is because of my daughter's acid reflux. Does your baby have reflux?
Baby's First Year	163	2016-10-31	N/A	N/A	We've been bringing baby in the bathroom when DH or I have a steamy shower going then use the nose Frieda afterwards.
Baby's First Year	163	2016-11-01	N/A	N/A	Saline spray and nose Frida!! Also get baby checked for any potential underlying issues like reflux or rsv.
Baby's First Year	163	2016-11-01	N/A	N/A	Thank you all for your suggestions! He saw his ped today and she's thinking it could be the reflux. I will have to try the elevated sleeping and the nose frida.
Baby's First Year	164	2016-10-31	Vitamin D drops with formula supplementation?	So my wife has gone back to work and it looks like we are only able to produce enough breast milk for 2 out of the 4 feedings our daughter needs while she is with our nanny. So since we just started using formula which I think has 150 IU of Vitamin D in her two bottles of formula. My question is should I still give my daughter a drop of Vitamin D? That would give her 550 IU of the recommended 400…	N/A
Baby's First Year	164	2016-10-31	N/A	N/A	My guess is that you keep giving the drops if only two bottles of formula a day. Check with your Ped though and see at what proportion of formula that they recommend stopping the Vitamin D. I supplemented with my kids sometimes while BF and they had me keep giving the Vitamin D as well.
Baby's First Year	164	2016-11-01	N/A	N/A	After my little guy was born the pediatrician asked me if I was planning on breast feeding or using formula. he told me if I was breast feeding I should supplement 800 vitamin D per day, and if I was formula feeding I only needed to supplement 400 per day. The nurses simply told me to provide 400 per day (no stipulation on BFing or formula use). So if you listen to the pediatrician, you should be…
Baby's First Year	165	2016-10-31	I love my son but I miss my old life.	I need a little uplifting from some mommies please Smiley Sad I am a first time mom, and my son is two months old. don't get me wrong, I love my son with all my heart and I wouldn't trade him for the world. But lately I'm finding myself missing my old life, where I didn't feel tied down and when I could go out whenever I wanted and do whatever I wanted. I feel so tied down. Please tell me it gets…	N/A
Baby's First Year	165	2016-10-31	N/A	N/A	Yes, at least it did for me. I got the baby blues and I was so emotional for the first few months. I didn't feel the automatic love people talk about, how they fall in love with their babies as soon as they lay eyes on them supposedly. Sure, there was a connection and a need/want to meet all his needs and protect but love, not like it is now(6.5months). It took me this long and even still i somet…
Baby's First Year	165	2016-10-31	N/A	N/A	My LO is almost 4 weeks, and I think that, too, many times. I feel terrible about it, but I think it's just such a shock to the system that no one can prepare you for!
Baby's First Year	165	2016-10-31	N/A	N/A	You're absolutely right, it's a shock that you're completely unprepared for. It's like everything about my life has flipped upside down, and I don't know how to handle it. I guess it takes time.
Baby's First Year	165	2016-10-31	N/A	N/A	I feel like it also hits us mamas proportionately more than most dads. Of course I don't mean to be absolute and I know there are exceptions to what I'm saying of course. But my husband still gets to do more things from his pre-dad life than I am able to do. Breastfeeding is of course a factor but also because in my relationship the majority of the childcare is on me.
Baby's First Year	165	2016-11-01	N/A	N/A	I would think it's natural to feel that way, our lives have completely changed, and it is exhausting! Especially those first 3 months it seems like. It does get better, and I've tried to make more time for myself. Don't feel bad going out either and leaving the baby on occasion..you need the break! Smiley Happy
Baby's First Year	166	2016-10-31	Graco 4ever all in one...	We will soon need a new cars seat and I've been looking at this particular one, a bit expensive but I don't mind! Does any of you mamas have input on this car seat?? If so I'd appreciate it and thank you! Smiley Happy	N/A
Baby's First Year	166	2016-10-31	N/A	N/A	We would have gone with this one if we just needed one! Instead we got the Graco Size4Me 65 with Rapid Remove Cover since we need 2. I have heard great things about the 4 Ever.
Baby's First Year	166	2016-11-01	N/A	N/A	We actually have the Graco 4 ever in our primary baby car and the size 4 me 65 with rapid seat remover in the other car. The feature about raising back therefore not needing to adjust the seat belt is available on both seats. It feels like the same seat for the most part. The major difference is that you have 6 seat positions (including the booster) on the 4 ever seat and the size for me 65 has j…
Baby's First Year	166	2016-10-31	N/A	N/A	We had one and loved it! It got stolen though Smiley Sad so now we have a Milestone which I got for 50% off at a Target clearance sale last summer and it is also very good. My average sized 2.5 year old is rear facing with plenty of room to grow.
Baby's First Year	166	2016-10-31	N/A	N/A	I love it.. have two of them. I like how easy it is to adjust the height, just raise the headrest. No adjusting straps.
Baby's First Year	167	2016-10-26	Refusing formal	Hi, my baby is almost 10 months now and she's been refusing formula since 6 months old. She used to drink only while she's in sleep but since last week, she's not drinking at all. I've tried new formula, cup, mixed with baby cereal, mixed with juice...nothing worked so far. I don't think it's teething problem cause she loves to eat fruits. She doesn't like her solid food as well but at least she …	N/A
Baby's First Year	167	2016-10-26	N/A	N/A	Try spoon feeding the formula and rice mix!?
Baby's First Year	167	2016-10-27	N/A	N/A	Try a different formula?
Baby's First Year	167	2016-10-28	N/A	N/A	We tried it but rejecting as well. I think she hates the smell of formula. Also tried several different formulas but all been refused so far... Smiley Sad
Baby's First Year	167	2016-10-28	N/A	N/A	We tried but she didn't like all of them. We are going to try the goat milk formula. No idea if it has the similar taste or smell as cow formula...have you tried goat milk by any chance?
Baby's First Year	167	2016-10-29	N/A	N/A	Sorry if I'm not understanding - was she drinking formula previously and now refusing or just never accepted it? If it's that she used to drink it but has stopped, could she be getting too much from her solid feeds and just isn't hungry when you're trying to give her formula? Are you offering formula before solids? I always breastfeed first and then offer solids 45mins - 1hour later. Cows milk do…
Baby's First Year	167	2016-10-31	N/A	N/A	She used to drink formula, up to 240 per each feeding. Then it slowly reduced to 180 max. Her feeding schedule was between every 4 to 5 hours and it also changed to 7 or 8 hours...and slowly 10 hours. She only drinks while she's in sleep. Her family doctor suggested to give her more solid and bit of cow milk. So we've increased the amount of solid. Then it got worse. Since last week, she won't ta…
Baby's First Year	167	2016-10-31	N/A	N/A	Btw, as per doctor's suggestion, we stopped solid for 24 hrs to see if she take formula again. But nothing happened. Doctor said...stubborn baby...sigh....
Baby's First Year	167	2016-11-01	N/A	N/A	My son started to refuse formula from extract 6months old. We had to admit him to hospital. He was on ELECARE formula. From 2months old we started formula. He never drank more than 20ounce per day. Maximum 24 ounce a day. Horrible experience with breast feeding. Smiley Sad He was super fussy. Having horrible gas problem. Severe diaper rash. Spitting up all the time. His pedi referred us to gastro…
Baby's First Year	167	2016-11-01	N/A	N/A	Sry for my English though. Hope you get it all.
Baby's First Year	168	2016-10-29	5 month old not sleeping!! Help!	My lo just turned 5 months n she's still not sleeping thru the night. she's 18 pounds and 27 in long (she's generally a big baby) after I put her down at 8 for bed she keeps waking up A LOT! N won't sleep or stop crying till I put her on my breast she's ebf. we have tried doing routines, walks n nothing works . should I give her formula at night ?	N/A
Baby's First Year	168	2016-10-30	N/A	N/A	What's LO's daily routine like? Naps? It's normal for a baby to still wake to eat at night some. Formula at night to help a baby sleep is a myth. How does LO go to sleep at night? A common solution to your problem is to make sure LO puts herself to sleep. Here's a good plan to help: http://www.ahaparenting.com/Ages-stages/babies/teaching-your-baby-to-put-himself-to-sleephttp://kellymom.com/nutrit…
Baby's First Year	168	2016-10-30	N/A	N/A	Sheis not napping well lately she sleeps for half n hr to n hr n about 2--3 naps a day . for bed I change her 1 last time, make it dark put white noise on loud swaddle her and feed her to sleep she never sleeps by herself well unless she's exhausted n she gives up
Baby's First Year	168	2016-10-30	N/A	N/A	I would focus on naps first. An overtired baby doesn't usually sleep as well. So do what you have to do to get naps in -- even if it's bed sharing, holding, wearing, stroller. More/better naps should help at night.
Baby's First Year	168	2016-10-30	N/A	N/A	How many naps , how long and what time
Baby's First Year	168	2016-10-31	N/A	N/A	I don't put my kids on a schedule. We generally follow baby's cues and put them down for naps before they get overtired. At that age, sleep should happen after 2-3 hours of awake time. Below is a link to a good resource. http://elizabethpantley.com/sleep-child-need/
Baby's First Year	169	2016-10-31	Does it get "better"?	Ok maybe better isn't the best word. Easier? Idk. ANYWAY. I'm a first time mom. I'm not normally a very emotional person (known hubby for 15years and he's seen me cry more in the past year than in all the previous ones combined lol) but I feel like I constantly worry about my little guy!! Is he sleeping too much? Is he not sleeping enough? Is he over eating? Should he be eating more? Is he sick? …	N/A
Baby's First Year	169	2016-10-31	N/A	N/A	I mellowed a bit with my second. You trust your instincts more the second time around and you quite frankly don't have the luxury to obsess as much. You're bouncing back and forth between the two so you do the best you can. I did gain new worries about sharing, spending time with both and so forth. Smiley Wink Seriously though, it does get easier in general but the worrying never goes away. I tak…
Baby's First Year	169	2016-10-31	N/A	N/A	Good to know Smiley Happy. I mean I figured I'll still worry lol. But I'm hoping , like you said, that I can trust my instincts a little more
Baby's First Year	169	2016-10-31	N/A	N/A	You will. And they become less "fragile" as they age and more independent so it's a little easier. You don't freak out at every fever or sniffle.
Baby's First Year	169	2016-10-31	N/A	N/A	Welcome to the club. I was wondering how long-time parents could let their adult children sleep elsewhere, because then they can't check to make sure they are still breathing. But then I figured the teenager phase probably does the trick of making parents let go.
Baby's First Year	170	2016-10-30	Setting up a routine	Hi everyone! I am wanting to set up a routine for my almost 4 week old. I feel like she is all over the place with her days and gets overtired often, then fussy. Any advice on how to start? I'm a FTM. Thanks!	N/A
Baby's First Year	170	2016-10-30	N/A	N/A	You can try to keep the house dark and quiet from 7pm to 7am. It will help you feel more restful, too. In my opinion, you're better off waiting a little bit to see if you can find a pattern with baby, because she is still so small. Right now she should pretty much be sleeping any time she isn't eating. Just try to put her right to sleep. A pattern like baby is wakeful early in the evening, maybe …
Baby's First Year	170	2016-10-30	N/A	N/A	Very helpful! Thank you so much. I think I just have a hard time with little structure or control. I'm learning. :-)
Baby's First Year	170	2016-10-31	N/A	N/A	I couldn't set up a routine with my LO until she was closer to six weeks, prior to that she was all over the place. Now, our routine consists of bath, bottle, cuddles, bed. During the day she is all over the place with her naps but she's finally giving good cues on when she's tired and needs one before she gets overly tired.
Baby's First Year	170	2016-10-31	N/A	N/A	Thanks! I think I'm starting to figure out cues a bit. Takes me about 30-45 minutes to be able to put her down. She likes to wake herself back up...
Baby's First Year	171	2016-10-30	how to start on baby food?	my 4.5 month old is showing interest. i was wondering how did u all start out? i would call my ped but its so hard to get a hold of them. Thanks	N/A
Baby's First Year	171	2016-10-31	N/A	N/A	I just gave my LO a teaspoon of baby oats once a day and he was playing around with the texture in his mouth then after a few days I gave him carrot and now tries many fruits and veggies! Baby loves them. Take it slowly if your worried. Make sure it's abit runny and smooth so baby can swallow easily. I started at 4.5 months.
Baby's First Year	171	2016-10-31	N/A	N/A	I waited until 5.5 months and did a few days of just a small bit of baby oatmeal mixed with breast milk. Then we did some things like banana (a bad choice in hindsight as it causes constipation which is already very common when starting solids!), peas, carrots, sweet potato, and avocado. We only did a little once a day, and in the beginning we skipped days sometimes if our schedule changed or som…
Baby's First Year	171	2016-10-31	N/A	N/A	With my first, we started at just before 6 months with sweet potatoes. Then we did peas and pears because the sweet potatoes constipated him. Once a day, just a few baby spoonfuls (around 1 oz). With my younger two, we started with finger foods at 6 months (baby led weaning). This page has a good list of signs of developmental readiness to start solids: http://kellymom.com/nutrition/starting-soli…
Baby's First Year	171	2016-10-31	N/A	N/A	I also started around that time with runny cereal mixed with breastmilk once a day, then after a few days, or a week or so I think I started with puréed pears or maybe zucchini. Some people skip the cereal though and go straight to foods
Baby's First Year	171	2016-10-31	N/A	N/A	I started my first at 6 months on puree veggies (slipped cereal with both my girls) gave puree for close to a year and she is such a picky eater and has major texture issues. My second started at 6 months BLW we did sliced avocados first (and again skipped cereal but also puree foods this time) My second is 18 months and is a fabulous eater and sadly often eats better than my 6 yr old :/
Baby's First Year	172	2016-10-12	Formula (rant)	Hello everyone! I'm a FTM, my little one will be 3 weeks old tomorrow. As of right now, I am exclusively pumping. My baby wouldn't latch, but I wanted her to still have breast milk. But the past few days I've been having to mix in some formula wit her milk, because I'm not making enough to feed her straight breast milk anymore. I'm tired of dealing with judgemental people. Yes, I already know tha…	N/A
Baby's First Year	172	2016-10-12	N/A	N/A	I had issues breastfeeding my son (he's 2 months old now) and I switched to pumping. However, I struggled a lot getting my supply up to meet his demand and then toss in a case of thrush and I was so over this. So from the beginning my son would get as much breastmilk as I could provide for him and then formula to finish off the bottle. Currently he is getting 4 oz breastmilk and 1 oz of formula i…
Baby's First Year	172	2016-10-12	N/A	N/A	I BF two kids and my husband gave them formula if I wasn't home. I hate pumping. Say it with me: Formula is fine. It is healthy. It is safe. It is nutritious. It is highly regulated. It is also in some ways convenient! Anyone can feed your baby. I don't regret breastfeeding but when I was up every 90 minutes nursing some nights...it would have been nice to have someone else who could have fed the…
Baby's First Year	172	2016-10-12	N/A	N/A	My baby is formula fed. He latched beautifully on my breasts at least 40 minutes a time, 8 times a day for the first month of his life. And after every session, I gave my exhausted and hungry baby 2oz of formula to satisfy him because there was no breastmilk. There is a growth spurt at 3 weeks old and my baby got gassy too, and it was all too much for me to handle so we quit the nursing (and pump…
Baby's First Year	172	2016-10-12	N/A	N/A	My nephew was formula fed, because my sister just didn't have enough supply and was too stressed out and didn't have enough support to keep breastfeeding. She feels bad about it, but he is a senior in high school now and is an honor roll student and president of his class. He has asthma, but that was likely inherited from his dad and had nothing to do with whether he was on formula or breast milk…
Baby's First Year	172	2016-10-12	N/A	N/A	Probably one of the most judgmental topics when you have a baby...I hate it! It's like a cult and it's awful. My baby made me bleed night 2 at home. So I gave formula at night from that point on. I just wasnt into breastfeeding so I pumped..but pumped MY way. Only 3 times a day which got me enough for the days with formula at night still. This lasted only 3 months and then straight formula from t…
Baby's First Year	172	2016-10-12	N/A	N/A	Thanks for all the advice and encouragement, everybody!!! Smiley Happy I honestly think feeding my baby has been the cause of my PPD. I get so stressed out every time I have to pump (the constant battle of, should I pump first, or feed her first?). Having a two-three hour window to get all my daily chores done before I have to feed the baby, burp her, change her diaper, and pump. I just want to b…
Baby's First Year	172	2016-10-12	N/A	N/A	That's actually a really good idea!!! Originally when I first got pregnant, I had no plans to breast feed whatsoever. I got talked into it, and obviously it hasn't worked lol. I don't want the baby picking up on my negative vibes. I don't want to feel stressed out every time she needs to eat. At this stage of her life when she's sleeping so much, feeding time is our only real bonding time. And I'…
Baby's First Year	172	2016-10-12	N/A	N/A	As I'm writing this, my husband is out in the living room feeding the baby while I'm locked away in the bedroom pumping! Smiley Sad
Baby's First Year	172	2016-10-30	N/A	N/A	I feel your pain! I'm a first time mom and my baby is 5 months now but had a terrible time latching. she was tongue tied and lip tied. once we got that fixed, she was able to latch but still couldn't get enough milk out. it was miserable. I started pumping and have been exclusively pumping for months now. it's so exhausting and every day I ask myself why I keep doing it. I will say - it does beco…
Baby's First Year	172	2016-10-12	N/A	N/A	We were purely formula feeding by 2ish weeks and it is by far the best decision we could have made as parents. Next baby--I am not even bothering with nursing! As a teacher, I cannot tell who was formula fed and who was nursed. I can tell you who is loved and cared for.
Baby's First Year	172	2016-10-12	N/A	N/A	That's really encouraging! Thank you!!! Smiley Happy
Baby's First Year	172	2016-10-12	N/A	N/A	Son has been formula fed since birth. He's 6 months hitting every milestone and so incredibly happy. Regardless of how he is fed. I couldn't handle the idea of breastfeeding and he is perfect.
Baby's First Year	172	2016-10-12	N/A	N/A	My baby seems to get really gassy and constipated when she has formula. What can I do to make her feel better?
Baby's First Year	172	2016-10-12	N/A	N/A	Went through the exact same thing. I was pumping for the first 5 weeks and mixing with formula because my supply was low too. My baby is almost 7 weeks and I'm just feeding him formula. He is a healthy baby and many babies have formula and are healthy. I'm sick of all the judgmental ppl. I was looked at as a monster in the hospital because I couldn't get him to latch and I asked them for formula.
Baby's First Year	172	2016-10-12	N/A	N/A	They were understanding at the hospital when I asked for formula. But the nurses and lactation consultants were kind of pushy about me breast feeding. I would have liked to, but feeding my baby was my top priority, not getting her to latch.
Baby's First Year	172	2016-10-12	N/A	N/A	Your story sounds like my story. Wanted to bf, baby wouldn't latch. I forced myself to pump for like 2 months and then said screw it. I hated having to wake up to pump during the short times I actually got to sleep. I hated that sometimes my baby would be crying while I was pumping and I couldn't properly comfort her. I hated dragging the pump everywhere. I was done. So I quit. Guess what? She's …
Baby's First Year	172	2016-10-12	N/A	N/A	My wife had trouble latching. She did pump, but it really wore her down emotionally to add that in. I could see a negative change in my wife, she was going down hill as she desperately tried to produce for our daughter, but never having enough. At three months, we now exclusively formula feed because the guilt and pressure hurt my wife so much and deeply effected her postpartum. Took her a while …
Baby's First Year	172	2016-10-12	N/A	N/A	Do NOT listen to those silly stories of formula being bad. If you have to switch to formula then you did whats best for your baby. With me I breastfed for 2 days. Then my LO started crying at the breast cause i barely had any milk. So i pumped exclusively plus formula till he was 3 weeks but i barely had any milk. So then I just gave him formula. He is now just over 3 months and is growing fine. …
Baby's First Year	172	2016-10-13	N/A	N/A	Thank you all so much for your support!!! Smiley Happy
Baby's First Year	172	2016-10-13	N/A	N/A	I EP'ed for 6 months and then slowly weaned my daughter to formula by 9 months. I'm proud of the fact that I did this, but I openly talked about destroying my pump 'Office Space' style when I was done. I've already said that for baby #2 I won't pressure myself as much. The amount of relief I had when I wasn't counting every single once of breast milk was amazing. My daughter is 11 months now and …
Baby's First Year	172	2016-10-13	N/A	N/A	I did both and went to only formula at 6 months. There is nothing wrong with formula!! Every mom has to do what is best for their baby and most importantly themselves!!! Also, just a side point, I'm a teacher and I've never ever heard anyone say " oh I think my child is struggling it must be because I have them formula"... that's just silly!!! Your child will be fine no matter what you do!
Baby's First Year	172	2016-10-13	N/A	N/A	My first was exclusively FF, the 2 boys were FF after 4 months. They weren't any mental or physical disadvantages fron what I've seen. My kids are: daughter 10, son 9, son 10 months.
Baby's First Year	172	2016-10-13	N/A	N/A	Thank you all so much for the support!!!
Baby's First Year	172	2016-10-13	N/A	N/A	I needed to supplement with my son from the first week he was home because he had lost too much weight. I was devastated and cried for days. My husband and I did research on the formula Closest to breast milk and we found that enfamil enspire was the closest, so that is what we have decided to supplement with- and it makes me feel better! Our son is almost 7 weeks old now and is doing great so fa…
Baby's First Year	172	2016-10-13	N/A	N/A	I have FF from birth with all three (by choice too). They are fine. My oldest is almost 16 and has the highest gel rages at her school, rarely sick. 2 year old hasn't been sick yet and neither has my 4 month old. This is probably from my genes since I am rarely sick and was a FF only baby. So was my husband, so was my sister. Etc. So you see, formula isn't going to hurt your baby, just your walle…
Baby's First Year	172	2016-10-13	N/A	N/A	I had issues breastfeeding. Told my OBGYN at my 6 week check that I wanted to stop, she told me she was a formula baby and she's a doctor now. Felt so amazing once I stopped trying to BF and pump. I enjoyed my baby so much more. Don't let the opinionated people get to you,. Plus, formula babies stay fuller longer=more sleep for you! Smiley Happy
Baby's First Year	172	2016-10-13	N/A	N/A	I am in the same position! Except I'm exclusively pumping for a different reason. I've had to use formula too as I cant keep up with DD. It just seems like it's impossible to make enough for her increasing appetite. I don't think there are any concerns with doing it. A fed baby is a healthy baby and if adding formula to your lo's diet is keeping her fed is say go with it. Dd's pediatrician recomm…
Baby's First Year	172	2016-10-14	N/A	N/A	I had to switch to formula when my little guy was three weeks old because I wasn't producing enough milk. He is 5 months now and totally fine and thriving!! Don't let anyone tell you you're wrong for making sure your baby is fed and happy!
Baby's First Year	172	2016-10-16	N/A	N/A	I'm so grateful for all the support on here!!!! **UPDATE** I've been mixing the little bit of milk I can get with formula. I've also dropped the amount of times I'm pumping each day. And some of her bottles are just straight formula, and she's doing just fine!!! Smiley Happy actually, she's gained almost a whole pound (which is great news, because her doctor was worried about how slow she was reg…
Baby's First Year	172	2016-10-16	N/A	N/A	I'm a FTM as well and had grand plans to formula feed only for the first 6 months. After 2 weeks I started giving him formula as well because he was nursing every 2 hours for long stretches. After a feed he would be crying so I thought maybe he wasn't getting enough. Anyway after 6 weeks he stopped taking my breast. I was so depressed about it and kept trying. After a week he started back then ga…
Baby's First Year	172	2016-10-19	N/A	N/A	We've been using formula right from birth and don't regret it for one second! We started with baby's only but after further research switched to holle. It is German and only available online but totally worth the extra steps. Much better quality than anything available in the US.
Baby's First Year	172	2016-10-19	N/A	N/A	What formula do you use
Baby's First Year	172	2016-10-19	N/A	N/A	I EP but before my milk really came in, I had to give my baby formula. I felt so bad when he wouldn't latch I cried and cried at the thought that I was starving my baby. I was so grateful that he took to the bottle and was able to FINALLY eat. Formula saved my baby for about 2 days, until I was able to give him my milk. At the end of the day, as long as your baby is eating, that's what is most im…
Baby's First Year	172	2016-10-20	N/A	N/A	Formula is fine. People can be such jerks. And IMO pumping sucks, it's so much work. I struggled to bf my first son and I didn't produce well at all. Switching to formula after the first month was a relief. He's a year old now and perfectly healthy. With #2 I bf'ed for 4 days to give him colostrum, then went guilt-free to formula. No one has the right to judge how you feed your child, and million…
Baby's First Year	172	2016-10-20	N/A	N/A	Don't listen to judgemental ass holes! Do what's right for your baby. I decided I was formula feeding my son. It hasn't harmed him in any way. He'll be 1 next week he's been walking since 8.5 months, hit all milestones early and he isn't over weight and knows when he's had enough. My friend actually breast fed her daughter for the first 4 months weighed less than my son by 2kg at birth and she ov…
Baby's First Year	172	2016-10-20	N/A	N/A	Meant to be 2lb difference at birth lol
Baby's First Year	172	2016-10-20	N/A	N/A	I had trouble breastfeeding as well. Baby wouldn't latch and my milk wasn't coming in fast enough. I exclusively pumped for the first 3 weeks. Then I threw in the towel. I was physically and emotionally exhausted from trying to get him to latch, crying about it, then pumping, not pumping enough, having to mix formula in anyway, sore nipples, baby having digestive/colic issues, judgmental people..…
Baby's First Year	172	2016-10-21	N/A	N/A	I'm a FTM too and my twin boys are 18 days old. My milk supply is just ridiculously low so I've been using formula since day one. People, especially women, can be very judgemental. I hear comments like supply matches demand, give plenty of skin to skin contact etc all the time. I know breastmilk is the best, but more importantly, the baby should be well fed. Don't let the comments get to you! Ple…
Baby's First Year	172	2016-10-21	N/A	N/A	I had issues also. Could not put LO down to sleep at night, was up holding her all night. Those first couple of weeks were a nightmare. Being a FTM coupled with exhaustion put me in a very bad place. Turns out Lo wasn't getting enough. Lactation consultant recommended pumping to see how much I was producing.. Drops!! We tried everything and eventually had to switch to formula which the LC and my …
Baby's First Year	172	2016-10-21	N/A	N/A	loulou601, Girlfriend, let me tell you that my decision to formula feed my baby was the BEST decision I've made in my entire life! Baby is thriving, mommy is thriving....the world is great again. My breastfeeding experience was daunting and depressing and draining the little bit of life I had left in me!. Breastfeeding is NOT for me, and I don't need to be on some "apology tour" over it, or have …
Baby's First Year	172	2016-10-28	N/A	N/A	I totally hear you. I'm a health food fanatic as well as a biologist. I know all about the benefits of breastfeeding and fully intended to do it, but apparently I happen to be in the ~1% of women who will never have a supply no matter what they do. I feel judged by people, like they think I'm uneducated, lazy, or selfish. Everyone kept telling me I should have her latch all the time. That works f…
Baby's First Year	172	2016-10-28	N/A	N/A	I'm also mixing formula with breastmilk. My little guy was almost 4 weeks early and wouldn't latch. He ended up loosing quite a bit of weight in the hospital so thankfully we supplemented! I also don't produce enough to exclusively breast feed him, so I either pump and mix or nurse him. He's finally learned to latch at 4 weeks which is great! I still don't make enough to feed him just breastmilk.…
Baby's First Year	172	2016-10-29	N/A	N/A	This judging that happens these days has just got to stop. Parenting is hard enough without us constantly feeling as though we're not doing the right thing when it comes to this & that. I'm lucky enough to still be breastfeeding my 7.5mo but think anyone who formula feeds does just as good a job as I do!! Your baby is being fed and is loved - that is ALL that should matter. I have the opposite at…
Baby's First Year	172	2016-10-30	N/A	N/A	Hi there please don't listen to the negativity about formula....yes Breast feeding is always great but it's not and doesn't work for everyone. My son is 2 months old and I have also tried to Breast feed and it was emotionally draining and it just didn't happen. But babies gotta eat and there is nothing wrong with formula your baby will get exactly what they need to grow a lot of babies get formul…
Baby's First Year	172	2016-10-31	N/A	N/A	People are so judgmental these days and what everyone really needs to do is mind their own business, we are all mothers goin through the same thing! Of course you tried and, and I completely agree it is so exhausting however don't let what ppl say get you down at the end of the day they aren't home with you to take care of your little one and you know what's best. So ignore the negative Nancy's a…
Baby's First Year	173	2016-10-27	Dailer genie	So everytime i open my diaper genie it stunks up the entire room. How can i get the smell to go away? Im going to try washing it out later when my LO takes her nap, but any other ideas?	N/A
Baby's First Year	173	2016-10-27	N/A	N/A	Totally ment diaper genie in the title. Sorry! (:
Baby's First Year	173	2016-10-29	N/A	N/A	Baking soda might help.
Baby's First Year	173	2016-10-31	N/A	N/A	Everyone told me not to get one but I registered for one anyway and got it as a gift. Fast forward 14mths and I've still never used it as everyone says it will still stink up the room. I have a separate garbage bin in my garage and I put every diaper out there. I wish I had returned it.
Baby's First Year	174	2016-10-28	Thumb sucking	My daughter will be 3mths on Monday. Not sure if these details matter but...FTM, ebf, eats/sleeps well. She randomly started sucking her thumb yesterday morning and throughout the day-when she's really tired. Again today. I try to replace with a pacifier and she just pops it out and is back to her thumb. I get that it's a comfort thing but would you let her continue to do this at this age or stil…	N/A
Baby's First Year	174	2016-10-28	N/A	N/A	Better the thumb then a paci. My son was a thumb sucker he outgrew this by about three. My almost 3yr old was a paci girl got rid of them at 2.5. And my ten month old won't use them she prefers her two middle fingers has since about 6weeks old. But if they are actually hungry believe me they'll let you know. I do t think this should be an issue.
Baby's First Year	174	2016-10-28	N/A	N/A	You can take away a pacifier- you can't take away thumbs or fingers. I have multiple local mom friends with four, five and six year olds that are still sucking fingers or thumbs when tired and they don't know how to stop it and their dentists and Peds are trying to help. I would keep offering the pacifier. The thumb may be a novelty for a few days or weeks and go away- or it may become a long ter…
Baby's First Year	174	2016-10-28	N/A	N/A	I love having a thumb sucker! I think it's adorable. My husband is a dentist and says there isn't any harm so long as they stop before they're a certain age (but that's the same for a pacifier too). Ever since she learned to suck her thumb, she's been a great sleeper.I myself was a thumb sucker til I was a little older, and I like to think it didn't mess me up too bad.
Baby's First Year	174	2016-10-29	N/A	N/A	My 7.5mo would never take a pacifier and used to suck her fingers to self settle, but she only sucks her thumb/fingers now when she's teething, so I know to give her the teething toys to suck on. May be worth giving her a tether to see if she'll suck on that instead of her fingers?
Baby's First Year	174	2016-10-31	N/A	N/A	Definitely better the thumb than the paci. If she starts to need the paci to sleep and it falls out she'll most likely be unable to put it back in her mouth but she'll always be able to find her thumb.
Baby's First Year	175	2016-10-28	Tummy time	My LO is 6 weeks and hates tummy time. He either cries or falls asleep. Any suggestions for making the most out of his time on his tummy?	N/A
Baby's First Year	175	2016-10-28	N/A	N/A	Try and pick a time when you know she's less fussy, e.g. when she's just woke up? Just give it time and keep trying for a few minutes every day. And one day, you'll just find they enjoy it.
Baby's First Year	175	2016-10-28	N/A	N/A	My 12 week old Hates it!!
Baby's First Year	175	2016-10-28	N/A	N/A	Keep doing it- try for multiple short intervals a day rather than one or two long ones. Pretty much every baby hates it for a while. Get down on the floor with LO and have toys around. You can also put LO on your chest rather than the floor. Often times babies prefer that.
Baby's First Year	175	2016-10-29	N/A	N/A	Mine initially got most of her tummy time just by me holding her tummy to tummy sitting up. I used to do tummy time on the floor just as she woke up and initially it was only for a minute! Sometimes I'd get longer if I lay on the floor and lay her on her tummy on top of me, but I thought she'd NEVER get used to it! Skip to the present day, she's 7.5months and she now sleeps on her tummy and gets …
Baby's First Year	175	2016-10-29	N/A	N/A	Mine hated it until he was 5 months old. He is 9 months now and he rolls and crawls just fine.
Baby's First Year	175	2016-10-31	N/A	N/A	I never really did tummy time with my son and he learned to roll and crawl just fine and at the appropriate ages. He'll be 14mths on the 3rd and he's now walking. Don't stress over it.
Baby's First Year	176	2016-10-29	Day and night confusion	Im a FTM and I'm wondering if my son has day and night confusion. He is now 2 weeks old and since we brought him home from the hospital he has been very difficult at night. During the day he often gets "milk drunk" and passes right out after a bottle, sometimes he even has a hard time finishing it because he falls asleep. But then when he wakes at night he is wide awake, doesn't wanna go to sleep…	N/A
Baby's First Year	176	2016-10-31	N/A	N/A	Sounds like you're doing everything right IMO. I would continue to soothe him at night, as he's way way too young to CIO, but I would just hold/rock my daughter at night in the dark room, minimal eye contact etc. We also developed a strict bedtime routine, always at 8pm fees bath book lullaby. When she was super little like your guy sometimes we would waking her up from a nap to have her bath but…
Baby's First Year	177	2016-10-30	My hair	I'm 5 months PP and still losing quite a bit of hair. anyone else??	N/A
Baby's First Year	177	2016-10-30	N/A	N/A	Mine FINALLY stopped around 7 months. I was getting worried I would be bald! Hang in there!
Baby's First Year	177	2016-10-30	N/A	N/A	Ok phew! thanks!
Baby's First Year	177	2016-10-30	N/A	N/A	It can go on for several months. I had about 3 months of crazy shedding followed by a couple of months of more than normal but no longer handfuls at a time. It's normal.
Baby's First Year	177	2016-10-30	N/A	N/A	Mine stopped around 8 months. The hair loss peaked between 5-7 months.
Baby's First Year	177	2016-10-30	N/A	N/A	My hair loss peaked at about 3-4 months PP. It was insane! I have finally started to slow down to more normal levels of hair loss now at 6 months PP. Now I have ridiculous looking baby hairs that stick straight up! I took that pregnancy hair for granted!
Baby's First Year	178	2016-10-29	How many hours does your 8 month old baby sleep?	I was wondering, how many hours does your 8 month old sleep over the course of a 24 hour day? There are many web sources who will tell me how many hours they are supposed to sleep, but I would like to know how many hours 8 month old babies out there really sleep. Thanks. My baby gets 8-10 hours at night, plus 2 hours during the day - so a total of about 12 hours of sleep over the course of a 24 h…	N/A
Baby's First Year	178	2016-10-29	N/A	N/A	At that age my son got about 12 hours at night plus 2-3 during the day. A little less on daycare days because he didn't nap well there.
Baby's First Year	178	2016-10-29	N/A	N/A	Mine generally sleeps 10 hrs at night and 2-3 during the day, depending on number of naps... he's 8 months. We are experiencing many wake ups lately due to the regression.
Baby's First Year	178	2016-10-29	N/A	N/A	My son does about 12 overnight then anywhere from 2-4 during the day depending on how good his naps are.
Baby's First Year	178	2016-10-30	N/A	N/A	My kiddo sleeps about 10-11 at night, then 2-3 hours of naps. He's holding pretty steady at between 13-14 hrs/day
Baby's First Year	179	2016-10-28	18 week leap?	Is that a thing?	N/A
Baby's First Year	179	2016-10-30	N/A	N/A	Heres the info on leaps... its figured from est due date not date of birth… http://www.babysleepsite.com/baby-sleep-patterns/wonder-weeks-chart-baby-toddler-sleep/ https://www.thewonderweeks.com/the-mental-leaps-and-wonder-weeks/
Baby's First Year	179	2016-10-30	N/A	N/A	Oh awesome! Thanks!
Baby's First Year	180	2016-10-29	How do I get 10 week old to sleep more?	My daughter is 10 weeks old and she's definitely not sleeping through the night or close to it. I don't expect her to either but I feel like she should be sleeping more. During the day she has one long nap (2hours) and a bunch (4?) of small 15-30 min naps. I've consistently tried doing her bedtime routine at 8ish but she doesn't really "sleep" for more than 2 hours until about midnight. Typically…	N/A
Baby's First Year	180	2016-10-29	N/A	N/A	If mine ever did 20-30 min naps it was because I had put her down overtired. At that age they are only awake for a maximum 1-1.5hours. So around the 45 min mark I'd start looking for the tired signs (for mine it was jerky movements & a slight squeal that I initially thought was her getting bored!) and start our nap routine of changing nappy, singing lullabies from her book in the rocking chair, p…
Baby's First Year	180	2016-10-29	N/A	N/A	Forgot to say mine is 7.5months now and slept right through without waking for 11 hours from 6 weeks old (I know...very lucky!!). I used to think SHE didn't nap well, but it turned out that MUM just didn't know how to get her to nap well!! Changed my life when I worked that out haha
Baby's First Year	180	2016-10-29	N/A	N/A	Sounds perfectly normal. Look up 4th trimester which babies are in until 12/13 weeks.
Baby's First Year	180	2016-10-29	N/A	N/A	Baby sounds normal. Ebf babies sleep for 2-3 hours and formula can sleep a little longer. My LO was like yours until 4.5 months
Baby's First Year	180	2016-10-29	N/A	N/A	It's pretty normal but there are EBF babies that can STTN. I followed Babywise with both my babies. 1st was textbook, eat play sleep routine, slept 6 hours at 6 weeks and added an hour each week until he got to 12 hours at 12 weeks. 2nd baby doesn't nap as well during the day but now at 2 months I'm getting 7 hours pretty consistently with the occasional 8/9 hour. I think the trick is to ensure f…
Baby's First Year	180	2016-10-30	N/A	N/A	Thanks everyone! I definitely agree that my little one is overtired most of the time because she will cry, yawn, rug her eye... I can just tell she is exhausted. She fights her sleep so much and I'm trying to get her to put herself to sleep but it hasn't been working that great. She will fall asleep with me Rocking her and then the second I lay her down in her crib she sleeps maybe 15-30min and s…
Baby's First Year	180	2016-10-30	N/A	N/A	I wouldn't stress about LO putting herself to sleep at 10 weeks. I would put more emphasis on getting LO adequate sleep throughout the day. An overtired baby does not sleep as well at night. New babies just NEED to be close to you still: https://sarahockwell-smith.com/2012/11/04/the-fourth-trimester-aka-why-your-newborn-baby-is-only-hap...
Baby's First Year	180	2016-10-30	N/A	N/A	When my son was that age he wouldn't sleep for naps if we put him down either. He had to sleep on me or my husband. It was exhausting and so hard. But. When we did that he would nap 2-3 hrs consistently. It was hard not being able to get anything done during that time but it let him sleep. And honestly, now that my son is 11 months I would love for him to want to sleep on me/snuggle with me for e…
Baby's First Year	180	2016-10-30	N/A	N/A	My LO is 7 weeks old this week and we have been struggling with naps and a bedtime routine also. I agree with everything PPs are saying though. Understanding the 4th trimester concept - there's a better article from the Dr. who coined the term, same Dr. as happiest baby on the block - really helped me settle into a more realistic expectation. She naps on me for hours but won't sleep alone. So now…
Baby's First Year	181	2016-11-09	At wits end (tmi?)	N/A	N/A
Baby's First Year	181	2016-10-30	N/A	N/A	Leave now! Take your baby and never go back. This man is dangerous. Do you have family or friends you can stay with until you get on your feet? For yours and your baby's safety you need to leave now.
Baby's First Year	181	2016-10-30	N/A	N/A	I agree. Leave. If he's willing to get counseling and do the hard work to control himself, you can talk later about reconciliation. For your safety and your baby's safety, get out before he seriously injures or kills you. If you don't have family or friends, find a local domestic violence shelter. Or call the domestic violence helpline and they can direct you to resources in your area (assuming y…
Baby's First Year	181	2016-10-30	N/A	N/A	I would be gone the second a man laid a hand on me in anger. That is totally unacceptable. Do you have family or friends you can stay with until you get on your feet? You need to get yourself and your daughter out of that situation immediately.
Baby's First Year	181	2016-10-30	N/A	N/A	I am not judging you in any way but you need to leave. Now. It's only going to get worse. You WILL be ok without him and your daughters life will be better without him in it.
Baby's First Year	181	2016-10-30	N/A	N/A	Screw the debt and finances and leave his ass. You can't risk what he's going to do next.
Baby's First Year	181	2016-10-30	N/A	N/A	Leave today. Go stay with friends or family. Get counseling for yourself and figure out a job and childcare for your daughter. Seek legal representation to protect yourself and your child. This will get worse if you don't leave. Your life is in danger. Get out.
Baby's First Year	181	2016-10-30	N/A	N/A	Please leave now before it gets worse. If you have a relative that you could stay with for awhile do that while you get yourself financially ready to get a place of your own. For yours and your daughter's safety you need to leave. My heart goes out to you. I'm so sorry you have to go through this.
Baby's First Year	181	2016-10-30	N/A	N/A	Honey, my advice is leave. It's going to be hard but why of one day your baby girl upsets him? If he goes off on you he'll go off on her,m. That's a scary thought. You really think things could work out and down the road he's beating you in front of your daughter? I watched my dad beat my mom for years.. she'd leave and come back it's such a scared thing to go through.. finally one day my mother …
Baby's First Year	181	2016-10-30	N/A	N/A	You and your little girl deserve so much better!!!!!!
Baby's First Year	182	2016-10-30	Purée food vs breastmilk	My LO is 6 months old and starting babyfood. Should we feed her milk then purée food or the other way around? I breastfeed and don't want her purée food to go to waste if she's not hungry enough to eat more. Should we wait a certain amount of time between?	N/A
Baby's First Year	182	2016-10-30	N/A	N/A	I have been breastfeeding first, then an hour to an hour and a half later I'll do the purée. It seems to be working and he usually takes a good nap after the purée. Good luck it is messy but fun!
Baby's First Year	182	2016-10-30	N/A	N/A	I do the same and my son is now 11 months. I have no supply issues either. As I wean next month, I will probably reverse course to lower my supply in the process.
Baby's First Year	182	2016-10-30	N/A	N/A	Always nurse first
Baby's First Year	182	2016-10-30	N/A	N/A	Nurse first. Solids at six months are really just about learning to eat- it doesn't provide much nutritional value so breastmilk is much more important. Nurse first, then give solids maybe an hour later. It's only once a day at that age, so you can do it any time during the day.
Baby's First Year	183	2016-10-30	Wipe Warmer	My lionheart wipe warmer is growing mildew... Anyone else have this happen? Any suggestions?	N/A
Baby's First Year	183	2016-10-30	N/A	N/A	Throw it out. I couldn't keep the mold away so I tossed t and never looked back. Best decision ever!
Baby's First Year	183	2016-10-30	N/A	N/A	I agree! Had the same problem. Unfortunately.
Baby's First Year	183	2016-10-30	N/A	N/A	Not sure what brand we have, but we have used ours for 2 winters with no problems. We don't use it in the summer. But yes, I would toss it if it is getting mold or mildew.
Baby's First Year	183	2016-10-30	N/A	N/A	I have the munchkin wipe warmer and it just started this as well! I'm just going to toss it. We never used it past the newborn stage anyways!
Baby's First Year	184	2016-10-30	Need help asap!	So I'm watching my niece for a few days and when I went to pick her up, my sister in law started explaining her feedings.. Her bottle consists of 5 ounces of formula, oatmeal until it's VERY thick (the nipple in her bottle is cut very wide) and then I'm supposed to add apple baby food too! Her exact words were to make it thick enough that it doesn't pour out of the bottle and if she starts to cho…	N/A
Baby's First Year	184	2016-10-30	N/A	N/A	No food ever belongs in bottles. Only exception is severe reflux and only under the advice of a pediatrician where they will have you add a small amount of cereal to bottles so the baby doesn't throw up as much. Those instances are rare. And you certainly shouldn't add fruit to a bottle! Major choking hazard. So yes, this is odd and it's wrong.
Baby's First Year	184	2016-10-30	N/A	N/A	Oh and there's no need to give oatmeal or apples to a baby who is not even four months old.
Baby's First Year	184	2016-10-30	N/A	N/A	Why she put apple in the bottle... it doesnt make sense
Baby's First Year	184	2016-10-30	N/A	N/A	No that's very very abnormal. Like pp said, no food should ever be given in a bottle unless the formula had to be thickened with oatmeal for reflux. And applesauce shouldn't be given at four months no matter what. I would ask her why she's doing this and if her pediatrician is aware she's doing this. Maybe say "I've never heard of doing this. Is this something her doctor recommended?" Then maybe …
Baby's First Year	185	2016-10-29	Rash help (pic)	Hi mamas. I am wondering if anyone could help identify what the heck this rash is? He has had it for over a month, we went to his doctor and she thought it might be impetigo so we got some antibacterial cream. Fast forward two weeks and it's still there plus it's spread in that 4 new spots similar to this one (but about 1/4 the size) have appeared. We have to wait a week for another appointment t…	N/A
Baby's First Year	185	2016-10-29	N/A	N/A	That looks like classic eczema. My daughter and son both had red circles like that and both were eczema. Key to eczema is moisturizing and using hypoallergenic products. Put 1/2% or 1% hydrocortisone on it three times a day. In between, use CeraVe lotion (in the round tub- get it at target, rite aid, walgreens, etc. it's everywhere). I seriously used the CeraVe four or five times a day sometimes.…
Baby's First Year	185	2016-10-29	N/A	N/A	Thank you so much for your throughout response! I really appreciate it. My husband has eczema and thought that was it when it first appeared but the doc didn't think it was. I am going to look for an over the counter cream. We have an apt on the Thursday. I think it will be good to be more educated on the matter before the apt. Anyone else have suggestions about eczema/this rash? Thanks again @li…
Baby's First Year	185	2016-10-29	N/A	N/A	Looks like 'coin' eczema to me.
Baby's First Year	185	2016-10-30	N/A	N/A	What is the difference between coin eczema and the "standard" eczema? Thanks!
Baby's First Year	186	2016-10-30	Training cups for 5 month old	Any recommendations for cups for a 5 month old?	N/A
Baby's First Year	186	2016-10-30	N/A	N/A	Every kid is different. I bought five different cups and my kid ended up only being able to use a straw cup meant for toddlers that sucks up easily.
Baby's First Year	186	2016-10-30	N/A	N/A	If largely breastfed, you usually have more success with a straw cup or a soft spout. The hard spouts are usually the least successful initially with them. If formula fed they will be more used to tipping bottles, so tipping cups will be second nature and they are probably less picky.
Baby's First Year	187	2016-10-30	Help with bedtime	Any tips on how to get my 3 month old to sleep better? I've tried an earlier bed time, later bedtime, drowsy but awake when put to bed, bottle first tthe bath book and bed. he sleeps with white noise. he started rolling so no swaddle but sleep was a problem before that. is there a certain time he shouldn't nap after? if I put him to bed before 9 he treats it like a nap and wakes up in 30 minutes …	N/A
Baby's First Year	187	2016-10-30	N/A	N/A	We would end nap by 5 and do bed after that based on age appropriate wake times
Baby's First Year	187	2016-10-30	N/A	N/A	Yeah he will not go to sleep at 630
Baby's First Year	187	2016-10-30	N/A	N/A	My kids always had late bedtimes at that age. We did a last nap around 4-5 PM.
Baby's First Year	187	2016-10-30	N/A	N/A	If you try earlier bed time, you need to adjust it by 15 min increments over a period of a week( each 15min change) It takes a while to get used to it so it has to be gradual. Also try to do a longer wind down time...dim lights and no blue light(tv, phone) starting an hour before bed. Quiet activity is ok. There will be a day it just happens, baby will sleep better. You may be coming into the lea…
Baby's First Year	188	2016-10-30	3 month old now refuses bottle	He took a bottle fine at random times up until about a week ago and now he completely refuses. He cries when it even comes close to his mouth half the time. We've tried different bottles, me leaving the house, a few different experienced bottle feeders, my milk at varying temps, you name it. Anyone else go through this? What did you do? I return to work in one month so it's not an option to just …	N/A
Baby's First Year	188	2016-10-30	N/A	N/A	My guy is older but takes the Nuk sippy cup spout much better than their bottle nipple. Maybe try something like that? I know he's used to a fast letdown so was getting frustrated with slow flow nipples
Baby's First Year	189	2016-07-21	Sore nipples help!!!	Hello all, My nipples are very very sore. I'm trying to stick with feeding but I'm getting close to giving up.. The left one is okay and only hurts intensely right when she gets on then it's fine but the right is like constantly burning and is almost impossible to feed off of... I have the lansinoh cream that I've used religiously after feedings and it hasn't seemed to help.. I got the medela ten…	N/A
Baby's First Year	189	2016-07-21	N/A	N/A	How long have you been breast feeding for? The first few weeks are rough, but it's extremely worth it in the end. I used an all natural nipple butter. Earth mother angel nipple cream. It was great. Honestly it's going to hurt at first (breast feeding) then it will get better.
Baby's First Year	189	2016-07-21	N/A	N/A	Have you seen a board certified lactation consultant to check baby's latch? Does baby have a tongue or lip tie? Do you and baby have thrush?
Baby's First Year	189	2016-07-21	N/A	N/A	Have you tried heat?
Baby's First Year	189	2016-07-21	N/A	N/A	Sometimes, switching up how you hold little one gives a bit of relief. I thought I was going to die everytime little one latched when I held him in a cradled position so I started feeding in a football hold. It definitely helped until I got over the 2 weeks or so when my nipples finally toughened up enough :-) and definitely nipple cream!!!
Baby's First Year	189	2016-07-21	N/A	N/A	How old? The first 10-14 days they can be very sore. After that though, they shouldn't hurt any longer unless there's a latch problem. Have you had the latch checked? If they are mostly getting the nipple but not the areola, their latch is too shallow and it will hurt. I would double check your latch is correct. Hang in there!!!
Baby's First Year	189	2016-07-21	N/A	N/A	Hey all thanks for the advice, baby is only 8 days old and I know everyone says it gets better but ugh I just feel like that seems impossible lol!! We have seen a lactation specialist and they said our latch was perfect.. It seems to be on the left side she does amazing and it doesn't hurt but the right side is so sore and I cry just thinking about having to feed her on the right side.
Baby's First Year	189	2016-07-21	N/A	N/A	Baby is only 8 days old so I'm just trying to hold on until my nipples toughen up but it seems like that's impossible lol. We did see a lactation specialist and she said our latches are perfect. Baby does great on the left side it isn't painful and I barely feel it.. The right side is the problem.. It's severely painful and I basically cry when she latches on and am so scared each time to do the …
Baby's First Year	189	2016-10-28	N/A	N/A	Try the gel pads cool or frozen that's what helped me and I would leave them on until the same temp as my body of course I put the lanolin cream on first. Also a salt water solution works it's kind of tricky to do but it helps
Baby's First Year	189	2016-07-21	N/A	N/A	If back to birthweight you don't have to wake to feed any longer but many still eat every two hours ish during the day and every three at night. Everyone is different and there are growth spurts and blah blah blah. Hang in there!! Day ten was my turning point for nipple pain with my first. My second I had none. Different holds or positions may help too. You can do this. It was like pins and needl…
Baby's First Year	189	2016-07-21	N/A	N/A	Thank you... I honestly really needed to hear that. I just am gonna try and keep chugging along and pray it gets better! Thank you again!
Baby's First Year	189	2016-07-22	N/A	N/A	Use your own breast milk!!!!! I religiously coat my nipples in my own breast milk after each and every feeding. It's WAY more soothing/healing than anything OTC. Or have your doctor prescribe APNO (all purpose nipple ointment). It's amazing stuff. Good luck & hang in there!!
Baby's First Year	189	2016-10-27	N/A	N/A	Epsom salt!! Seriously- the Lanisoh did nothing for me. Dissolve some Epsom salt in a glass of warm water- soak your nipple for 10min twice a day and in 2 days you will start to feel so much better, I promise. I still do it from time time- when she is sick, has a sore throat or her gums are having a teething sensitive time she gets aggressive with the nursing and they get sore and bleed again (11…
Baby's First Year	189	2016-07-22	N/A	N/A	Definitely try switching nursing positions, I had the same issue my first week or so of breastfeeding and was so close to giving up but now I'm so glad I didn't! I switched from doing cross cradle hold at every feeding to doing the football clutch or side lying position and it helped so much! After a few days the cracks on my nipples were healed and breastfeeding was so much better. If in the end…
Baby's First Year	189	2016-07-22	N/A	N/A	I died the first 3 weeks crying in tears and also had thrush! It was the hardest period to go through I was in soooo much pain and wanted to give up ! but now baby is 7 weeks I enjoy breast feeding and glad I didn't give up. Yes try your breast milk on your nipples and also switch it up with the cream. In the end I used organic coconut oil and rubbed it on the nipples after each feed and also STO…
Baby's First Year	189	2016-07-22	N/A	N/A	It was like that for me as well. My LO was OK on the left but he killed my right boob. I switched from cross cradle to football hold on the right and it helped. Also, at one point I was in so much pain that I had to pump my right breast instead of feeding him from it to give it a chance to heal. I later found out around 3 months that my LO had a lip and tongue tie. It was missed in the hospital, …
Baby's First Year	189	2016-07-22	N/A	N/A	I just wanted to say I feel for you! I remember feeling the same way- I used to cringe everytime I knew it was time to feed and suffer through it. But it does get better and thank God I stuck with it because it is so easy now and such an incredible bonding experience. Hang in there!
Baby's First Year	189	2016-07-22	N/A	N/A	I know it's so hard in the beginning. You can do it though. One day baby will jump on perfectly every time and your nipples will just stop hurting. And you'll forget how difficult it was in the beginning. My daughter is now 5 months and is a champ. She even starts to pull my shirt up! Ha! I found that laying down in bed next to her really helped to alleviate the pain because it was a different po…
Baby's First Year	189	2016-07-27	N/A	N/A	I've been using coconut oil and its been helping. My first kid, my nipples were so sore I gave up and ended up pumping. Its okay if you in so much pain and do formula or pumping. As long as your baby is getting milk that's all that matters. Nipple shields help too. Hang in there!
Baby's First Year	189	2016-07-28	N/A	N/A	Its different for everyone momma, but I can tell you.. even at two months I COULDVE WRITTEN THIS POST. It took me 3 FULL months to finally enjoy breastfeeding. I did not have thrush, nor mastits. At 5 weeks old we took LO because I swore up and down she had a lip tie, and sure enough she did. We got it revised and it helped a little but I was so torn up from countless nights of not knowing how to…
Baby's First Year	189	2016-08-10	N/A	N/A	As everyone else said hang in there if you can. I would cringe at the thought of the pain when my husband handed baby to me to breastfeed and one tearful time even said I can't do this again we are going to have to only have one baby! Baby is now 9 months and still feeding!
Baby's First Year	189	2016-10-28	N/A	N/A	I realize this is an old post. Hoping you hung in there! I remember how awful and painful breastfeeding was for a while. The pain was one sided for me also - baby latched great on one side and the other made me curl my toes and cry. Jack Newman's all purpose nipple ointment is the best - in case you need something in the future - or if anyone else reads this post looking for advice. It was a life…
Baby's First Year	189	2016-10-30	N/A	N/A	I had blisters from my baby's first couple days of figuring out breastfeeding. My dr prescribed Dr Newmans nipple cream. The pharmacist has to mix it up for you. It's a miracle cream! It acts as a pain reliever, promotes healing, and treats thrush in both you and your baby.
Baby's First Year	189	2016-10-30	N/A	N/A	Hang in there! I was close to giving up during the first 2 weeks but then along came "Multi Mam Compresses"... omg, they worked wonders! My nipples healed very quickly and even though it continued to hurt to breastfeed for another 2-3 weeks, at least my nipples weren't as tender. I didn't believe that the pain will ever stop even though everyone kept telling me that my body will regulate itself. …
Baby's First Year	190	2016-10-29	1st bday smash photos	My husband and I want to do a smash cake photo shoot/1 yr pictures for our daughter! A lady in our region has a really good deal where she throws in an outfit, plus cake pics etc! My problem is my daughters bday is 12/23 and she is on vacation from 12/5-12/26. We wanted to do the pics before her bday as it would be her first time experiencing cake obviously but I don't want to do them also a mont…	N/A
Baby's First Year	190	2016-10-30	N/A	N/A	If a couple days doesn't matter maybe do it when she returns? Otherwise I'd honestly just get the cake and freeze it, get the outfit and take my own picture. But I understand it being part of a package. I think your best bet is to wait until she's back. Luckily it's during the holiday season anyway so a later birthday party isn't unusual.
Baby's First Year	190	2016-10-30	N/A	N/A	Thanks! She's actually willing to squeeze her in 2 weeks before her bday even tho she's "off" which was extremely generous of her Smiley Happy
Baby's First Year	191	2016-10-29	Introducing cereal	Doctor said to introduce cereal at 4 months. How often do you give the cereal?	N/A
Baby's First Year	191	2016-10-29	N/A	N/A	Many people skip cereal all together. Introducing cereal at four months is kinda old school. Many Peds recommend waiting on any solids until six months and are usually indifferent on cereal. So you may want to research a bit more to see if you really want to offer solids this early. That being said, any solids start at just once a day. By nine months (ish) you should be at three times a day. Chan…
Baby's First Year	191	2016-10-30	N/A	N/A	I just started this at six months. I give about a tablespoon of the cereal in the morning mixed with breast milk until I get the consistency I want. Sometimes I nurse her before or after. Depends how hungry she is and which is faster Smiley Happy
Baby's First Year	191	2016-10-30	N/A	N/A	I started at 4 1/2 months per my dr too. We did a teaspoon mixed with formula and gave just once a day for a few weeks. We started real purées at 5 months and that's when we gave cereal more often. Good luck!
Baby's First Year	192	2016-10-30	Soy Formula	We've changed my daughter's formula several times and now are trying soy. She seems much better on this formula but her poop is now a lot firmer and she screams when going to the bathroom. Is the firm poop normal with soy formula?	N/A
Baby's First Year	192	2016-10-30	N/A	N/A	My 10 month old had this issue when we made the switch until she got used to her formula it takes a few weeks but then they go back to normal in the mean time if on solids give her apples pears and prunes also any of those juice if not yet on solids will help her poop easier.
Baby's First Year	192	2016-10-30	N/A	N/A	She is 6 weeks old so I'm not sure what I can give her to help. I'll call her pedi tomorrow. Thank you!
Baby's First Year	193	2016-10-28	Diaper Rash...help!	What is the best way to treat the rash. What ointment should I put a show should I clean bottom best? Thanks	N/A
Baby's First Year	193	2016-10-28	N/A	N/A	You will get a million different opinions because there are so many options. Big thing with rashes is to soothe them with an ointment and keep them dry. Change diapers as soon as wet or dirty so as not to make it any worse. If you can, do some "naked time" to let the skin air out. To clean after a poop diaper without further irritating, use just water if possible. If using wipes, rinse with water…
Baby's First Year	193	2016-10-28	N/A	N/A	The best advice I got was to put the cream on and THEN put aquaphor over it as a barrier. I used triple paste which is a bit pricey but you can try any of the others too!
Baby's First Year	193	2016-10-28	N/A	N/A	Aquaphor with butt paste
Baby's First Year	193	2016-10-28	N/A	N/A	This may sound weird, butt corn starch is awesome. I put some in a glass container and grab what I need on my fingers to avoid cross contamination. Also, free butt time helps so their private areas can "air out".
Baby's First Year	193	2016-10-28	N/A	N/A	To prevent rash in the future pat the butt dry with tissue after you wipe it. Then put the diaper balm of your choice on the dry butt. Letting the butt go diaper-free for 10-15 minutes works wonders too but you have to be brave lol.
Baby's First Year	193	2016-10-29	N/A	N/A	I had great luck with Desitin for my little guy.
Baby's First Year	193	2016-10-30	N/A	N/A	Triple paste is amazing!
Baby's First Year	194	2016-10-29	5 month old only drinking 10oz. a day. Plz help!	My baby is exactly 5 months today and for the past 2.5 weeks her appetite has been poor. For the last week she hasn't been eating even 15oz in a day. Y'day and today she just drank 10oz. She hasn't started solids yet and is just on breastmilk. I am beyond worried and I don't know what to do. Her pee is yellow and the output is very low. Taking her to the Dr. the first thing on Monday, in the mean…	N/A
Baby's First Year	194	2016-10-29	N/A	N/A	Could be a stomach virus? Mine had one and caused her to drink way less, also had some signs of dehydration like yellow pee and less wet diapers. Took about 1.5 weeks to get through it.
Baby's First Year	194	2016-10-29	N/A	N/A	Thanks for your reply. How did you know it was a stomach virus? Were there any other signs?
Baby's First Year	194	2016-10-30	N/A	N/A	Is LO teething? Any fever? Do you exclusively pump? (I.e., is that how you know how much she's eating or are you approximating based on time at the breast)?
Baby's First Year	194	2016-10-30	N/A	N/A	She Is drooling a bit more and likes to chew on her teething toys. Does teething affect appetite a lot? So I have been pumping and feeding her and I also rented a scale to measure BM intake when she feeds from me. She was gaining well up until her 4 months and things just went downhill a bit after that and the last week esp. she has a sudden drop in her appetite and is just averaging about 10-12o…
Baby's First Year	195	2016-10-28	My 1 year old son has very BAD BREATH!	Please help. My son is 12 months olds. Last 2,3 weeks he developed very bad breath. Should i brush his teeth with toothpaste? If yes what kind? Which brand? His doctor's appointment is at 15th months. Should i give a call to his pediatric?	N/A
Baby's First Year	195	2016-10-28	N/A	N/A	Yes you should call doc. Do you brush with water? Brushing should be every day even if no teeth. We used any infant toothpaste, doesn't matter much. But usually just stuck with water at that age. Now my son is 2 and we use Weleda's children tooth gel. My son just loves it for some reason. I don't know what age it's good for though. Your son's breath might stink from having a recent cold if he sti…
Baby's First Year	195	2016-10-29	N/A	N/A	No i dont use a brush but always try to wash his mouth with my finger with water. He fights all the time. Also bite my finger. Smiley Sad
Baby's First Year	195	2016-10-28	N/A	N/A	You should brush every day once they have teeth. I would touch base with the Ped on the bad breath- can be a sign of an infection or may be nothing.
Baby's First Year	195	2016-10-29	N/A	N/A	He has 6teeth. I m very worried. My husband is going to call his pedi monday.
Baby's First Year	195	2016-10-29	N/A	N/A	Maybe Acid reflux - see your pediatrician Keep a food diary for your appointment of what he is eating - ? Any tickle cough at night - also a sign of acid reflux
Baby's First Year	195	2016-10-29	N/A	N/A	No cough. He has reflux problem from birth. But his mouth smells very very bad.
Baby's First Year	195	2016-10-29	N/A	N/A	From last few weeks.
Baby's First Year	195	2016-10-29	N/A	N/A	Yes you should def be brushing their teeth with a spec size amount of fluoride toothpaste at the sign of their first tooth. Where I live they start the fluoride program at 6 months (or earlier if they get teeth!!) and you go into a child dentist every 3 months to get fluoride put on their teeth, gets them use to the dentist at a young age and they also can keep an eye on their teeth. We get the i…
Baby's First Year	195	2016-10-29	N/A	N/A	I asked his doctor several time about this. She said wash properly with water. I m sorry but i m not used to medical system here. Should we call a dentist on our own? Or should we call his pedi first? Please let me know. It will be very helpful. I m very worried.
Baby's First Year	195	2016-10-30	N/A	N/A	We brush teeth every day -- sometimes with just water and sometimes with non-fluoride toothpaste. Our kids' dentist recommends seeing the dentist whenever teeth have come in but we usually don't start taking them until 18-24 months for dentist visits. But I definitely would take them earlier if I though there was a problem. But if the smell has gotten worse suddenly, I would check with the pediat…
Baby's First Year	195	2016-10-29	N/A	N/A	Thank you! Smiley Happy
Baby's First Year	196	2016-10-29	How much per feeding?	How many ounces of formula should I be feeding my 6 week old per feeding? He's about 7.5lbs and has a great appetite! I've read online it's 3oz but that seems like an awful lot. However, after his usual 2oz he really does seem hungry still. He also fusses a lot while I'm burping him and immediately stops when I resume feeding him. So I'm guessing 3oz probably is about right?	N/A
Baby's First Year	196	2016-10-29	N/A	N/A	Every how often are you feeding your baby? They say when formula feeding they say you should wait to feed every 3 hours and with breast milk whenever is fine My baby is 6 weeks and I started feeding her on demand not on schedule anymore. She seemed to put herself on a schedule so now she eats every day around the same time and drinks 4oz every 3 to 4 hours. I also thought that was a lot at first,…
Baby's First Year	196	2016-10-30	N/A	N/A	Ok thank you! He's ready to eat between every 3 or 4 hours.
Baby's First Year	197	2016-10-29	Mixing breastmilk and formula...same bottle	I was wondering how you do this? Do you mix the formula separate and the add it to the breastmilk? Or do you feed in two different bottles? One with breastmilk followed by one with formula? Thanks	N/A
Baby's First Year	197	2016-10-29	N/A	N/A	Mix formula first with water as usual. Then add breastmilk to same bottle.
Baby's First Year	197	2016-10-29	N/A	N/A	Feed in same bottle. Do not use breastmilk to dissolve the powder. Mix it with water then add that to the breastmilk in the same bottle
Baby's First Year	197	2016-10-29	N/A	N/A	Mix formula first as directed then top with breast milk in the same bottle.
Baby's First Year	197	2016-10-29	N/A	N/A	What they all said!
Baby's First Year	197	2016-10-29	N/A	N/A	We make up 5 oz of formula in a separate bottle (one of my medelas for my pump with a storage cap) then just add to bottles of breastmilk as needed. We always use it up within the 24 hrs so thats not an issue and its convenient in the middle of the night that it's already made, just need to pour . Actually, sometimes I will put the formula in ahead of time so that when it comes to the MOTN bottle…
Baby's First Year	198	2016-10-22	Who do I believe??	I have a sinus infection. Doctor just prescribed Omnicef and said to BF baby 4 hours after. The pharmacist said don't take it while nursing and recommended Amoxicillin, ZPack or Augmentin. Doc is firm on thinking the Omnicef is fine. Who would you believe?	N/A
Baby's First Year	198	2016-10-22	N/A	N/A	I would trust pharmacist (in is case -- generally I would trust the one who was more cautious/conservative). Also, my son would have never made it 4 hours!!
Baby's First Year	198	2016-10-22	N/A	N/A	This may help...http://kellymom.com/hot-topics/med-risks/
Baby's First Year	198	2016-10-22	N/A	N/A	Hope this one works… https://toxnet.nlm.nih.gov/newtoxnet/lactmed.htm
Baby's First Year	198	2016-10-22	N/A	N/A	Ok links aren't working... got this from kellymom
Baby's First Year	198	2016-10-23	N/A	N/A	Sooo helpful! Thank you!
Baby's First Year	198	2016-10-23	N/A	N/A	Have you tried a neti pot for relief?
Baby's First Year	198	2016-10-23	N/A	N/A	Lactmed is your best friend while breastfeeding!
Baby's First Year	198	2016-10-24	N/A	N/A	Totally safe I use to use LactMed, but MommyMeds is so much easier to understand.
Baby's First Year	198	2016-10-29	N/A	N/A	I'm a pharmacy technician, and can tell you the pharmacist has way better resources than the Dr. trust the pharmacist. Plus what someone else said, trust the more cautious one.
Baby's First Year	199	2016-10-25	Pyloric Stenosis	We have an ultrasound scheduled tomorrow for my 4month old. Has anyone been through this and what steps were taken afterwards if it was positive? My baby is still gaining weight although slowly, could this still be a possibility? She spits up ALL the time. Projectile, immediately after eating all the way until her next feeding 2 hours later. We've tried 3 medicines and nothing has worked, dairy f…	N/A
Baby's First Year	199	2016-10-25	N/A	N/A	My nephew had it and was scheduled for surgery within 24 hours. Very fast surgery and immediate improvement in feeding thereafter. He was losing weight though or failing to gain. Throwing up after every feeding.
Baby's First Year	199	2016-10-25	N/A	N/A	Four months is a bit old - it's usually diagnosed in the first month. How much is she eating? It's a very quick surgery with a very quick recovery. If she needs surgery, shelll come in the night before to get an IV and IV fluids because she won't be able to eat overnight. When she comes back they'll slowly let you feed her increasingly larger amounts. Depending on when she goes to surgery and how…
Baby's First Year	199	2016-10-25	N/A	N/A	Thanks. She is ebf, but we recently did a before/after weight check and it was about 4 oz. she projectile vomits all the time and is constantly hungry. I've suspected this for awhile but always got the "let's see how the next week goes". She is ALWAYS fussy and rarely sleeps. I feel so bad for her, and truthfully I'm exhausted. Today is the first time she's been on the growth chart for weight.
Baby's First Year	199	2016-10-25	N/A	N/A	It's usually diagnosed at 5 weeks. I have never heard of it happening later. There is also a greater chance if someone in your family had it.
Baby's First Year	199	2016-10-25	N/A	N/A	My son had it and had surgery at 16 days. He is now 7 months and thriving. Here a little on my experience. He was vomiting and not gaining in fact he was losing weight and he slept all the time, he was beyond exhausted. Sometimes too tired to eat Bc he wasn't holding down anything. After Ultrasound they confirmed the diagnosis and rushed us in for surgery. Surgery was ~1hr and we were allowed to …
Baby's First Year	199	2016-10-25	N/A	N/A	My husband was born with this and it runs in his family. His diagnosis was at 2 weeks (general diagnosis is 2-4 weeks as per my ob). He had surgery within 24 hours of diagnosis and had no further issues.
Baby's First Year	199	2016-10-26	N/A	N/A	I doubt it would be pyloric stenosis that late. As the others have said, it is typically caught early. Have you tried cutting soy? Half of all babies with a milk protein allergy (if you think that's a possibility) also have a soy allergy. My oldest had a milk protein allergy, and had several of the same issues before we found out what was going on.
Baby's First Year	199	2016-10-29	N/A	N/A	My oldest son had this. His surgery was at 3 weeks, 5 days. He spit up badly from the day he was born, and it kept getting worse with the projectile vomiting. One night he was laying in his bed, and projectile vomited OVER his crib railing. We took him to the hospital, and they hooked him up to IV's(he was dehydrated), and was in surgery within a few hours.
Baby's First Year	200	2016-10-29	Day night confusion	Im a FTM and I'm wondering if my son has day and night confusion. He is now 2 weeks old and since we brought him home from the hospital he has been very difficult at night. During the day he often gets "milk drunk" and passes right out after a bottle, sometimes he even has a hard time finishing it because he falls asleep. But then when he wakes at night he is wide awake, doesn't wanna go to sleep…	N/A
Baby's First Year	200	2016-10-29	N/A	N/A	I did this at two weeks old and my son slept through the night ever since: I just kept him up all day with short naps and started a bed time routine at 6:00, in bed by 7-7:30 and that is all that we did to end the cycle. He slept through the night at exactly 14 days old 11-12 hours straight. He would do an occasional night feed but those were few and far between.
Baby's First Year	200	2016-10-29	N/A	N/A	How did u keep him up?
Baby's First Year	200	2016-10-29	N/A	N/A	I am having the exact same problem. Please share any helpful tips u find
Baby's First Year	200	2016-10-29	N/A	N/A	I entertained him, walked around outside, basically anything to keep him awake. It only took a day and he was sleeping at night. I would let him take a catnap if he was super tired but not very long.
Baby's First Year	200	2016-10-29	N/A	N/A	Virtually every baby has their days and nights confused to start. Bright and loud during the day and dark boring and quiet at night with white noise. Don't turn lights or the tv on during diaper changes or feedings at night. They eventually figure it out.
Baby's First Year	201	2016-10-23	How to keep your weekends free	Hi, Any mommas have an awesome week day schedule that gets everything done and leaves the weekends for rest and relaxation? Feel like we just can't keep up! Please share!! Thanks	N/A
Baby's First Year	201	2016-10-23	N/A	N/A	I wish Smiley Sad Our weekdays are survival mode lol Weekends we try to catch up on sleep and laundry. I try to clean up a little each night but if I don't, I'm not losing sleep over it Smiley Happy
Baby's First Year	201	2016-10-23	N/A	N/A	Nope lol although some weekends i do let things go even more because u know what? We. Will. Never. Get. Ahead. Of. It. Haha at least for now. Maybe once LO starts school I'll have a clean house again.
Baby's First Year	201	2016-10-23	N/A	N/A	We hire someone to come clean the house every 2 weeks. On the weekends I mostly have to do laundry, grocery shopping and cook ahead. My husband oddly has plenty of time for rest and relaxation. Maybe I should ask him to give you some tips.
Baby's First Year	201	2016-10-23	N/A	N/A	You can designate a day for a room to clean. Like on Monday the bathroom, Tuesday your room, Wednesday the living room, etc. I wash the dishes every day (I know some people who use dishwashers don't do that). I always restock what needs to be when I see it's running low. Like her diapers and wipes. On the weekends the only things we do are hiking and grocery shopping. As for laundry, we do one lo…
Baby's First Year	201	2016-10-24	N/A	N/A	I do a lot of my errands and cleaning Friday night. It helps minimize that amount I have to do on the weekends. Laundry I do a load Wednesday to help cut down in the weekend. It's still hard in the beginning. There are some weeks I do good to cook dinner and do the dishes.
Baby's First Year	201	2016-10-24	N/A	N/A	Hahahaha! I could have written this post!! How do they manage to sleep/snore through a crying baby?!
Baby's First Year	201	2016-10-24	N/A	N/A	If you figure it out let me know! Lol. One thing I try to do is run some errands during my lunch time or after work during the week..very hard tho since I work full time and have an hour commute.
Baby's First Year	201	2016-10-25	N/A	N/A	Here is my schedule. I wake up around nine with the baby, do my morning chores then nurse and we go for a walk. Any time the baby naps I work on getting my daily chores and afternoon chores done. We cloth diaper so at a minimum I do laundry every other day. I also sweep (when I clean cat litter in the afternoon) and clean the kitchen daily. This has worked really well for me since baby was two we…
Baby's First Year	201	2016-10-25	N/A	N/A	Sorry not all showed up!
Baby's First Year	201	2016-10-25	N/A	N/A	Lol I died!!!!!
Baby's First Year	201	2016-10-29	N/A	N/A	I use cleaning service every 2 weeks, have my groceries delivered, use Amazon for anything I can purchase without a run to the store. Roomba runs every day. Husband and I share cleaning dishes and cooking. Husband puts laundry in, I fold. We do what we can to keep our weekend free of work.
Baby's First Year	201	2016-10-29	N/A	N/A	I just hired a cleaning lady for the first time and it has made such a difference in my life. Not everyone can afford it but if you can I highly recommend it. I am a working mom and was feeling very overwhelmed since LO was born. Just couldn't keep up with everything. Not worrying about cleaning the house has been life changing. I still may run errands or do a little work around the house on the …
Baby's First Year	201	2016-10-29	N/A	N/A	I like having a cleaning lady too. She comes only every other week, but it keeps most things in check and I just have to pick up clutter and wipe down the kitchen regularly. I think even if this is a 'big' expense, it's fine to just do it for a couple of years while life with a little one is overwhelming. Having my baby is one of the greatest things in my whole life, and why throw away our precio…
Baby's First Year	202	2016-10-29	Let's see those cute baby fall photos!	Luis is 5 months we love pumpkins! Smiley Happy	N/A
Baby's First Year	202	2016-10-29	N/A	N/A	Cute!!! Eliana just turned 1 and is loving the leaves!
Baby's First Year	203	2016-10-29	Baby shoes, socks and booties	Hello All - my little girl is Houdini when it comes to getting anything off her feet! I found some cute booties that kind of stay on to keep them warm, but she's trying to walk and needs traction. Any ideas? Thank you!	N/A
Baby's First Year	203	2016-10-29	N/A	N/A	Inside walking they should be barefoot. If in daycare or you need shoes for when you're outside, head to stride rite and get fitted.
Baby's First Year	204	2016-10-29	FTM.. teething, cold?? Help	FTM.. my baby is 16 weeks (almost 4 months) I'm pretty sure he started teething 1-2 weeks ago, he drools all the time and bites toys, teething rings, even his nipple on his bottle like he's trying to relieve some irritation on his gums. I'm also pretty sure there's a tooth on the bottom center gum that's coming up. (Not totally positive-- it's on the inside part of gum?) well this morning he woke…	N/A
Baby's First Year	204	2016-10-29	N/A	N/A	Sounds like when my now 7mo started getting her teeth at that age. It only lasted a few nights but my usual 12 hour sleeper was up every hour for the first 6 hours needing me to cuddle her back to sleep. She was so upset with it the next night I gave her some Panadol before bed and she slept right through, so it must've eased her pain. Other than that just teething toys, cold wet flannel, and lot…
Baby's First Year	204	2016-10-29	N/A	N/A	Sounds like teething my kids all got runny noses and coughs from their runny noses right before they were about to cut teeth my 3yr old also would get a fever the day before the teeth would break throw her gums. If the symptoms continue for to long take him in because it might be something else. Try a pain reliever at night to help with the pain while he sleeps.
Baby's First Year	204	2016-10-29	N/A	N/A	Give your LO some Tylenol and extra snuggles. Mine has yet to teeth (he's 9 months) but Tylenol works wonders when he had a fever.
Baby's First Year	204	2016-10-29	N/A	N/A	Thanks ladies!
Baby's First Year	205	2016-10-27	Help!!!	Okay, so I am utterly confused at this point. My period is sooo late, it was due October 1. I had very light spotting on October 3 and 12. So I have small faith that I could be pregnant. We've been trying for about 3 years and I'm very regular. The last period I had was September 1-5 which is kind of short for me because I usually last 7 days. I took 2 Walgreens brand test on October 13 which wer…	N/A
Baby's First Year	205	2016-10-28	N/A	N/A	The home tests are generally very accurate. Many can detect pregnancy before you even miss your period. Given the many tests you've taken and the doctor visit, I'm guessing you are not pregnant. I've never heard of someone not testing positive until 3-4 months along. Your HCG levels skyrocket almost immediately and those tests pick it up very quickly. I'm so sorry it's been such a long journey fo…
Baby's First Year	205	2016-10-28	N/A	N/A	there are actually a lot of reason a women doesn't test positive. My grandmother had six kids and never tested positive on a urine test the whole time of course this was a long time ago. I also didn't test positive with my son until six months along even though my hug levels where in the normal range for this stage. I would say of you have the slightest though you might be getting the wrong resul…
Baby's First Year	205	2016-10-29	N/A	N/A	I'm just seeing this sorry but I just learned my mom keep testing negative until 14 weeks with my little sister in 2011. It's more common than I thought lol
Baby's First Year	206	2016-10-27	newborn sleep	I have been reading that newborns are supposed to be sleeping 16+ hours a day. My baby is lucky to sleep 12 it seems like. He doesn't nap very well during the day and maybe got 1.5 hours today. At night he is up every 2 hours at least. We cover the basics with feeding and checking his diaper. He feeds very regulary if not every hour sometimes. Wondering if there's suggestions to help promote his …	N/A
Baby's First Year	206	2016-10-28	N/A	N/A	How old?
Baby's First Year	206	2016-10-29	N/A	N/A	How old is your baby? When my 7.5mo was a newborn she breastfed every few hours, so that would explain the frequent night waking if he's a newborn. During the day, again if newborn he should only be awake for about an hour before needing another nap, so just look up awake times for your baby's age and make sure you're getting him down early enough for a nap, as an overtired baby will be extremely…
Baby's First Year	207	2016-10-18	Choking/Stops Breathing	hello mamas! my lo is 12w4d today, she came 2.5w early and was/is still unfortunately exclusively formula fed. in the first few weeks she would choke on her bottle and stop breathing but soon catch her breath. i wondered if she had a tongue or lip tie but the hospital checked and i had her pedi double check and they both have said no. (not sure im 100% convinced). they said shes was just tiny and…	N/A
Baby's First Year	207	2016-10-19	N/A	N/A	I am guessing you already tried this but when our daughter was a preemie she needed a slower flow nipple with her bottle. Otherwise she choked too. We went with dr brown bottles and she did well with that.
Baby's First Year	207	2016-10-19	N/A	N/A	Your story sounds like mine. Drs said it's fine. My daughter still does it at 8 weeks. Yes the Nipple can be too much of a flow but I can't go any smaller. My LO will fall asleep. I learned from the nicu to feed her on the side so the extra fluid in her mouth will come out the side instead of pool in the back of her throat. It's very scary to watch them choke and than catch their breathe like the…
Baby's First Year	207	2016-10-19	N/A	N/A	yep, we started her on size 1, but moved down to preemie bcz her mouth is so tiny. we have moved back up to size 1, and tried size 2 a few weeks ago but its way too fast for her and she got sick.
Baby's First Year	207	2016-10-19	N/A	N/A	i just dont see how its 'fine'! i know they say trust your gut but you should also trust your doctor too, right? during a bottle, its happening less and less as the days go by, but her choking while not feeding threw me through a loop the other day. ive read at about 3mo (teething) they start producing more saliva and just need to get used to it. It just scares me to see her gasp for air.
Baby's First Year	207	2016-10-22	N/A	N/A	Can she possibly have silent reflux?
Baby's First Year	207	2016-10-22	N/A	N/A	Doesn't hurt to get a second opinion. Trust your instincts and make sure you explain it thoroughly and that they explain why it's ' fine' if it is. Also try researching online to see if it's a normal or known condition?! Good luck to you & your LO Smiley Happy
Baby's First Year	207	2016-10-23	N/A	N/A	Have them check for soft tissue in the trachea... my son has it... they'll send you to an ent and then for a swallow test. They grow out of it but sleep them on an incline and thicken their formula is the treatment for it. Laryngomalacia or tracheomalacia
Baby's First Year	207	2016-10-24	N/A	N/A	My LO is doing that now. She turns bright red and starts choking and gasps for air and sometimes the formula comes out of her nose. And it doesn't happen after a feeding-it looks like it's from her saliva. She's 8 weeks. It scares the crap out of me especially since she'll be starting daycare soon and I would hate for it to happen there and they don't know what to do. At 1 month appt pedi said it…
Baby's First Year	207	2016-10-24	N/A	N/A	she's sleeps in the rock n play. ive tried a wedge in the crib, but i dont think either of us are ready for her to be in her own room! Smiley Happy
Baby's First Year	207	2016-10-24	N/A	N/A	i wondered if she had it, but the pedi doesnt seem so concerned bcz she is gaining weight and doesnt spit up a ton. i take her to the chiro...hoping that will help with the reflux issues.
Baby's First Year	207	2016-10-24	N/A	N/A	LMK what your doctor says! I think its saliva as well. i told daycare about it, they said it hasn't happened there yet.
Baby's First Year	207	2016-10-24	N/A	N/A	Yea drs don't really think reflux is a big deal because it's so common. But for us it's the worse thing ever to see your kid choke or have reflux issues.
Baby's First Year	207	2016-10-27	N/A	N/A	I think if it was reflux she would be screaming to due to the acid. My son does this occasionally with his reflux but he sounds like is is trying to gulp for air and looks frightened.
Baby's First Year	207	2016-10-27	N/A	N/A	My almost 4 months old still does this. She just lets to much saliva build up and than it hard to swallow. She has now learned to uncoke herself before i can even fly outta bed. And the slight spit up of formula or just spit is normal. Its a stressful period till they learn to control it but it does get better. Just listen to her. If you think the spit up is becoming more than normal than go in..…
Baby's First Year	207	2016-10-28	N/A	N/A	Your story sounds similar to mine. I take my baby girl to a chiro that specializes in pediatrics.. that's all she does is work with children. During her exam she swiped under my little girls tongue and she cried.. chiro told me there was thickening under her tongue and asked me if she chokes a lot? I said yes!! It's not technically tongue tied but can grow into a tongue tie or speech issues if it…
Baby's First Year	208	2016-10-28	10 month old fell face first in bathtub :(	Tonight I was giving my daughter her bath and she loves to crawl around even though we have a non slip mat in the tub she went face first down into the water. I was right there and hurried and picked her up and I could tell she swallowed too much water and was gasping and crying. Of course now reading too much I have read about dry drowning and am freaking out!! Has anyone else went through this …	N/A
Baby's First Year	208	2016-10-28	N/A	N/A	Yes! My LO fell face first in the water a few months back. I was right there as well and he tried to lean to get a toy. I picked him up right away but his face was bright red and was trying to cough. I called his doc and they said just go to the ER just in case but assured me he's probably fine. We went in because I had scared myself by reading about dry drowning. Anyways he was checked at the ER…
Baby's First Year	208	2016-10-28	N/A	N/A	Omg such the scariest thing ever!! She seems to be acting normal no coughing wheezing etc. did they tell you what to keep an eye out on? I asked my husband if we should call and he doesn't think there is anything to worry about :-/
Baby's First Year	208	2016-10-28	N/A	N/A	It was terrifying for sure! I called my SO crying. They said watch for vomiting, wheezing, coughing but that's all I can remember right now sorry. He was acting perfectly fine after. Wanted to get back in the tub and play. I honestly think it scared me more than him!
Baby's First Year	208	2016-10-28	N/A	N/A	It's fine I'm just so happy I'm not going through it alone! That's exactly how my daughter was, daddy held her for a minute we kept patting her on the back she kept crying and holding her two toys then we put her back in and she was completely fine all happy and all! Even after bath time she played but got tired at her normal bedtime which was about 30-40 minutes later. I've been keeping an eye o…
Baby's First Year	208	2016-10-28	N/A	N/A	Dry drowning is very rare, and there are warning signs you can find online to watch for. Kids go face first into the water sometimes. It's one of those things that's hard to avoid. Try not to stress about it.
Baby's First Year	208	2016-10-28	N/A	N/A	When baby was two months old I slipped in a pool, it was where the partition was, where it gets deeper and I freaked out, screamed at my hubby that was beside me and threw the baby to him as I went under the water. Baby went up into the air and down in the water as hubby caught him. He was under for a split second and I felt just terrible. My baby was fine. I was at a family event with two paedia…
Baby's First Year	209	2016-10-28	Does anyone have this?	Wondering if anyone has this north face oso one piece and how thin it is? Snow will soon be here and I'm looking for a lightweight fleece one piece for LO in his car seat. Yes I know that they are not supposed to wear winter coats, etc in the car seat which is why I'm looking for a thin fleece one piece that won't be adding extra bulk! If you have this one could you let me know if it's thin enoug…	N/A
Baby's First Year	209	2016-10-28	N/A	N/A	I don't have the one piece, but my kids have always worn North Face Denali jackets since the fleece is thin enough for car seat use and doesn't compress. I would imagine the one piece would likely be the same, but I'm not certain.
Baby's First Year	209	2016-10-28	N/A	N/A	Thank you!! It's nowhere in stores around me so I didn't want to order if it was a heavy piece.
Baby's First Year	209	2016-10-28	N/A	N/A	From a price and practicality perspective, I think you're better off just using a regular fleece jacket or hoodie. We only used the bunting when we actually were outside in the cold. When we took baby to/fro the car, we just put a blanket over him over the buckle. Believe me, you won't want to be dealing with this on a daily basis. And LO could overheat if you use heat inside the car or if you go…
Baby's First Year	209	2016-10-28	N/A	N/A	Honestly I would just do a thin fleece jacket and put a blanket over their legs. Those one pieces will be a PITA to put on every time you go out and my kids would likely overheat in them. I love the north face, but at the rate my kids grew I used Columbia or fleeces from Target because the investment wasn't worth it.
Baby's First Year	209	2016-10-28	N/A	N/A	I live in MN and just use a thin cheap fleece jacket and a blanket as it is easier and they won't get to hot in the car. If I am going to be outside with baby (not to likely as I hate the winter lol I would just bring a snowsuit along and dress them in it if need be) a thinner fleece jacket works for both my kids (3yrs/10months) if they are going to be outside we just bring there warm jackets and…
Baby's First Year	210	2016-10-27	Baby changes after shots	My 2 month old had her first round of shots yesterday. Since then she has been sleeping a lot more and eating a lot less. Anyone else's baby do this? Just want to make sure it's normal.	N/A
Baby's First Year	210	2016-10-28	N/A	N/A	Normal! She should be back to herself in a day or two!
Baby's First Year	210	2016-10-28	N/A	N/A	Totally normal.
Baby's First Year	210	2016-10-28	N/A	N/A	It took our LG over a week before she got back to her usual self - we had a few worrying days where she was hardly eating. Very frustrating and draining but vaccinations have to be done l guess! : (
Baby's First Year	210	2016-10-28	N/A	N/A	My little one was out of it for 3 days . The first day of i layed him down he would scream and get startled . Didn't smile or want to play. Very sleepy. The 4 month shots I had this week went much better almost no reaction.
Baby's First Year	211	2016-07-25	New Mom; Snoring Husband; New Baby	Hi there! My baby is a little over 3 months old. I love my husband to death, but his snoring is throwing a huge wrench into our sleeping routine!! His snoring is extremely loud and disruptive. When it was the two of us I wore ear plugs every night, and I slept fine. Now that the baby is here I don't wear earplugs anymore because I need to be able to hear the baby. Because of the snoring issue, me…	N/A
Baby's First Year	211	2016-07-25	N/A	N/A	I would ask your husband to see the doctor for sleep apnea. It may be that he needs some medical treatment for it.
Baby's First Year	211	2016-07-26	N/A	N/A	We had this issue. My husband won't snore on his side or stomach when sleeping. Only his back. So I 'trained' him to sleep on his side. Every time I'd start to hear him I'd wake him and make him move back over. Now he's sleeping comfortably on his side and no more snoring! Good luck.
Baby's First Year	211	2016-07-26	N/A	N/A	We also have this problem. I've noticed that he snores more when he doesn't drink any water before bed, so I make him drink a glass of water each night. He's more motivated now to do it on his own volition because I've taken to the habit of waking him up every time he starts snoring throughout the night to make him stop. When he realized how much less sleep he was getting because he was keeping u…
Baby's First Year	211	2016-07-26	N/A	N/A	We're in a similar situation. This is our second baby and hubby snores pretty loud. I also used to wear ear plugs to sleep before our son was in our room. We just recently decided to transition our son to his crib so I'm now sleeping with him in the nursery until I feel comfortable having him be alone. It sucks not being able to sleep with my hubby but I figure it's just temporary so I'm not stre…
Baby's First Year	211	2016-07-26	N/A	N/A	Hear, not here. Damn you autocorrect :-)
Baby's First Year	211	2016-07-26	N/A	N/A	So this might be a weird and unpopular answer, but I slept with ear plugs before baby for 10 years (thanks to NYC living...). I tried sleeping without ear plugs when baby arrived and COULD NOT SLEEP. So now I sleep with ear plugs again and guess what? I hear LO just fine. I put the volume on the monitor up and it's right above my head. No problem!
Baby's First Year	211	2016-07-31	N/A	N/A	Ugh......same problem!! And, while I'm not happy to hear you're going through this, man I'm glad I'm not the only one!! I have been sleeping in a twin bed with baby in nursery since she was born. She just turned 9 months. Hubby went to sleep specialist (on my insistence) before I delivered, got the mouthpiece they suggested, hated it, refuses to wear it! I see my end game being whenever baby girl…
Baby's First Year	211	2016-07-31	N/A	N/A	Theravent saved my husband from snoring!!! He tried everything and nothing worked until now! They are a blessing!!!!
Baby's First Year	211	2016-10-27	N/A	N/A	My hubby can snore pretty bad....I just kick at him or push him lol it causes him to turn over and it stops. If it's so bad you need to be in another room then he needs to see a doctor for it! Sleep apnea can be pretty bad
Baby's First Year	211	2016-10-28	N/A	N/A	What a coincidence; I wrote this exact thing on another forum a few nights ago. I'm in the same boat as you. However, I decided to "let" my husband sleep in the room with me and the baby this week and just continue wearing my earplugs. My rationale is, I'm already up a few times at night to use the restroom or feed my daughter so I can check on her. Although he snores, my husband can still hear h…
Baby's First Year	212	2016-10-27	Gassy baby	My baby is 2 & a half month old & has had such a gas problem pretty much since a few weeks after he was born. He has to try really hard to pass gas or poop where he is trying to push reslly hard to get it out. He does poop at least once a day but it's not easy for him. I've spoken to his doctor and it is totally normal for babies this young & I know it will just work itself out over time. My ques…	N/A
Baby's First Year	212	2016-10-27	N/A	N/A	My son has terrible gas as well and is 3.5 months. We tried bicycle legs, warm baths, tummy massage, gripe water, probiotics, gas drops... Literally EVERYTHING. He's EBF and I had to cut out dairy, soy, eggs and caffeine and even then I only notice a minor difference. If your son is formula fed you might want to look into a formula like Nutramigen. If EBF I would try cutting out common allergens …
Baby's First Year	212	2016-10-27	N/A	N/A	Someone actually just offered to give me their unopened cans of nutramigen since their baby isn't on that anymore, so i may try it. He is formula fed.
Baby's First Year	212	2016-10-27	N/A	N/A	Probiotics. Otherwise just wait it out. It's a reflection of their immature digestive systems.
Baby's First Year	212	2016-10-27	N/A	N/A	What kind of probiotics/what form is it given?
Baby's First Year	212	2016-10-27	N/A	N/A	I liked gerber soothe. They are drops. I think it was five drops daily. Easy.
Baby's First Year	212	2016-10-27	N/A	N/A	Okay I'll definitely look for them! Thanks!!
Baby's First Year	212	2016-10-27	N/A	N/A	I've found the Gerber probiotics help my LO some. She is 12 weeks old tomorrow and has been very gassy for weeks. She is still gassy but not as much. I noticed a change after about 4 days.
Baby's First Year	212	2016-10-28	N/A	N/A	I think I've discovered the secret to helping a baby poop. My daughter always goes when I prop my feet up on the coffee table, bend my knees up, lay her in my lap so her back is on my legs (and so her face is close to mine). This allows me to interact with her face-to-face, and it puts her in a modified squatting position because her feet are resting on my belly or chest (usually she kicks & does…
Baby's First Year	212	2016-10-28	N/A	N/A	I forgot to recommend Hyland's Gas Drops for gas. I usually only need 1-2 doses and my daughter feels better.
Baby's First Year	213	2016-08-04	FORMULA mamas, how many of you...?	Discard the formula after an hour, It seems like a waste to me? And he never finished making a bottle in exactly and hour! I'd like to know what do you mamas do?	N/A
Baby's First Year	213	2016-08-04	N/A	N/A	My sons formula is $25 a can he's on Nutramigen so if he doesn't eat it all I put the rest in the fridge. If it's an ounce or less I throw the rest out but if it's more than an ounce I put it in the fridge. I'm not wasting formula that cost $25 for a small can.
Baby's First Year	213	2016-08-04	N/A	N/A	I usually give it a few more minutes...just in case. If baby doesn't finish her bottle, it is usually because she falls asleep anyway.
Baby's First Year	213	2016-08-04	N/A	N/A	I supplemented with formula and I always tossed it after an hour (give or take a few minutes). Not worth the risk.
Baby's First Year	213	2016-08-04	N/A	N/A	I put it back in the fridge. He's 8 months and never had a problem.
Baby's First Year	213	2016-08-05	N/A	N/A	My lo's daycare does 2 hours at room temp, so I do the same. He usually drinks it all within that time. If he doesn't, I usually toss whatever's left.
Baby's First Year	213	2016-08-05	N/A	N/A	For me, it depends on how old baby is. I EBF til my DS was 3 months. At first I was a stickler for the time limit and only made just enough so I didn't have but maybe a half ounce or so left anyways. As he got older and has built up immunities (having 2 siblings 8 and 9 years older he should have some built up) I have gotten to where 2 hours is ok. He is 8 months now but he honestly, rarely leave…
Baby's First Year	213	2016-08-05	N/A	N/A	My ped said 3 hrs is good and then toss. I aways thought she was a little off however cause she said the same about breastmilk. I do 1-2 hours for formula.
Baby's First Year	213	2016-08-05	N/A	N/A	If it's still a good amount left, I keep out room temp and will use again if it's been 1-2 hours.
Baby's First Year	213	2016-08-05	N/A	N/A	I do 2 hours tops
Baby's First Year	213	2016-08-05	N/A	N/A	I discarded it. You can try smaller bottles. Your son never finished taking a bottle in an hour? You should only feed LO until full, then burp him and wait until next feeding time. Please don't feed him after he's full.
Baby's First Year	213	2016-08-05	N/A	N/A	I usually do 2 or 3 hours room temperature. And he's fine he's on nutramigen which is expensive so I take full advantage of it because just one 12oz can is $29.99 here were I live. So I try not to waste our money tossing 1 or 2 oz. away he usually drinks it all.
Baby's First Year	213	2016-08-05	N/A	N/A	The world health organization says 2 hours at room temp if it's been eaten off of and 24 hours if not eaten off of and is refrigerated. That's what we go by.
Baby's First Year	213	2016-08-06	N/A	N/A	There has only been a few times in her 6 months that she hasn't finished a bottle but I've always just thrown it out. The few times it's happened it was less than an ounce.
Baby's First Year	213	2016-10-27	N/A	N/A	Believe it or not the biggest reason formula manufacturers say to throw out after an hour is because of a lawsuit. Someone who did not wash bottles or prepare formula properly got their LO sick and blamed it on the formula. So to avoid a chance at another lawsuit they recommend to throw it out after an hour. My SIL is a NICU nurse and she swears if you clean properly and prepare properly (leaving…
Baby's First Year	213	2016-10-27	N/A	N/A	An hour, two tops and always refrigerated. Not worth the risk. I wouldn't drink milk that was sitting out for hours so my baby isn't. Fresh as possible!
Baby's First Year	213	2016-10-28	N/A	N/A	I don't but my baby is also 10months. If she doesn't finish the whole bottle it goes back in the fridge. This is the way it's been since we switched to formula at 7months. She was breast feed before that bit unfortunately due to medical issues I had to stop early 😞
Baby's First Year	213	2016-10-28	N/A	N/A	I tried to stay to 2 hours at room temperature and if I knew she wasn't going to finish the bottle, I would put it in the refrigerator to use for the next feeding.
Baby's First Year	213	2016-10-28	N/A	N/A	Always after an hour if it's unfinished. I'd sooner make a new one up and waste money than risk making our LO ill.
Baby's First Year	214	2016-10-27	Creepy new icons	Do these new topic icons look creepy to you? They do to me. That's it! I can't visit this board during midnight feeding...	N/A
Baby's First Year	214	2016-10-28	N/A	N/A	I hadn't even noticed them. I wouldn't say they're creepy, but I think they're unnecessary.
Baby's First Year	215	2016-10-23	Anyone else struggle with Ergo and infant carrier?	I feel like this carrier is impossible! My LO feels so awkward in it and it's incredibly difficult to even get him in it. Anyone else? Any tips?	N/A
Baby's First Year	215	2016-10-23	N/A	N/A	Oh and it's the 360 just FYI
Baby's First Year	215	2016-10-23	N/A	N/A	I have the ergo 360 with infant insert. Do you have the new insert that buttons to the actual ergo? Or the old version where you position the baby in the insert and then place baby with insert int the ergo?
Baby's First Year	215	2016-10-23	N/A	N/A	Oh man there is a new version?! I have the one that you put the baby in the insert and then put the insert in the carrier.
Baby's First Year	215	2016-10-24	N/A	N/A	Yeah I had that one with my first kid and it was awful, couldn't get it to work. Bought a new one that's an airflow version and it clips onto the ergo itself. Much much better!!
Baby's First Year	215	2016-10-24	N/A	N/A	Yes it's awkward. I had to you tube it. After trying a few times I got it to work.
Baby's First Year	215	2016-10-27	N/A	N/A	My little one didn't love the insert. We didn't use it a ton. Now that my Baby is 3.5 months and almost 17lb I have stopped using the insert and it's way easier. Using the insert is kind of a two person job to get it fitting right.
Baby's First Year	215	2016-10-27	N/A	N/A	Once your baby is out of the insert it gets to be a real lifesaver!! There's also just a bump in the insert that we used after about 10-12 lbs instead of the full insert. If your baby is big enough for just the bump it's way better. We love the 360 now though. Our daughter is 20 lbs and 8 months and we still use it several times a week.
Baby's First Year	215	2016-10-28	N/A	N/A	I like it. It's nice one they're out of the infant insert and can forward face. I had the Velcro that gets stuck to your clothes and the bucket across your back. Near impossible to do alone!
Baby's First Year	215	2016-10-28	N/A	N/A	I have the Ergo Original, not 360, but I agree the infant insert is a pain in the a**. It's so bulky and just takes too long. I've stopped using it for now and will go back to it when he's big enough not to need the insert. I'm using a couple of Infantinos in the meantime because they're so much cheaper. Not as fancy but they get the job done.
Baby's First Year	215	2016-10-28	N/A	N/A	Lol I hated the insert! Just felt so awkward and like it was too much time putting it on lol I'll admit I hated using the insert lol but the ergo was a life saver!! By 4 months my Lo didn't need the insert and it was easy to put on the ergo and super quick, my Lo loved it!
Baby's First Year	215	2016-10-28	N/A	N/A	You can try using the pillow that comes with the insert without the actual insert that buttons! That's what I always did with my son because the insert was nearly impossible to get in the Ergo and it was way too hot with the actual insert!
Baby's First Year	215	2016-10-28	N/A	N/A	Thanks everyone for the feedback and suggestions! I think I'm going to shelve it for a few more weeks until LO might not need the insert anymore. Every time I try to use it he ends up pissed off and so do I haha. In the meantime I've borrowed a Moby from a friend.
Baby's First Year	216	2016-10-27	Normal?	My LO is 6.5 months old and can sit relatively well (if we sit him up, he can't pull himself into a sitting position), but only for a very short time before slowly toppling over. But today he's just all the sudden standing (again I had to help lift him but he stayed standing). Is it normal for LOs to stand better than they can sit?	N/A
Baby's First Year	216	2016-10-27	N/A	N/A	It's normal, as they all develop different skills at different rates.
Baby's First Year	216	2016-10-28	N/A	N/A	Yea I think that's totally normal too!
Baby's First Year	217	2016-10-25	Winter clothes?	I have 6-month-old twins and now that fall is truly here, I'm a bit at a loss as to what winter outerwear we should buy for daycare. The smallest winter coats I've seen seem to be 12 months. Then there are these snowsuit things that I guess can go over their regular clothes. Obviously my kids aren't walking yet and won't be playing in the snow. This seems like such a stupid question, but what do …	N/A
Baby's First Year	217	2016-10-25	N/A	N/A	Do the LOs go out at daycare or is this just about transporting to/fro? If this is for transport, then LO should be in a thin fleece jacket with no more than 2 shirts underneath, so that the safety buckle secures baby firmly. Use a blanket over baby, over the car seat buckle (not under). For safety, it is most important not to have too many layers between baby and the car seat straps. Always use …
Baby's First Year	217	2016-10-25	N/A	N/A	Ditto all of this. If they don't take them outside, all you need are thin fleeces for transport and hats/blankets.
Baby's First Year	217	2016-10-28	N/A	N/A	Thanks, very helpful. I did ask daycare if they bring them outside, and apparently they do even when it's pretty cold. I'm going to look at some secondhand stores for heavier outerwear because their little hoodie sweatshirts they have now aren't going to cut it! Just to and from the car we use hats if it's really cold and then blankets on top of the harness.
Baby's First Year	218	2016-10-26	Less vocal	My LO will be 13 weeks on Thursday and the last few days I noticed she's been less vocal. Her eye contact is there but no sounds. Has this happened to anyone?? I'm freaking out Smiley Sad	N/A
Baby's First Year	218	2016-10-26	N/A	N/A	She's probably just learning something new. Don't worry. She's too little to worry about this!
Baby's First Year	218	2016-10-27	N/A	N/A	Not to worry, she's probably just focusing on a new skill! My 11 month old babbles on and off because he's learning so many other things these days!
Baby's First Year	218	2016-10-27	N/A	N/A	I wanted to post this exact same thing! My LO is the same age and doing the exact same thing! I've read it's because they are working on a new developmental skill and have put that one on the back burner for the time beingSmiley Happy
Baby's First Year	218	2016-10-28	N/A	N/A	My little guy did the same thing! But like previous posters have said, don't sweat it baby is probably just practicing a different skill. Like my boy was all smiles and babbles, then just stopped for like a week. Still eye contact but was entranced by both of his hands (one more so than the other sometimes lol). Then this week, bam! He's a little chatter box! So much so that he does it in the mid…
Baby's First Year	219	2016-10-28	Loud sleeper!!	Our 7 week old is the loudest sleeper!! She tosses turns, kicks her legs, sighs, grunts...everything. She breaks out of swaddles, so I have a sleep sack. She is almost sleeping through the night though, so at least there is that. I'm not even close though! We have a swing and I'm very adamant that she isn't in it overnight. We move her to a Little Lounger (like the rock n play, but it reclines fl…	N/A
Baby's First Year	219	2016-10-28	N/A	N/A	Some babies are just loud sleepers. You can try a white noise machine to drown out some of the noise; or ear plugs, or just do what I did with both my babies and move them to their own room with a monitor. Smiley Happy
Baby's First Year	219	2016-10-28	N/A	N/A	I moved my LO into his room (which is right across the hall from ours & we have video monitor) at 8 weeks, he's such a loud sleeper too. He moves, grunts, moans, sometimes let's out a little cry and he's sleeping the whole time! Once we moved him, it def made a big difference and we could sleep better at night. But he still has his nights where he's super noisy! Last night was actually one of the…
[truncated: 2,582 more rows]
